# Supplementary material for: RNA-Sequencing of Tumor-Educated Platelets, a Novel Biomarker for Blood-Based Sarcoma Diagnostics
Source: Cancers (Basel). 2020 May 27;12(6):1372. doi: 10.3390/cancers12061372 (PMC7352477; doi:10.3390/cancers12061372)
Supplement: Supplementary file 1 [file cancers-12-01372-s001.zip]

Archive with 3 entries (3 files):
- Table S2.xls
- Table S1.xlsx
- Supplementary Figures.pdf
