# Supplementary material for: RNA-Sequencing of Tumor-Educated Platelets, a Novel Biomarker for Blood-Based Sarcoma Diagnostics
Source: Cancers (Basel). 2020 May 27;12(6):1372. doi: 10.3390/cancers12061372 (PMC7352477; doi:10.3390/cancers12061372)
Supplement: Supplementary file 1 [file cancers-12-01372-s001.zip › Table S2.xls]

## Sheet: Swarm-enhanced-biomarker-panel 
#	ensembl_gene_id	hgnc_symbol	description	overlap_NSCLC-HD Best et al 2017	overlap_LGG-HD Best et al 2019	noOverlap
1	ENSG00000076944	STXBP2	syntaxin binding protein 2 [Source:HGNC Symbol;Acc:11445]	0	0	1
2	ENSG00000128245	YWHAH	tyrosine 3-monooxygenase/tryptophan 5-monooxygenase activation protein, eta [Source:HGNC Symbol;Acc:12853]	1	1	0
3	ENSG00000119632	IFI27L2	interferon, alpha-inducible protein 27-like 2 [Source:HGNC Symbol;Acc:19753]	0	1	0
4	ENSG00000177697	CD151	CD151 molecule (Raph blood group) [Source:HGNC Symbol;Acc:1630]	0	0	1
5	ENSG00000105701	FKBP8	FK506 binding protein 8, 38kDa [Source:HGNC Symbol;Acc:3724]	0	0	1
6	ENSG00000042753	AP2S1	adaptor-related protein complex 2, sigma 1 subunit [Source:HGNC Symbol;Acc:565]	1	0	0
7	ENSG00000158856	DMTN	dematin actin binding protein [Source:HGNC Symbol;Acc:3382]	1	0	0
8	ENSG00000128309	MPST	mercaptopyruvate sulfurtransferase [Source:HGNC Symbol;Acc:7223]	0	1	0
9	ENSG00000153815	CMIP	c-Maf inducing protein [Source:HGNC Symbol;Acc:24319]	0	0	1
10	ENSG00000164116	GUCY1A3	guanylate cyclase 1, soluble, alpha 3 [Source:HGNC Symbol;Acc:4685]	0	0	1
11	ENSG00000130779	CLIP1	CAP-GLY domain containing linker protein 1 [Source:HGNC Symbol;Acc:10461]	0	1	0
12	ENSG00000148672	GLUD1	glutamate dehydrogenase 1 [Source:HGNC Symbol;Acc:4335]	1	1	0
13	ENSG00000118900	UBN1	ubinuclein 1 [Source:HGNC Symbol;Acc:12506]	1	0	0
14	ENSG00000176986	SEC24C	SEC24 family member C [Source:HGNC Symbol;Acc:10705]	1	1	0
15	ENSG00000160710	ADAR	adenosine deaminase, RNA-specific [Source:HGNC Symbol;Acc:225]	0	1	0
16	ENSG00000196914	ARHGEF12	Rho guanine nucleotide exchange factor (GEF) 12 [Source:HGNC Symbol;Acc:14193]	1	1	0
17	ENSG00000054282	SDCCAG8	serologically defined colon cancer antigen 8 [Source:HGNC Symbol;Acc:10671]	0	0	1
18	ENSG00000047648	ARHGAP6	Rho GTPase activating protein 6 [Source:HGNC Symbol;Acc:676]	0	0	1
19	ENSG00000164691	TAGAP	T-cell activation RhoGTPase activating protein [Source:HGNC Symbol;Acc:15669]	0	0	1
20	ENSG00000204424	LY6G6F	lymphocyte antigen 6 complex, locus G6F [Source:HGNC Symbol;Acc:13933]	0	1	0
21	ENSG00000106211	HSPB1	heat shock 27kDa protein 1 [Source:HGNC Symbol;Acc:5246]	1	0	0
22	ENSG00000186298	PPP1CC	protein phosphatase 1, catalytic subunit, gamma isozyme [Source:HGNC Symbol;Acc:9283]	0	0	1
23	ENSG00000185825	BCAP31	B-cell receptor-associated protein 31 [Source:HGNC Symbol;Acc:16695]	1	0	0
24	ENSG00000120675	DNAJC15	DnaJ (Hsp40) homolog, subfamily C, member 15 [Source:HGNC Symbol;Acc:20325]	0	0	1
25	ENSG00000100242	SUN2	Sad1 and UNC84 domain containing 2 [Source:HGNC Symbol;Acc:14210]	1	1	0
26	ENSG00000077147	TM9SF3	transmembrane 9 superfamily member 3 [Source:HGNC Symbol;Acc:21529]	0	0	1
27	ENSG00000182551	ADI1	acireductone dioxygenase 1 [Source:HGNC Symbol;Acc:30576]	0	0	1
28	ENSG00000171159	C9orf16	chromosome 9 open reading frame 16 [Source:HGNC Symbol;Acc:17823]	1	0	0
29	ENSG00000030066	NUP160	nucleoporin 160kDa [Source:HGNC Symbol;Acc:18017]	1	0	0
30	ENSG00000071205	ARHGAP10	Rho GTPase activating protein 10 [Source:HGNC Symbol;Acc:26099]	0	0	1
31	ENSG00000057608	GDI2	GDP dissociation inhibitor 2 [Source:HGNC Symbol;Acc:4227]	0	0	1
32	ENSG00000162402	USP24	ubiquitin specific peptidase 24 [Source:HGNC Symbol;Acc:12623]	1	0	0
33	ENSG00000129667	RHBDF2	rhomboid 5 homolog 2 (Drosophila) [Source:HGNC Symbol;Acc:20788]	0	1	0
34	ENSG00000143384	MCL1	myeloid cell leukemia sequence 1 (BCL2-related) [Source:HGNC Symbol;Acc:6943]	0	1	0
35	ENSG00000189043	NDUFA4	NADH dehydrogenase (ubiquinone) 1 alpha subcomplex, 4, 9kDa [Source:HGNC Symbol;Acc:7687]	0	1	0
36	ENSG00000196923	PDLIM7	PDZ and LIM domain 7 (enigma) [Source:HGNC Symbol;Acc:22958]	0	0	1
37	ENSG00000101335	MYL9	myosin, light chain 9, regulatory [Source:HGNC Symbol;Acc:15754]	0	0	1
38	ENSG00000121766	ZCCHC17	zinc finger, CCHC domain containing 17 [Source:HGNC Symbol;Acc:30246]	0	0	1
39	ENSG00000163219	ARHGAP25	Rho GTPase activating protein 25 [Source:HGNC Symbol;Acc:28951]	1	0	0
40	ENSG00000101439	CST3	cystatin C [Source:HGNC Symbol;Acc:2475]	1	1	0
41	ENSG00000033800	PIAS1	protein inhibitor of activated STAT, 1 [Source:HGNC Symbol;Acc:2752]	1	0	0
42	ENSG00000136653	RASSF5	Ras association (RalGDS/AF-6) domain family member 5 [Source:HGNC Symbol;Acc:17609]	0	0	1
43	ENSG00000164828	SUN1	Sad1 and UNC84 domain containing 1 [Source:HGNC Symbol;Acc:18587]	0	0	1
44	ENSG00000072786	STK10	serine/threonine kinase 10 [Source:HGNC Symbol;Acc:11388]	0	0	1
45	ENSG00000173960	UBXN2A	UBX domain protein 2A [Source:HGNC Symbol;Acc:27265]	0	0	1
46	ENSG00000143595	AQP10	aquaporin 10 [Source:HGNC Symbol;Acc:16029]	0	0	1
47	ENSG00000119326	CTNNAL1	catenin (cadherin-associated protein), alpha-like 1 [Source:HGNC Symbol;Acc:2512]	0	0	1
48	ENSG00000122786	CALD1	caldesmon 1 [Source:HGNC Symbol;Acc:1441]	1	0	0
49	ENSG00000106682	EIF4H	eukaryotic translation initiation factor 4H [Source:HGNC Symbol;Acc:12741]	0	0	1
50	ENSG00000151327	FAM177A1	family with sequence similarity 177, member A1 [Source:HGNC Symbol;Acc:19829]	0	1	0
51	ENSG00000170271	FAXDC2	fatty acid hydroxylase domain containing 2 [Source:HGNC Symbol;Acc:1334]	0	0	1
52	ENSG00000105329	TGFB1	transforming growth factor, beta 1 [Source:HGNC Symbol;Acc:11766]	0	0	1
53	ENSG00000141506	PIK3R5	phosphoinositide-3-kinase, regulatory subunit 5 [Source:HGNC Symbol;Acc:30035]	0	1	0
54	ENSG00000097021	ACOT7	acyl-CoA thioesterase 7 [Source:HGNC Symbol;Acc:24157]	1	0	0
55	ENSG00000082074	FYB	FYN binding protein [Source:HGNC Symbol;Acc:4036]	0	0	1
56	ENSG00000167671	UBXN6	UBX domain protein 6 [Source:HGNC Symbol;Acc:14928]	0	1	0
57	ENSG00000077549	CAPZB	capping protein (actin filament) muscle Z-line, beta [Source:HGNC Symbol;Acc:1491]	0	0	1
58	ENSG00000168172	HOOK3	hook microtubule-tethering protein 3 [Source:HGNC Symbol;Acc:23576]	0	0	1
59	ENSG00000134748	PRPF38A	pre-mRNA processing factor 38A [Source:HGNC Symbol;Acc:25930]	1	0	0
60	ENSG00000104341	LAPTM4B	lysosomal protein transmembrane 4 beta [Source:HGNC Symbol;Acc:13646]	1	0	0
61	ENSG00000134283	PPHLN1	periphilin 1 [Source:HGNC Symbol;Acc:19369]	0	1	0
62	ENSG00000140682	TGFB1I1	transforming growth factor beta 1 induced transcript 1 [Source:HGNC Symbol;Acc:11767]	0	1	0
63	ENSG00000197959	DNM3	dynamin 3 [Source:HGNC Symbol;Acc:29125]	0	0	1
64	ENSG00000108654	DDX5	DEAD (Asp-Glu-Ala-Asp) box helicase 5 [Source:HGNC Symbol;Acc:2746]	1	0	0
65	ENSG00000125124	BBS2	Bardet-Biedl syndrome 2 [Source:HGNC Symbol;Acc:967]	0	0	1
66	ENSG00000147457	CHMP7	charged multivesicular body protein 7 [Source:HGNC Symbol;Acc:28439]	1	0	0
67	ENSG00000171608	PIK3CD	phosphatidylinositol-4,5-bisphosphate 3-kinase, catalytic subunit delta [Source:HGNC Symbol;Acc:8977]	0	0	1
68	ENSG00000125868	DSTN	destrin (actin depolymerizing factor) [Source:HGNC Symbol;Acc:15750]	1	1	0
69	ENSG00000187742	SECISBP2	SECIS binding protein 2 [Source:HGNC Symbol;Acc:30972]	0	1	0
70	ENSG00000231607	DLEU2	deleted in lymphocytic leukemia 2 (non-protein coding) [Source:HGNC Symbol;Acc:13748]	0	0	1
71	ENSG00000070540	WIPI1	WD repeat domain, phosphoinositide interacting 1 [Source:HGNC Symbol;Acc:25471]	1	0	0
72	ENSG00000113263	ITK	IL2-inducible T-cell kinase [Source:HGNC Symbol;Acc:6171]	0	1	0
73	ENSG00000167881	SRP68	signal recognition particle 68kDa [Source:HGNC Symbol;Acc:11302]	0	0	1
74	ENSG00000104903	LYL1	lymphoblastic leukemia derived sequence 1 [Source:HGNC Symbol;Acc:6734]	1	0	0
75	ENSG00000084090	STARD7	StAR-related lipid transfer (START) domain containing 7 [Source:HGNC Symbol;Acc:18063]	0	0	1
76	ENSG00000110697	PITPNM1	phosphatidylinositol transfer protein, membrane-associated 1 [Source:HGNC Symbol;Acc:9003]	1	0	0
77	ENSG00000180879	SSR4	signal sequence receptor, delta [Source:HGNC Symbol;Acc:11326]	1	1	0
78	ENSG00000044459	CNTLN	centlein, centrosomal protein [Source:HGNC Symbol;Acc:23432]	0	0	1
79	ENSG00000103202	NME4	NME/NM23 nucleoside diphosphate kinase 4 [Source:HGNC Symbol;Acc:7852]	0	0	1
80	ENSG00000013810	TACC3	transforming, acidic coiled-coil containing protein 3 [Source:HGNC Symbol;Acc:11524]	0	0	1
81	ENSG00000029534	ANK1	ankyrin 1, erythrocytic [Source:HGNC Symbol;Acc:492]	0	0	1
82	ENSG00000117868	ESYT2	extended synaptotagmin-like protein 2 [Source:HGNC Symbol;Acc:22211]	1	1	0
83	ENSG00000047315	POLR2B	polymerase (RNA) II (DNA directed) polypeptide B, 140kDa [Source:HGNC Symbol;Acc:9188]	0	0	1
84	ENSG00000129355	CDKN2D	cyclin-dependent kinase inhibitor 2D (p19, inhibits CDK4) [Source:HGNC Symbol;Acc:1790]	0	0	1
85	ENSG00000184613	NELL2	NEL-like 2 (chicken) [Source:HGNC Symbol;Acc:7751]	0	0	1
86	ENSG00000237854	LINC00674	long intergenic non-protein coding RNA 674 [Source:HGNC Symbol;Acc:44355]	0	1	0
87	ENSG00000163947	ARHGEF3	Rho guanine nucleotide exchange factor (GEF) 3 [Source:HGNC Symbol;Acc:683]	1	0	0
88	ENSG00000159131	GART	phosphoribosylglycinamide formyltransferase, phosphoribosylglycinamide synthetase, phosphoribosylaminoimidazole synthetase [Source:HGNC Symbol;Acc:4163]	0	0	1
89	ENSG00000100100	PIK3IP1	phosphoinositide-3-kinase interacting protein 1 [Source:HGNC Symbol;Acc:24942]	0	1	0
90	ENSG00000031698	SARS	seryl-tRNA synthetase [Source:HGNC Symbol;Acc:10537]	0	1	0
91	ENSG00000168118	RAB4A	RAB4A, member RAS oncogene family [Source:HGNC Symbol;Acc:9781]	0	0	1
92	ENSG00000182208	MOB2	MOB kinase activator 2 [Source:HGNC Symbol;Acc:24904]	0	0	1
93	ENSG00000164307	ERAP1	endoplasmic reticulum aminopeptidase 1 [Source:HGNC Symbol;Acc:18173]	0	0	1
94	ENSG00000187699	C2orf88	chromosome 2 open reading frame 88 [Source:HGNC Symbol;Acc:28191]	0	0	1
95	ENSG00000075151	EIF4G3	eukaryotic translation initiation factor 4 gamma, 3 [Source:HGNC Symbol;Acc:3298]	0	1	0
96	ENSG00000069966	GNB5	guanine nucleotide binding protein (G protein), beta 5 [Source:HGNC Symbol;Acc:4401]	0	1	0
97	ENSG00000040341	STAU2	staufen double-stranded RNA binding protein 2 [Source:HGNC Symbol;Acc:11371]	0	0	1
98	ENSG00000055130	CUL1	cullin 1 [Source:HGNC Symbol;Acc:2551]	0	0	1
99	ENSG00000183255	PTTG1IP	pituitary tumor-transforming 1 interacting protein [Source:HGNC Symbol;Acc:13524]	0	0	1
100	ENSG00000215301	DDX3X	DEAD (Asp-Glu-Ala-Asp) box helicase 3, X-linked [Source:HGNC Symbol;Acc:2745]	0	0	1
101	ENSG00000140264	SERF2	small EDRK-rich factor 2 [Source:HGNC Symbol;Acc:10757]	0	1	0
102	ENSG00000168653	NDUFS5	NADH dehydrogenase (ubiquinone) Fe-S protein 5, 15kDa (NADH-coenzyme Q reductase) [Source:HGNC Symbol;Acc:7712]	0	1	0
103	ENSG00000101782	RIOK3	RIO kinase 3 [Source:HGNC Symbol;Acc:11451]	0	0	1
104	ENSG00000136231	IGF2BP3	insulin-like growth factor 2 mRNA binding protein 3 [Source:HGNC Symbol;Acc:28868]	0	1	0
105	ENSG00000170873	MTSS1	metastasis suppressor 1 [Source:HGNC Symbol;Acc:20443]	1	0	0
106	ENSG00000152270	PDE3B	phosphodiesterase 3B, cGMP-inhibited [Source:HGNC Symbol;Acc:8779]	0	0	1
107	ENSG00000088832	FKBP1A	FK506 binding protein 1A, 12kDa [Source:HGNC Symbol;Acc:3711]	0	0	1
108	ENSG00000112282	MED23	mediator complex subunit 23 [Source:HGNC Symbol;Acc:2372]	0	0	1
109	ENSG00000166197	NOLC1	nucleolar and coiled-body phosphoprotein 1 [Source:HGNC Symbol;Acc:15608]	1	0	0
110	ENSG00000167986	DDB1	damage-specific DNA binding protein 1, 127kDa [Source:HGNC Symbol;Acc:2717]	0	0	1
111	ENSG00000138495	COX17	COX17 cytochrome c oxidase copper chaperone [Source:HGNC Symbol;Acc:2264]	0	0	1
112	ENSG00000187514	PTMA	prothymosin, alpha [Source:HGNC Symbol;Acc:9623]	0	0	1
113	ENSG00000060138	YBX3	Y box binding protein 3 [Source:HGNC Symbol;Acc:2428]	0	0	1
114	ENSG00000102393	GLA	galactosidase, alpha [Source:HGNC Symbol;Acc:4296]	0	0	1
115	ENSG00000229754	CXCR2P1	chemokine (C-X-C motif) receptor 2 pseudogene 1 [Source:HGNC Symbol;Acc:6028]	0	0	1
116	ENSG00000141854		hsa-mir-1199 [Source:miRBase;Acc:MI0020340]	0	1	0
117	ENSG00000148498	PARD3	par-3 family cell polarity regulator [Source:HGNC Symbol;Acc:16051]	0	0	1
118	ENSG00000170876	TMEM43	transmembrane protein 43 [Source:HGNC Symbol;Acc:28472]	0	0	1
119	ENSG00000157570	TSPAN18	tetraspanin 18 [Source:HGNC Symbol;Acc:20660]	0	1	0
120	ENSG00000165359	DDX26B	DEAD/H (Asp-Glu-Ala-Asp/His) box polypeptide 26B [Source:HGNC Symbol;Acc:27334]	0	0	1
121	ENSG00000126432	PRDX5	peroxiredoxin 5 [Source:HGNC Symbol;Acc:9355]	1	1	0
122	ENSG00000140391	TSPAN3	tetraspanin 3 [Source:HGNC Symbol;Acc:17752]	0	1	0
123	ENSG00000146540	C7orf50	chromosome 7 open reading frame 50 [Source:HGNC Symbol;Acc:22421]	0	0	1
124	ENSG00000118508	RAB32	RAB32, member RAS oncogene family [Source:HGNC Symbol;Acc:9772]	1	0	0
125	ENSG00000168765	GSTM4	glutathione S-transferase mu 4 [Source:HGNC Symbol;Acc:4636]	1	0	0
126	ENSG00000231925	TAPBP	TAP binding protein (tapasin) [Source:HGNC Symbol;Acc:11566]	0	1	0
127	ENSG00000047849	MAP4	microtubule-associated protein 4 [Source:HGNC Symbol;Acc:6862]	0	1	0
128	ENSG00000065534	MYLK	myosin light chain kinase [Source:HGNC Symbol;Acc:7590]	0	0	1
129	ENSG00000119242	CCDC92	coiled-coil domain containing 92 [Source:HGNC Symbol;Acc:29563]	0	0	1
130	ENSG00000089597	GANAB	glucosidase, alpha; neutral AB [Source:HGNC Symbol;Acc:4138]	1	0	0
131	ENSG00000012660	ELOVL5	ELOVL fatty acid elongase 5 [Source:HGNC Symbol;Acc:21308]	0	0	1
132	ENSG00000111897	SERINC1	serine incorporator 1 [Source:HGNC Symbol;Acc:13464]	0	0	1
133	ENSG00000124831	LRRFIP1	leucine rich repeat (in FLII) interacting protein 1 [Source:HGNC Symbol;Acc:6702]	0	0	1
134	ENSG00000088205	DDX18	DEAD (Asp-Glu-Ala-Asp) box polypeptide 18 [Source:HGNC Symbol;Acc:2741]	0	1	0
135	ENSG00000242247	ARFGAP3	ADP-ribosylation factor GTPase activating protein 3 [Source:HGNC Symbol;Acc:661]	0	0	1
136	ENSG00000070756	PABPC1	poly(A) binding protein, cytoplasmic 1 [Source:HGNC Symbol;Acc:8554]	0	0	1
137	ENSG00000107679	PLEKHA1	pleckstrin homology domain containing, family A (phosphoinositide binding specific) member 1 [Source:HGNC Symbol;Acc:14335]	1	0	0
138	ENSG00000143815	LBR	lamin B receptor [Source:HGNC Symbol;Acc:6518]	0	0	1
139	ENSG00000124181	PLCG1	phospholipase C, gamma 1 [Source:HGNC Symbol;Acc:9065]	0	0	1
140	ENSG00000139193	CD27	CD27 molecule [Source:HGNC Symbol;Acc:11922]	0	0	1
141	ENSG00000158941	CCAR2	cell cycle and apoptosis regulator 2 [Source:HGNC Symbol;Acc:23360]	0	1	0
142	ENSG00000215039	CD27-AS1	CD27 antisense RNA 1 [Source:HGNC Symbol;Acc:43896]	1	0	0
143	ENSG00000078140	UBE2K	ubiquitin-conjugating enzyme E2K [Source:HGNC Symbol;Acc:4914]	0	1	0
144	ENSG00000089327	FXYD5	FXYD domain containing ion transport regulator 5 [Source:HGNC Symbol;Acc:4029]	1	1	0
145	ENSG00000134294	SLC38A2	solute carrier family 38, member 2 [Source:HGNC Symbol;Acc:13448]	1	1	0
146	ENSG00000125257	ABCC4	ATP-binding cassette, sub-family C (CFTR/MRP), member 4 [Source:HGNC Symbol;Acc:55]	1	0	0
147	ENSG00000125304	TM9SF2	transmembrane 9 superfamily member 2 [Source:HGNC Symbol;Acc:11865]	1	1	0
148	ENSG00000124164	VAPB	VAMP (vesicle-associated membrane protein)-associated protein B and C [Source:HGNC Symbol;Acc:12649]	0	0	1
149	ENSG00000205268	PDE7A	phosphodiesterase 7A [Source:HGNC Symbol;Acc:8791]	0	0	1
150	ENSG00000076003	MCM6	minichromosome maintenance complex component 6 [Source:HGNC Symbol;Acc:6949]	0	0	1
151	ENSG00000103876	FAH	fumarylacetoacetate hydrolase (fumarylacetoacetase) [Source:HGNC Symbol;Acc:3579]	0	0	1
152	ENSG00000163346	PBXIP1	pre-B-cell leukemia homeobox interacting protein 1 [Source:HGNC Symbol;Acc:21199]	0	1	0
153	ENSG00000127084	FGD3	FYVE, RhoGEF and PH domain containing 3 [Source:HGNC Symbol;Acc:16027]	1	0	0
154	ENSG00000198818	SFT2D1	SFT2 domain containing 1 [Source:HGNC Symbol;Acc:21102]	0	1	0
155	ENSG00000068697	LAPTM4A	lysosomal protein transmembrane 4 alpha [Source:HGNC Symbol;Acc:6924]	0	0	1
156	ENSG00000143622	RIT1	Ras-like without CAAX 1 [Source:HGNC Symbol;Acc:10023]	0	0	1
157	ENSG00000152061	RABGAP1L	RAB GTPase activating protein 1-like [Source:HGNC Symbol;Acc:24663]	0	0	1
158	ENSG00000109390	NDUFC1	NADH dehydrogenase (ubiquinone) 1, subcomplex unknown, 1, 6kDa [Source:HGNC Symbol;Acc:7705]	0	1	0
159	ENSG00000161638	ITGA5	integrin, alpha 5 (fibronectin receptor, alpha polypeptide) [Source:HGNC Symbol;Acc:6141]	1	1	0
160	ENSG00000143761	ARF1	ADP-ribosylation factor 1 [Source:HGNC Symbol;Acc:652]	1	0	0
161	ENSG00000143549	TPM3	tropomyosin 3 [Source:HGNC Symbol;Acc:12012]	1	0	0
162	ENSG00000134198	TSPAN2	tetraspanin 2 [Source:HGNC Symbol;Acc:20659]	0	1	0
163	ENSG00000155099	TMEM55A	transmembrane protein 55A [Source:HGNC Symbol;Acc:25452]	0	0	1
164	ENSG00000162722	TRIM58	tripartite motif containing 58 [Source:HGNC Symbol;Acc:24150]	0	0	1
165	ENSG00000185236	RAB11B	RAB11B, member RAS oncogene family [Source:HGNC Symbol;Acc:9761]	0	0	1
166	ENSG00000124333	VAMP7	vesicle-associated membrane protein 7 [Source:HGNC Symbol;Acc:11486]	0	0	1
167	ENSG00000152952	PLOD2	procollagen-lysine, 2-oxoglutarate 5-dioxygenase 2 [Source:HGNC Symbol;Acc:9082]	1	0	0
168	ENSG00000162736	NCSTN	nicastrin [Source:HGNC Symbol;Acc:17091]	0	1	0
169	ENSG00000143621	ILF2	interleukin enhancer binding factor 2 [Source:HGNC Symbol;Acc:6037]	1	0	0
170	ENSG00000165775	FUNDC2	FUN14 domain containing 2 [Source:HGNC Symbol;Acc:24925]	1	0	0
171	ENSG00000153187	HNRNPU	heterogeneous nuclear ribonucleoprotein U (scaffold attachment factor A) [Source:HGNC Symbol;Acc:5048]	0	0	1
172	ENSG00000118363	SPCS2	signal peptidase complex subunit 2 homolog (S. cerevisiae) [Source:HGNC Symbol;Acc:28962]	0	0	1
173	ENSG00000156642	NPTN	neuroplastin [Source:HGNC Symbol;Acc:17867]	0	0	1
174	ENSG00000196262	PPIA	peptidylprolyl isomerase A (cyclophilin A) [Source:HGNC Symbol;Acc:9253]	0	1	0
175	ENSG00000129933	MAU2	MAU2 sister chromatid cohesion factor [Source:HGNC Symbol;Acc:29140]	1	1	0
176	ENSG00000130816	DNMT1	DNA (cytosine-5-)-methyltransferase 1 [Source:HGNC Symbol;Acc:2976]	0	0	1
177	ENSG00000100220	RTCB	RNA 2',3'-cyclic phosphate and 5'-OH ligase [Source:HGNC Symbol;Acc:26935]	0	1	0
178	ENSG00000105254	TBCB	tubulin folding cofactor B [Source:HGNC Symbol;Acc:1989]	0	1	0
179	ENSG00000101236	RNF24	ring finger protein 24 [Source:HGNC Symbol;Acc:13779]	1	0	0
180	ENSG00000152229	PSTPIP2	proline-serine-threonine phosphatase interacting protein 2 [Source:HGNC Symbol;Acc:9581]	0	0	1
181	ENSG00000072422	RHOBTB1	Rho-related BTB domain containing 1 [Source:HGNC Symbol;Acc:18738]	1	0	0
182	ENSG00000143393	PI4KB	phosphatidylinositol 4-kinase, catalytic, beta [Source:HGNC Symbol;Acc:8984]	0	0	1
183	ENSG00000117676	RPS6KA1	ribosomal protein S6 kinase, 90kDa, polypeptide 1 [Source:HGNC Symbol;Acc:10430]	1	0	0
184	ENSG00000142046	TMEM91	transmembrane protein 91 [Source:HGNC Symbol;Acc:32393]	0	1	0
185	ENSG00000147526	TACC1	transforming, acidic coiled-coil containing protein 1 [Source:HGNC Symbol;Acc:11522]	1	0	0
186	ENSG00000117859	OSBPL9	oxysterol binding protein-like 9 [Source:HGNC Symbol;Acc:16386]	0	0	1
187	ENSG00000110917	MLEC	malectin [Source:HGNC Symbol;Acc:28973]	0	1	0
188	ENSG00000090487	SPG21	spastic paraplegia 21 (autosomal recessive, Mast syndrome) [Source:HGNC Symbol;Acc:20373]	1	0	0
189	ENSG00000100991	TRPC4AP	transient receptor potential cation channel, subfamily C, member 4 associated protein [Source:HGNC Symbol;Acc:16181]	0	1	0
190	ENSG00000147140	NONO	non-POU domain containing, octamer-binding [Source:HGNC Symbol;Acc:7871]	0	0	1
191	ENSG00000183011	LSMD1	LSM domain containing 1 [Source:HGNC Symbol;Acc:28212]	1	1	0
192	ENSG00000198898	CAPZA2	capping protein (actin filament) muscle Z-line, alpha 2 [Source:HGNC Symbol;Acc:1490]	0	1	0
193	ENSG00000196591	HDAC2	histone deacetylase 2 [Source:HGNC Symbol;Acc:4853]	0	0	1
194	ENSG00000121848	RNF115	ring finger protein 115 [Source:HGNC Symbol;Acc:18154]	0	0	1
195	ENSG00000102898	NUTF2	nuclear transport factor 2 [Source:HGNC Symbol;Acc:13722]	1	1	0
196	ENSG00000172159	FRMD3	FERM domain containing 3 [Source:HGNC Symbol;Acc:24125]	0	0	1
197	ENSG00000069493	CLEC2D	C-type lectin domain family 2, member D [Source:HGNC Symbol;Acc:14351]	1	0	0
198	ENSG00000110876	SELPLG	selectin P ligand [Source:HGNC Symbol;Acc:10722]	0	0	1
199	ENSG00000205309	NT5M	5',3'-nucleotidase, mitochondrial [Source:HGNC Symbol;Acc:15769]	0	0	1
200	ENSG00000115652	UXS1	UDP-glucuronate decarboxylase 1 [Source:HGNC Symbol;Acc:17729]	1	0	0
201	ENSG00000124214	STAU1	staufen double-stranded RNA binding protein 1 [Source:HGNC Symbol;Acc:11370]	1	0	0
202	ENSG00000107201	DDX58	DEAD (Asp-Glu-Ala-Asp) box polypeptide 58 [Source:HGNC Symbol;Acc:19102]	0	0	1
203	ENSG00000158552	ZFAND2B	zinc finger, AN1-type domain 2B [Source:HGNC Symbol;Acc:25206]	1	0	0
204	ENSG00000119048	UBE2B	ubiquitin-conjugating enzyme E2B [Source:HGNC Symbol;Acc:12473]	0	1	0
205	ENSG00000040933	INPP4A	inositol polyphosphate-4-phosphatase, type I, 107kDa [Source:HGNC Symbol;Acc:6074]	0	0	1
206	ENSG00000080815	PSEN1	presenilin 1 [Source:HGNC Symbol;Acc:9508]	1	0	0
207	ENSG00000188404	SELL	selectin L [Source:HGNC Symbol;Acc:10720]	1	0	0
208	ENSG00000254999	BRK1	BRICK1, SCAR/WAVE actin-nucleating complex subunit [Source:HGNC Symbol;Acc:23057]	0	0	1
209	ENSG00000243317	C7orf73	chromosome 7 open reading frame 73 [Source:HGNC Symbol;Acc:41909]	0	0	1
210	ENSG00000110696	C11orf58	chromosome 11 open reading frame 58 [Source:HGNC Symbol;Acc:16990]	0	1	0
211	ENSG00000111554	MDM1	Mdm1 nuclear protein homolog (mouse) [Source:HGNC Symbol;Acc:29917]	0	0	1
212	ENSG00000168538	TRAPPC11	trafficking protein particle complex 11 [Source:HGNC Symbol;Acc:25751]	1	0	0
213	ENSG00000124535	WRNIP1	Werner helicase interacting protein 1 [Source:HGNC Symbol;Acc:20876]	0	0	1
214	ENSG00000145868	FBXO38	F-box protein 38 [Source:HGNC Symbol;Acc:28844]	0	0	1
215	ENSG00000164062	APEH	acylaminoacyl-peptide hydrolase [Source:HGNC Symbol;Acc:586]	0	0	1
216	ENSG00000062485	CS	citrate synthase [Source:HGNC Symbol;Acc:2422]	0	0	1
217	ENSG00000110848	CD69	CD69 molecule [Source:HGNC Symbol;Acc:1694]	0	1	0
218	ENSG00000163050	ADCK3	aarF domain containing kinase 3 [Source:HGNC Symbol;Acc:16812]	0	0	1
219	ENSG00000182866	LCK	lymphocyte-specific protein tyrosine kinase [Source:HGNC Symbol;Acc:6524]	1	0	0
220	ENSG00000151789	ZNF385D	zinc finger protein 385D [Source:HGNC Symbol;Acc:26191]	0	0	1
221	ENSG00000180596	HIST1H2BC	histone cluster 1, H2bc [Source:HGNC Symbol;Acc:4757]	1	0	0
222	ENSG00000187098	MITF	microphthalmia-associated transcription factor [Source:HGNC Symbol;Acc:7105]	0	0	1
223	ENSG00000113732	ATP6V0E1	ATPase, H+ transporting, lysosomal 9kDa, V0 subunit e1 [Source:HGNC Symbol;Acc:863]	1	1	0
224	ENSG00000065135	GNAI3	guanine nucleotide binding protein (G protein), alpha inhibiting activity polypeptide 3 [Source:HGNC Symbol;Acc:4387]	0	0	1
225	ENSG00000166086	JAM3	junctional adhesion molecule 3 [Source:HGNC Symbol;Acc:15532]	1	0	0
226	ENSG00000146731	CCT6A	chaperonin containing TCP1, subunit 6A (zeta 1) [Source:HGNC Symbol;Acc:1620]	0	0	1
227	ENSG00000072110	ACTN1	actinin, alpha 1 [Source:HGNC Symbol;Acc:163]	0	0	1
228	ENSG00000005020	SKAP2	src kinase associated phosphoprotein 2 [Source:HGNC Symbol;Acc:15687]	0	0	1
229	ENSG00000184792	OSBP2	oxysterol binding protein 2 [Source:HGNC Symbol;Acc:8504]	0	0	1
230	ENSG00000139278	GLIPR1	GLI pathogenesis-related 1 [Source:HGNC Symbol;Acc:17001]	1	0	0
231	ENSG00000164808	SPIDR	scaffolding protein involved in DNA repair [Source:HGNC Symbol;Acc:28971]	1	1	0
232	ENSG00000234745	HLA-B	major histocompatibility complex, class I, B [Source:HGNC Symbol;Acc:4932]	1	0	0
233	ENSG00000160255	ITGB2	integrin, beta 2 (complement component 3 receptor 3 and 4 subunit) [Source:HGNC Symbol;Acc:6155]	1	0	0
234	ENSG00000166337	TAF10	TAF10 RNA polymerase II, TATA box binding protein (TBP)-associated factor, 30kDa [Source:HGNC Symbol;Acc:11543]	0	1	0
235	ENSG00000162777	DENND2D	DENN/MADD domain containing 2D [Source:HGNC Symbol;Acc:26192]	1	0	0
236	ENSG00000139436	GIT2	G protein-coupled receptor kinase interacting ArfGAP 2 [Source:HGNC Symbol;Acc:4273]	1	0	0
237	ENSG00000132341	RAN	RAN, member RAS oncogene family [Source:HGNC Symbol;Acc:9846]	0	1	0
238	ENSG00000006652	IFRD1	interferon-related developmental regulator 1 [Source:HGNC Symbol;Acc:5456]	0	0	1
239	ENSG00000169241	SLC50A1	solute carrier family 50 (sugar efflux transporter), member 1 [Source:HGNC Symbol;Acc:30657]	0	0	1
240	ENSG00000103335	PIEZO1	piezo-type mechanosensitive ion channel component 1 [Source:HGNC Symbol;Acc:28993]	1	0	0
241	ENSG00000134108	ARL8B	ADP-ribosylation factor-like 8B [Source:HGNC Symbol;Acc:25564]	0	1	0
242	ENSG00000168394	TAP1	transporter 1, ATP-binding cassette, sub-family B (MDR/TAP) [Source:HGNC Symbol;Acc:43]	0	1	0
243	ENSG00000164961	KIAA0196	KIAA0196 [Source:HGNC Symbol;Acc:28984]	1	1	0
244	ENSG00000169062	UPF3A	UPF3 regulator of nonsense transcripts homolog A (yeast) [Source:HGNC Symbol;Acc:20332]	0	0	1
245	ENSG00000090861	AARS	alanyl-tRNA synthetase [Source:HGNC Symbol;Acc:20]	0	1	0
246	ENSG00000156381	ANKRD9	ankyrin repeat domain 9 [Source:HGNC Symbol;Acc:20096]	0	0	1
247	ENSG00000065526	SPEN	spen family transcriptional repressor [Source:HGNC Symbol;Acc:17575]	0	0	1
248	ENSG00000135404	CD63	CD63 molecule [Source:HGNC Symbol;Acc:1692]	0	0	1
249	ENSG00000059378	PARP12	poly (ADP-ribose) polymerase family, member 12 [Source:HGNC Symbol;Acc:21919]	0	1	0
250	ENSG00000159840	ZYX	zyxin [Source:HGNC Symbol;Acc:13200]	1	1	0
251	ENSG00000161204	ABCF3	ATP-binding cassette, sub-family F (GCN20), member 3 [Source:HGNC Symbol;Acc:72]	0	0	1
252	ENSG00000197635	DPP4	dipeptidyl-peptidase 4 [Source:HGNC Symbol;Acc:3009]	0	0	1
253	ENSG00000173210	ABLIM3	actin binding LIM protein family, member 3 [Source:HGNC Symbol;Acc:29132]	0	0	1
254	ENSG00000080824	HSP90AA1	heat shock protein 90kDa alpha (cytosolic), class A member 1 [Source:HGNC Symbol;Acc:5253]	0	1	0
255	ENSG00000100266	PACSIN2	protein kinase C and casein kinase substrate in neurons 2 [Source:HGNC Symbol;Acc:8571]	0	0	1
256	ENSG00000006712	PAF1	Paf1, RNA polymerase II associated factor, homolog (S. cerevisiae) [Source:HGNC Symbol;Acc:25459]	1	1	0
257	ENSG00000150637	CD226	CD226 molecule [Source:HGNC Symbol;Acc:16961]	0	1	0
258	ENSG00000140968	IRF8	interferon regulatory factor 8 [Source:HGNC Symbol;Acc:5358]	1	0	0
259	ENSG00000103365	GGA2	golgi-associated, gamma adaptin ear containing, ARF binding protein 2 [Source:HGNC Symbol;Acc:16064]	0	0	1
260	ENSG00000113460	BRIX1	BRX1, biogenesis of ribosomes, homolog (S. cerevisiae) [Source:HGNC Symbol;Acc:24170]	1	1	0
261	ENSG00000128609	NDUFA5	NADH dehydrogenase (ubiquinone) 1 alpha subcomplex, 5 [Source:HGNC Symbol;Acc:7688]	0	0	1
262	ENSG00000102172	SMS	spermine synthase [Source:HGNC Symbol;Acc:11123]	1	1	0
263	ENSG00000138722	MMRN1	multimerin 1 [Source:HGNC Symbol;Acc:7178]	0	0	1
264	ENSG00000153339	TRAPPC8	trafficking protein particle complex 8 [Source:HGNC Symbol;Acc:29169]	0	1	0
265	ENSG00000106868	SUSD1	sushi domain containing 1 [Source:HGNC Symbol;Acc:25413]	0	0	1
266	ENSG00000148396	SEC16A	SEC16 homolog A (S. cerevisiae) [Source:HGNC Symbol;Acc:29006]	0	0	1
267	ENSG00000123146	CD97	CD97 molecule [Source:HGNC Symbol;Acc:1711]	1	1	0
268	ENSG00000162585	C1orf86	chromosome 1 open reading frame 86 [Source:HGNC Symbol;Acc:26428]	0	1	0
269	ENSG00000053371	AKR7A2	aldo-keto reductase family 7, member A2 (aflatoxin aldehyde reductase) [Source:HGNC Symbol;Acc:389]	1	0	0
270	ENSG00000240356	RPL23AP7	ribosomal protein L23a pseudogene 7 [Source:HGNC Symbol;Acc:17336]	0	0	1
271	ENSG00000179950	PUF60	poly-U binding splicing factor 60KDa [Source:HGNC Symbol;Acc:17042]	1	0	0
272	ENSG00000228409	CCT6P1	chaperonin containing TCP1, subunit 6 (zeta) pseudogene 1 [Source:HGNC Symbol;Acc:33094]	0	1	0
273	ENSG00000171843	MLLT3	myeloid/lymphoid or mixed-lineage leukemia (trithorax homolog, Drosophila); translocated to, 3 [Source:HGNC Symbol;Acc:7136]	0	0	1
274	ENSG00000120656	TAF12	TAF12 RNA polymerase II, TATA box binding protein (TBP)-associated factor, 20kDa [Source:HGNC Symbol;Acc:11545]	1	0	0
275	ENSG00000174231	PRPF8	pre-mRNA processing factor 8 [Source:HGNC Symbol;Acc:17340]	0	0	1
276	ENSG00000165682	CLEC1B	C-type lectin domain family 1, member B [Source:HGNC Symbol;Acc:24356]	0	0	1
277	ENSG00000174718	KIAA1551	KIAA1551 [Source:HGNC Symbol;Acc:25559]	0	0	1
278	ENSG00000138378	STAT4	signal transducer and activator of transcription 4 [Source:HGNC Symbol;Acc:11365]	1	0	0
279	ENSG00000110768	GTF2H1	general transcription factor IIH, polypeptide 1, 62kDa [Source:HGNC Symbol;Acc:4655]	0	0	1
280	ENSG00000136504	KAT7	K(lysine) acetyltransferase 7 [Source:HGNC Symbol;Acc:17016]	0	1	0
281	ENSG00000180182	MED14	mediator complex subunit 14 [Source:HGNC Symbol;Acc:2370]	1	0	0
282	ENSG00000158062	UBXN11	UBX domain protein 11 [Source:HGNC Symbol;Acc:30600]	1	1	0
283	ENSG00000134954	ETS1	v-ets avian erythroblastosis virus E26 oncogene homolog 1 [Source:HGNC Symbol;Acc:3488]	0	0	1
284	ENSG00000166595	FAM96B	family with sequence similarity 96, member B [Source:HGNC Symbol;Acc:24261]	0	1	0
285	ENSG00000134758	RNF138	ring finger protein 138, E3 ubiquitin protein ligase [Source:HGNC Symbol;Acc:17765]	1	1	0
286	ENSG00000101310	SEC23B	Sec23 homolog B (S. cerevisiae) [Source:HGNC Symbol;Acc:10702]	0	1	0
287	ENSG00000152484	USP12	ubiquitin specific peptidase 12 [Source:HGNC Symbol;Acc:20485]	0	1	0
288	ENSG00000149418	ST14	suppression of tumorigenicity 14 (colon carcinoma) [Source:HGNC Symbol;Acc:11344]	0	1	0
289	ENSG00000180353	HCLS1	hematopoietic cell-specific Lyn substrate 1 [Source:HGNC Symbol;Acc:4844]	1	1	0
290	ENSG00000151466	SCLT1	sodium channel and clathrin linker 1 [Source:HGNC Symbol;Acc:26406]	0	0	1
291	ENSG00000167699	GLOD4	glyoxalase domain containing 4 [Source:HGNC Symbol;Acc:14111]	1	0	0
292	ENSG00000035687	ADSS	adenylosuccinate synthase [Source:HGNC Symbol;Acc:292]	0	0	1
293	ENSG00000197903	HIST1H2BK	histone cluster 1, H2bk [Source:HGNC Symbol;Acc:13954]	0	0	1
294	ENSG00000055609	KMT2C	lysine (K)-specific methyltransferase 2C [Source:HGNC Symbol;Acc:13726]	0	0	1
295	ENSG00000153071	DAB2	Dab, mitogen-responsive phosphoprotein, homolog 2 (Drosophila) [Source:HGNC Symbol;Acc:2662]	0	1	0
296	ENSG00000152795	HNRNPDL	heterogeneous nuclear ribonucleoprotein D-like [Source:HGNC Symbol;Acc:5037]	1	0	0
297	ENSG00000140853	NLRC5	NLR family, CARD domain containing 5 [Source:HGNC Symbol;Acc:29933]	1	0	0
298	ENSG00000174780	SRP72	signal recognition particle 72kDa [Source:HGNC Symbol;Acc:11303]	0	0	1
299	ENSG00000139626	ITGB7	integrin, beta 7 [Source:HGNC Symbol;Acc:6162]	1	1	0
300	ENSG00000196684	HSH2D	hematopoietic SH2 domain containing [Source:HGNC Symbol;Acc:24920]	0	0	1
301	ENSG00000127824	TUBA4A	tubulin, alpha 4a [Source:HGNC Symbol;Acc:12407]	0	1	0
302	ENSG00000089159	PXN	paxillin [Source:HGNC Symbol;Acc:9718]	0	1	0
303	ENSG00000068724	TTC7A	tetratricopeptide repeat domain 7A [Source:HGNC Symbol;Acc:19750]	0	0	1
304	ENSG00000179115	FARSA	phenylalanyl-tRNA synthetase, alpha subunit [Source:HGNC Symbol;Acc:3592]	1	0	0
305	ENSG00000077254	USP33	ubiquitin specific peptidase 33 [Source:HGNC Symbol;Acc:20059]	0	0	1
306	ENSG00000198373	WWP2	WW domain containing E3 ubiquitin protein ligase 2 [Source:HGNC Symbol;Acc:16804]	0	1	0
307	ENSG00000132694	ARHGEF11	Rho guanine nucleotide exchange factor (GEF) 11 [Source:HGNC Symbol;Acc:14580]	0	0	1
308	ENSG00000165487	MICU2	mitochondrial calcium uptake 2 [Source:HGNC Symbol;Acc:31830]	0	0	1
309	ENSG00000115875	SRSF7	serine/arginine-rich splicing factor 7 [Source:HGNC Symbol;Acc:10789]	1	0	0
310	ENSG00000248334	WHAMMP2	WAS protein homolog associated with actin, golgi membranes and microtubules pseudogene 2 [Source:HGNC Symbol;Acc:32360]	0	1	0
311	ENSG00000150961	SEC24D	SEC24 family member D [Source:HGNC Symbol;Acc:10706]	0	0	1
312	ENSG00000198960	ARMCX6	armadillo repeat containing, X-linked 6 [Source:HGNC Symbol;Acc:26094]	0	0	1
313	ENSG00000133835	HSD17B4	hydroxysteroid (17-beta) dehydrogenase 4 [Source:HGNC Symbol;Acc:5213]	0	1	0
314	ENSG00000078808	SDF4	stromal cell derived factor 4 [Source:HGNC Symbol;Acc:24188]	0	1	0
315	ENSG00000085377	PREP	prolyl endopeptidase [Source:HGNC Symbol;Acc:9358]	0	0	1
316	ENSG00000092330	TINF2	TERF1 (TRF1)-interacting nuclear factor 2 [Source:HGNC Symbol;Acc:11824]	1	1	0
317	ENSG00000135336	ORC3	origin recognition complex, subunit 3 [Source:HGNC Symbol;Acc:8489]	0	0	1
318	ENSG00000154310	TNIK	TRAF2 and NCK interacting kinase [Source:HGNC Symbol;Acc:30765]	0	0	1
319	ENSG00000131724	IL13RA1	interleukin 13 receptor, alpha 1 [Source:HGNC Symbol;Acc:5974]	0	0	1
320	ENSG00000105711	SCN1B	sodium channel, voltage-gated, type I, beta subunit [Source:HGNC Symbol;Acc:10586]	1	0	0
321	ENSG00000166887	VPS39	vacuolar protein sorting 39 homolog (S. cerevisiae) [Source:HGNC Symbol;Acc:20593]	0	1	0
322	ENSG00000140941	MAP1LC3B	microtubule-associated protein 1 light chain 3 beta [Source:HGNC Symbol;Acc:13352]	0	0	1
323	ENSG00000223482	NUTM2A-AS1	NUTM2A antisense RNA 1 [Source:HGNC Symbol;Acc:45161]	0	1	0
324	ENSG00000072609	CHFR	checkpoint with forkhead and ring finger domains, E3 ubiquitin protein ligase [Source:HGNC Symbol;Acc:20455]	0	0	1
325	ENSG00000078668	VDAC3	voltage-dependent anion channel 3 [Source:HGNC Symbol;Acc:12674]	0	0	1
326	ENSG00000117625	RCOR3	REST corepressor 3 [Source:HGNC Symbol;Acc:25594]	0	0	1
327	ENSG00000172794	RAB37	RAB37, member RAS oncogene family [Source:HGNC Symbol;Acc:30268]	0	0	1
328	ENSG00000099246	RAB18	RAB18, member RAS oncogene family [Source:HGNC Symbol;Acc:14244]	1	1	0
329	ENSG00000112118	MCM3	minichromosome maintenance complex component 3 [Source:HGNC Symbol;Acc:6945]	1	0	0
330	ENSG00000115233	PSMD14	proteasome (prosome, macropain) 26S subunit, non-ATPase, 14 [Source:HGNC Symbol;Acc:16889]	1	0	0
331	ENSG00000123338	NCKAP1L	NCK-associated protein 1-like [Source:HGNC Symbol;Acc:4862]	1	0	0
332	ENSG00000163453	IGFBP7	insulin-like growth factor binding protein 7 [Source:HGNC Symbol;Acc:5476]	0	1	0
333	ENSG00000182093	WRB	tryptophan rich basic protein [Source:HGNC Symbol;Acc:12790]	0	0	1
334	ENSG00000196562	SULF2	sulfatase 2 [Source:HGNC Symbol;Acc:20392]	1	1	0
335	ENSG00000232125	DYTN	dystrotelin [Source:HGNC Symbol;Acc:23279]	0	0	1
336	ENSG00000082781	ITGB5	integrin, beta 5 [Source:HGNC Symbol;Acc:6160]	0	0	1
337	ENSG00000184702	2005-09-01	septin 5 [Source:HGNC Symbol;Acc:9164]	0	0	1
338	ENSG00000111640	GAPDH	glyceraldehyde-3-phosphate dehydrogenase [Source:HGNC Symbol;Acc:4141]	1	1	0
339	ENSG00000123405	NFE2	nuclear factor, erythroid 2 [Source:HGNC Symbol;Acc:7780]	0	1	0
340	ENSG00000014216	CAPN1	calpain 1, (mu/I) large subunit [Source:HGNC Symbol;Acc:1476]	0	0	1
341	ENSG00000153574	RPIA	ribose 5-phosphate isomerase A [Source:HGNC Symbol;Acc:10297]	0	0	1
342	ENSG00000129083	COPB1	coatomer protein complex, subunit beta 1 [Source:HGNC Symbol;Acc:2231]	1	0	0
343	ENSG00000184900	SUMO3	small ubiquitin-like modifier 3 [Source:HGNC Symbol;Acc:11124]	0	0	1
344	ENSG00000100811	YY1	YY1 transcription factor [Source:HGNC Symbol;Acc:12856]	0	0	1
345	ENSG00000079246	XRCC5	X-ray repair complementing defective repair in Chinese hamster cells 5 (double-strand-break rejoining) [Source:HGNC Symbol;Acc:12833]	1	0	0
346	ENSG00000104131	EIF3J	eukaryotic translation initiation factor 3, subunit J [Source:HGNC Symbol;Acc:3270]	0	1	0
347	ENSG00000138182	KIF20B	kinesin family member 20B [Source:HGNC Symbol;Acc:7212]	0	0	1
348	ENSG00000109046	WSB1	WD repeat and SOCS box containing 1 [Source:HGNC Symbol;Acc:19221]	1	0	0
349	ENSG00000060237	WNK1	WNK lysine deficient protein kinase 1 [Source:HGNC Symbol;Acc:14540]	1	0	0
350	ENSG00000149480	MTA2	metastasis associated 1 family, member 2 [Source:HGNC Symbol;Acc:7411]	0	0	1
351	ENSG00000070190	DAPP1	dual adaptor of phosphotyrosine and 3-phosphoinositides [Source:HGNC Symbol;Acc:16500]	0	0	1
352	ENSG00000115758	ODC1	ornithine decarboxylase 1 [Source:HGNC Symbol;Acc:8109]	0	0	1
353	ENSG00000135930	EIF4E2	eukaryotic translation initiation factor 4E family member 2 [Source:HGNC Symbol;Acc:3293]	0	0	1
354	ENSG00000114738	MAPKAPK3	mitogen-activated protein kinase-activated protein kinase 3 [Source:HGNC Symbol;Acc:6888]	0	0	1
355	ENSG00000133884	DPF2	D4, zinc and double PHD fingers family 2 [Source:HGNC Symbol;Acc:9964]	0	1	0
356	ENSG00000140521	POLG	polymerase (DNA directed), gamma [Source:HGNC Symbol;Acc:9179]	0	1	0
357	ENSG00000198873	GRK5	G protein-coupled receptor kinase 5 [Source:HGNC Symbol;Acc:4544]	0	0	1
358	ENSG00000100345	MYH9	myosin, heavy chain 9, non-muscle [Source:HGNC Symbol;Acc:7579]	0	0	1
359	ENSG00000119688	ABCD4	ATP-binding cassette, sub-family D (ALD), member 4 [Source:HGNC Symbol;Acc:68]	0	0	1
360	ENSG00000093000	NUP50	nucleoporin 50kDa [Source:HGNC Symbol;Acc:8065]	0	1	0
361	ENSG00000154188	ANGPT1	angiopoietin 1 [Source:HGNC Symbol;Acc:484]	0	0	1
362	ENSG00000197415	VEPH1	ventricular zone expressed PH domain-containing 1 [Source:HGNC Symbol;Acc:25735]	0	0	1
363	ENSG00000198931	APRT	adenine phosphoribosyltransferase [Source:HGNC Symbol;Acc:626]	0	0	1
364	ENSG00000184584	TMEM173	transmembrane protein 173 [Source:HGNC Symbol;Acc:27962]	0	1	0
365	ENSG00000138678	AGPAT9	1-acylglycerol-3-phosphate O-acyltransferase 9 [Source:HGNC Symbol;Acc:28157]	0	0	1
366	ENSG00000087191	PSMC5	proteasome (prosome, macropain) 26S subunit, ATPase, 5 [Source:HGNC Symbol;Acc:9552]	0	1	0
367	ENSG00000140319	SRP14	signal recognition particle 14kDa (homologous Alu RNA binding protein) [Source:HGNC Symbol;Acc:11299]	0	1	0
368	ENSG00000184076	UQCR10	ubiquinol-cytochrome c reductase, complex III subunit X [Source:HGNC Symbol;Acc:30863]	0	1	0
369	ENSG00000174748	RPL15	ribosomal protein L15 [Source:HGNC Symbol;Acc:10306]	0	1	0
370	ENSG00000137628	DDX60	DEAD (Asp-Glu-Ala-Asp) box polypeptide 60 [Source:HGNC Symbol;Acc:25942]	0	0	1
371	ENSG00000014641	MDH1	malate dehydrogenase 1, NAD (soluble) [Source:HGNC Symbol;Acc:6970]	1	0	0
372	ENSG00000078618	NRD1	nardilysin (N-arginine dibasic convertase) [Source:HGNC Symbol;Acc:7995]	0	1	0
373	ENSG00000184014	DENND5A	DENN/MADD domain containing 5A [Source:HGNC Symbol;Acc:19344]	1	1	0
374	ENSG00000111667	USP5	ubiquitin specific peptidase 5 (isopeptidase T) [Source:HGNC Symbol;Acc:12628]	0	0	1
375	ENSG00000110075	PPP6R3	protein phosphatase 6, regulatory subunit 3 [Source:HGNC Symbol;Acc:1173]	0	1	0
376	ENSG00000140983	RHOT2	ras homolog family member T2 [Source:HGNC Symbol;Acc:21169]	0	1	0
377	ENSG00000095319	NUP188	nucleoporin 188kDa [Source:HGNC Symbol;Acc:17859]	0	0	1
378	ENSG00000179262	RAD23A	RAD23 homolog A (S. cerevisiae) [Source:HGNC Symbol;Acc:9812]	0	0	1
379	ENSG00000069275	NUCKS1	nuclear casein kinase and cyclin-dependent kinase substrate 1 [Source:HGNC Symbol;Acc:29923]	0	0	1
380	ENSG00000173545	ZNF622	zinc finger protein 622 [Source:HGNC Symbol;Acc:30958]	0	1	0
381	ENSG00000120265	PCMT1	protein-L-isoaspartate (D-aspartate) O-methyltransferase [Source:HGNC Symbol;Acc:8728]	0	0	1
382	ENSG00000185000	DGAT1	diacylglycerol O-acyltransferase 1 [Source:HGNC Symbol;Acc:2843]	0	1	0
383	ENSG00000158578	ALAS2	aminolevulinate, delta-, synthase 2 [Source:HGNC Symbol;Acc:397]	0	1	0
384	ENSG00000081154	PCNP	PEST proteolytic signal containing nuclear protein [Source:HGNC Symbol;Acc:30023]	0	0	1
385	ENSG00000175324	LSM1	LSM1 homolog, U6 small nuclear RNA associated (S. cerevisiae) [Source:HGNC Symbol;Acc:20472]	0	0	1
386	ENSG00000169490	TM2D2	TM2 domain containing 2 [Source:HGNC Symbol;Acc:24127]	0	0	1
387	ENSG00000115053	NCL	nucleolin [Source:HGNC Symbol;Acc:7667]	0	1	0
388	ENSG00000126457	PRMT1	protein arginine methyltransferase 1 [Source:HGNC Symbol;Acc:5187]	1	0	0
389	ENSG00000155313	USP25	ubiquitin specific peptidase 25 [Source:HGNC Symbol;Acc:12624]	0	1	0
390	ENSG00000213246	SUPT4H1	suppressor of Ty 4 homolog 1 (S. cerevisiae) [Source:HGNC Symbol;Acc:11467]	0	0	1
391	ENSG00000103249	CLCN7	chloride channel, voltage-sensitive 7 [Source:HGNC Symbol;Acc:2025]	1	0	0
392	ENSG00000148110	HIATL1	hippocampus abundant transcript-like 1 [Source:HGNC Symbol;Acc:23376]	0	0	1
393	ENSG00000060971	ACAA1	acetyl-CoA acyltransferase 1 [Source:HGNC Symbol;Acc:82]	0	0	1
394	ENSG00000111605	CPSF6	cleavage and polyadenylation specific factor 6, 68kDa [Source:HGNC Symbol;Acc:13871]	0	0	1
395	ENSG00000087470	DNM1L	dynamin 1-like [Source:HGNC Symbol;Acc:2973]	0	0	1
396	ENSG00000100568	VTI1B	vesicle transport through interaction with t-SNAREs 1B [Source:HGNC Symbol;Acc:17793]	0	0	1
397	ENSG00000211456	SACM1L	SAC1 suppressor of actin mutations 1-like (yeast) [Source:HGNC Symbol;Acc:17059]	0	0	1
398	ENSG00000129518	EAPP	E2F-associated phosphoprotein [Source:HGNC Symbol;Acc:19312]	1	0	0
399	ENSG00000165671	NSD1	nuclear receptor binding SET domain protein 1 [Source:HGNC Symbol;Acc:14234]	0	0	1
400	ENSG00000112679	DUSP22	dual specificity phosphatase 22 [Source:HGNC Symbol;Acc:16077]	0	0	1
401	ENSG00000214160	ALG3	ALG3, alpha-1,3- mannosyltransferase [Source:HGNC Symbol;Acc:23056]	0	0	1
402	ENSG00000165209	STRBP	spermatid perinuclear RNA binding protein [Source:HGNC Symbol;Acc:16462]	0	0	1
403	ENSG00000119801	YPEL5	yippee-like 5 (Drosophila) [Source:HGNC Symbol;Acc:18329]	0	1	0
404	ENSG00000146834	MEPCE	methylphosphate capping enzyme [Source:HGNC Symbol;Acc:20247]	1	0	0
405	ENSG00000205531	NAP1L4	nucleosome assembly protein 1-like 4 [Source:HGNC Symbol;Acc:7640]	1	0	0
406	ENSG00000145214	DGKQ	diacylglycerol kinase, theta 110kDa [Source:HGNC Symbol;Acc:2856]	0	1	0
407	ENSG00000107651	SEC23IP	SEC23 interacting protein [Source:HGNC Symbol;Acc:17018]	0	1	0
408	ENSG00000032444	PNPLA6	patatin-like phospholipase domain containing 6 [Source:HGNC Symbol;Acc:16268]	0	0	1
409	ENSG00000117523	PRRC2C	proline-rich coiled-coil 2C [Source:HGNC Symbol;Acc:24903]	0	1	0
410	ENSG00000104324	CPQ	carboxypeptidase Q [Source:HGNC Symbol;Acc:16910]	1	1	0
411	ENSG00000103544	C16orf62	chromosome 16 open reading frame 62 [Source:HGNC Symbol;Acc:24641]	0	0	1
412	ENSG00000069399	BCL3	B-cell CLL/lymphoma 3 [Source:HGNC Symbol;Acc:998]	0	0	1
413	ENSG00000185787	MORF4L1	mortality factor 4 like 1 [Source:HGNC Symbol;Acc:16989]	0	1	0
414	ENSG00000115091	ACTR3	ARP3 actin-related protein 3 homolog (yeast) [Source:HGNC Symbol;Acc:170]	0	0	1
415	ENSG00000169019	COMMD8	COMM domain containing 8 [Source:HGNC Symbol;Acc:26036]	0	1	0
416	ENSG00000134333	LDHA	lactate dehydrogenase A [Source:HGNC Symbol;Acc:6535]	1	0	0
417	ENSG00000136404	TM6SF1	transmembrane 6 superfamily member 1 [Source:HGNC Symbol;Acc:11860]	0	0	1
418	ENSG00000184216	IRAK1	interleukin-1 receptor-associated kinase 1 [Source:HGNC Symbol;Acc:6112]	0	0	1
419	ENSG00000230989	HSBP1	heat shock factor binding protein 1 [Source:HGNC Symbol;Acc:5203]	0	1	0
420	ENSG00000198961	PJA2	praja ring finger 2, E3 ubiquitin protein ligase [Source:HGNC Symbol;Acc:17481]	0	1	0
421	ENSG00000083799	CYLD	cylindromatosis (turban tumor syndrome) [Source:HGNC Symbol;Acc:2584]	0	0	1
422	ENSG00000107949	BCCIP	BRCA2 and CDKN1A interacting protein [Source:HGNC Symbol;Acc:978]	0	1	0
423	ENSG00000137815	RTF1	Rtf1, Paf1/RNA polymerase II complex component, homolog (S. cerevisiae) [Source:HGNC Symbol;Acc:28996]	0	1	0
424	ENSG00000071054	MAP4K4	mitogen-activated protein kinase kinase kinase kinase 4 [Source:HGNC Symbol;Acc:6866]	0	0	1
425	ENSG00000134548	C12orf39	chromosome 12 open reading frame 39 [Source:HGNC Symbol;Acc:28139]	1	0	0
426	ENSG00000100591	AHSA1	AHA1, activator of heat shock 90kDa protein ATPase homolog 1 (yeast) [Source:HGNC Symbol;Acc:1189]	0	0	1
427	ENSG00000117748	RPA2	replication protein A2, 32kDa [Source:HGNC Symbol;Acc:10290]	0	0	1
428	ENSG00000114904	NEK4	NIMA-related kinase 4 [Source:HGNC Symbol;Acc:11399]	0	1	0
429	ENSG00000116586	LAMTOR2	late endosomal/lysosomal adaptor, MAPK and MTOR activator 2 [Source:HGNC Symbol;Acc:29796]	0	1	0
430	ENSG00000158019	BRE	brain and reproductive organ-expressed (TNFRSF1A modulator) [Source:HGNC Symbol;Acc:1106]	1	0	0
431	ENSG00000101474	APMAP	adipocyte plasma membrane associated protein [Source:HGNC Symbol;Acc:13238]	0	1	0
432	ENSG00000132294	EFR3A	EFR3 homolog A (S. cerevisiae) [Source:HGNC Symbol;Acc:28970]	0	0	1
433	ENSG00000100503	NIN	ninein (GSK3B interacting protein) [Source:HGNC Symbol;Acc:14906]	0	0	1
434	ENSG00000127948	POR	P450 (cytochrome) oxidoreductase [Source:HGNC Symbol;Acc:9208]	0	1	0
435	ENSG00000004700	RECQL	RecQ protein-like (DNA helicase Q1-like) [Source:HGNC Symbol;Acc:9948]	1	0	0
436	ENSG00000133961	NUMB	numb homolog (Drosophila) [Source:HGNC Symbol;Acc:8060]	0	0	1
437	ENSG00000160584	SIK3	SIK family kinase 3 [Source:HGNC Symbol;Acc:29165]	0	1	0
438	ENSG00000197170	PSMD12	proteasome (prosome, macropain) 26S subunit, non-ATPase, 12 [Source:HGNC Symbol;Acc:9557]	1	0	0
439	ENSG00000101082	SLA2	Src-like-adaptor 2 [Source:HGNC Symbol;Acc:17329]	0	0	1
440	ENSG00000105829	BET1	Bet1 golgi vesicular membrane trafficking protein [Source:HGNC Symbol;Acc:14562]	0	0	1
441	ENSG00000108344	PSMD3	proteasome (prosome, macropain) 26S subunit, non-ATPase, 3 [Source:HGNC Symbol;Acc:9560]	0	0	1
442	ENSG00000175203	DCTN2	dynactin 2 (p50) [Source:HGNC Symbol;Acc:2712]	0	0	1
443	ENSG00000099795	NDUFB7	NADH dehydrogenase (ubiquinone) 1 beta subcomplex, 7, 18kDa [Source:HGNC Symbol;Acc:7702]	0	0	1
444	ENSG00000100077	ADRBK2	adrenergic, beta, receptor kinase 2 [Source:HGNC Symbol;Acc:290]	0	0	1
445	ENSG00000169727	GPS1	G protein pathway suppressor 1 [Source:HGNC Symbol;Acc:4549]	0	0	1
446	ENSG00000136929	HEMGN	hemogen [Source:HGNC Symbol;Acc:17509]	0	0	1
447	ENSG00000005007	UPF1	UPF1 regulator of nonsense transcripts homolog (yeast) [Source:HGNC Symbol;Acc:9962]	1	0	0
448	ENSG00000069248	NUP133	nucleoporin 133kDa [Source:HGNC Symbol;Acc:18016]	0	1	0
449	ENSG00000196235	SUPT5H	suppressor of Ty 5 homolog (S. cerevisiae) [Source:HGNC Symbol;Acc:11469]	0	0	1
450	ENSG00000136104	RNASEH2B	ribonuclease H2, subunit B [Source:HGNC Symbol;Acc:25671]	1	0	0
451	ENSG00000100664	EIF5	eukaryotic translation initiation factor 5 [Source:HGNC Symbol;Acc:3299]	1	0	0
452	ENSG00000100297	MCM5	minichromosome maintenance complex component 5 [Source:HGNC Symbol;Acc:6948]	1	1	0
453	ENSG00000163479	SSR2	signal sequence receptor, beta (translocon-associated protein beta) [Source:HGNC Symbol;Acc:11324]	1	0	0
454	ENSG00000187667	WHAMMP3	WAS protein homolog associated with actin, golgi membranes and microtubules pseudogene 3 [Source:HGNC Symbol;Acc:27892]	0	1	0
455	ENSG00000071994	PDCD2	programmed cell death 2 [Source:HGNC Symbol;Acc:8762]	1	1	0
456	ENSG00000159069	FBXW5	F-box and WD repeat domain containing 5 [Source:HGNC Symbol;Acc:13613]	0	0	1
457	ENSG00000125863	MKKS	McKusick-Kaufman syndrome [Source:HGNC Symbol;Acc:7108]	0	0	1
458	ENSG00000004455	AK2	adenylate kinase 2 [Source:HGNC Symbol;Acc:362]	0	1	0
459	ENSG00000081189	MEF2C	myocyte enhancer factor 2C [Source:HGNC Symbol;Acc:6996]	0	0	1
460	ENSG00000063046	EIF4B	eukaryotic translation initiation factor 4B [Source:HGNC Symbol;Acc:3285]	0	0	1
461	ENSG00000128383	APOBEC3A	apolipoprotein B mRNA editing enzyme, catalytic polypeptide-like 3A [Source:HGNC Symbol;Acc:17343]	0	0	1
462	ENSG00000183172	SMDT1	single-pass membrane protein with aspartate-rich tail 1 [Source:HGNC Symbol;Acc:25055]	1	1	0
463	ENSG00000130755	GMFG	glia maturation factor, gamma [Source:HGNC Symbol;Acc:4374]	0	1	0
464	ENSG00000205302	SNX2	sorting nexin 2 [Source:HGNC Symbol;Acc:11173]	1	1	0
465	ENSG00000204843	DCTN1	dynactin 1 [Source:HGNC Symbol;Acc:2711]	0	0	1
466	ENSG00000141644	MBD1	methyl-CpG binding domain protein 1 [Source:HGNC Symbol;Acc:6916]	0	0	1
467	ENSG00000173915	USMG5	up-regulated during skeletal muscle growth 5 homolog (mouse) [Source:HGNC Symbol;Acc:30889]	0	1	0
468	ENSG00000127663	KDM4B	lysine (K)-specific demethylase 4B [Source:HGNC Symbol;Acc:29136]	0	0	1
469	ENSG00000107960	OBFC1	oligonucleotide/oligosaccharide-binding fold containing 1 [Source:HGNC Symbol;Acc:26200]	0	0	1
470	ENSG00000067900	ROCK1	Rho-associated, coiled-coil containing protein kinase 1 [Source:HGNC Symbol;Acc:10251]	0	0	1
471	ENSG00000185507	IRF7	interferon regulatory factor 7 [Source:HGNC Symbol;Acc:6122]	1	0	0
472	ENSG00000104714	ERICH1	glutamate-rich 1 [Source:HGNC Symbol;Acc:27234]	0	0	1
473	ENSG00000158201	ABHD3	abhydrolase domain containing 3 [Source:HGNC Symbol;Acc:18718]	0	0	1
474	ENSG00000116514	RNF19B	ring finger protein 19B [Source:HGNC Symbol;Acc:26886]	1	0	0
475	ENSG00000100225	FBXO7	F-box protein 7 [Source:HGNC Symbol;Acc:13586]	0	1	0
476	ENSG00000143554	SLC27A3	solute carrier family 27 (fatty acid transporter), member 3 [Source:HGNC Symbol;Acc:10997]	0	0	1
477	ENSG00000117862	TXNDC12	thioredoxin domain containing 12 (endoplasmic reticulum) [Source:HGNC Symbol;Acc:24626]	0	0	1
478	ENSG00000120129	DUSP1	dual specificity phosphatase 1 [Source:HGNC Symbol;Acc:3064]	1	1	0
479	ENSG00000140479	PCSK6	proprotein convertase subtilisin/kexin type 6 [Source:HGNC Symbol;Acc:8569]	0	1	0
480	ENSG00000158406	HIST1H4H	histone cluster 1, H4h [Source:HGNC Symbol;Acc:4788]	0	1	0
481	ENSG00000075856	SART3	squamous cell carcinoma antigen recognized by T cells 3 [Source:HGNC Symbol;Acc:16860]	0	0	1
482	ENSG00000086102	NFX1	nuclear transcription factor, X-box binding 1 [Source:HGNC Symbol;Acc:7803]	0	1	0
483	ENSG00000185246	PRPF39	pre-mRNA processing factor 39 [Source:HGNC Symbol;Acc:20314]	0	0	1
484	ENSG00000157191	NECAP2	NECAP endocytosis associated 2 [Source:HGNC Symbol;Acc:25528]	0	1	0
485	ENSG00000100029	PES1	pescadillo ribosomal biogenesis factor 1 [Source:HGNC Symbol;Acc:8848]	0	0	1
486	ENSG00000136147	PHF11	PHD finger protein 11 [Source:HGNC Symbol;Acc:17024]	0	0	1
487	ENSG00000164054	SHISA5	shisa family member 5 [Source:HGNC Symbol;Acc:30376]	0	0	1
488	ENSG00000117118	SDHB	succinate dehydrogenase complex, subunit B, iron sulfur (Ip) [Source:HGNC Symbol;Acc:10681]	1	0	0
489	ENSG00000137752	CASP1	caspase 1, apoptosis-related cysteine peptidase [Source:HGNC Symbol;Acc:1499]	0	1	0
490	ENSG00000043462	LCP2	lymphocyte cytosolic protein 2 (SH2 domain containing leukocyte protein of 76kDa) [Source:HGNC Symbol;Acc:6529]	0	0	1
491	ENSG00000107625	DDX50	DEAD (Asp-Glu-Ala-Asp) box polypeptide 50 [Source:HGNC Symbol;Acc:17906]	1	1	0
492	ENSG00000155463	OXA1L	oxidase (cytochrome c) assembly 1-like [Source:HGNC Symbol;Acc:8526]	0	0	1
493	ENSG00000109861	CTSC	cathepsin C [Source:HGNC Symbol;Acc:2528]	0	1	0
494	ENSG00000124570	SERPINB6	serpin peptidase inhibitor, clade B (ovalbumin), member 6 [Source:HGNC Symbol;Acc:8950]	0	0	1
495	ENSG00000089053	ANAPC5	anaphase promoting complex subunit 5 [Source:HGNC Symbol;Acc:15713]	0	1	0
496	ENSG00000107745	MICU1	mitochondrial calcium uptake 1 [Source:HGNC Symbol;Acc:1530]	0	0	1
497	ENSG00000142657	PGD	phosphogluconate dehydrogenase [Source:HGNC Symbol;Acc:8891]	0	0	1
498	ENSG00000165732	DDX21	DEAD (Asp-Glu-Ala-Asp) box helicase 21 [Source:HGNC Symbol;Acc:2744]	0	0	1
499	ENSG00000163956	LRPAP1	low density lipoprotein receptor-related protein associated protein 1 [Source:HGNC Symbol;Acc:6701]	1	0	0
500	ENSG00000131375	CAPN7	calpain 7 [Source:HGNC Symbol;Acc:1484]	1	1	0
501	ENSG00000163743	RCHY1	ring finger and CHY zinc finger domain containing 1, E3 ubiquitin protein ligase [Source:HGNC Symbol;Acc:17479]	0	0	1
502	ENSG00000164332	UBLCP1	ubiquitin-like domain containing CTD phosphatase 1 [Source:HGNC Symbol;Acc:28110]	1	0	0
503	ENSG00000184164	CRELD2	cysteine-rich with EGF-like domains 2 [Source:HGNC Symbol;Acc:28150]	0	0	1
504	ENSG00000140678	ITGAX	integrin, alpha X (complement component 3 receptor 4 subunit) [Source:HGNC Symbol;Acc:6152]	0	1	0
505	ENSG00000143164	DCAF6	DDB1 and CUL4 associated factor 6 [Source:HGNC Symbol;Acc:30002]	0	0	1
506	ENSG00000157881	PANK4	pantothenate kinase 4 [Source:HGNC Symbol;Acc:19366]	0	0	1
507	ENSG00000111670	GNPTAB	N-acetylglucosamine-1-phosphate transferase, alpha and beta subunits [Source:HGNC Symbol;Acc:29670]	1	1	0
508	ENSG00000021355	SERPINB1	serpin peptidase inhibitor, clade B (ovalbumin), member 1 [Source:HGNC Symbol;Acc:3311]	0	0	1
509	ENSG00000071051	NCK2	NCK adaptor protein 2 [Source:HGNC Symbol;Acc:7665]	0	0	1
510	ENSG00000137767	SQRDL	sulfide quinone reductase-like (yeast) [Source:HGNC Symbol;Acc:20390]	0	0	1
511	ENSG00000136807	CDK9	cyclin-dependent kinase 9 [Source:HGNC Symbol;Acc:1780]	0	0	1
512	ENSG00000156515	HK1	hexokinase 1 [Source:HGNC Symbol;Acc:4922]	0	0	1
513	ENSG00000082701	GSK3B	glycogen synthase kinase 3 beta [Source:HGNC Symbol;Acc:4617]	0	1	0
514	ENSG00000213672	NCKIPSD	NCK interacting protein with SH3 domain [Source:HGNC Symbol;Acc:15486]	0	0	1
515	ENSG00000081377	CDC14B	cell division cycle 14B [Source:HGNC Symbol;Acc:1719]	0	0	1
516	ENSG00000188976	NOC2L	nucleolar complex associated 2 homolog (S. cerevisiae) [Source:HGNC Symbol;Acc:24517]	1	0	0
517	ENSG00000038274	MAT2B	methionine adenosyltransferase II, beta [Source:HGNC Symbol;Acc:6905]	1	0	0
518	ENSG00000142230	SAE1	SUMO1 activating enzyme subunit 1 [Source:HGNC Symbol;Acc:30660]	0	0	1
519	ENSG00000113407	TARS	threonyl-tRNA synthetase [Source:HGNC Symbol;Acc:11572]	0	0	1
520	ENSG00000112146	FBXO9	F-box protein 9 [Source:HGNC Symbol;Acc:13588]	0	0	1
521	ENSG00000006576	PHTF2	putative homeodomain transcription factor 2 [Source:HGNC Symbol;Acc:13411]	0	0	1
522	ENSG00000185864	NPIPB4	nuclear pore complex interacting protein family, member B4 [Source:HGNC Symbol;Acc:41985]	0	1	0
523	ENSG00000163110	PDLIM5	PDZ and LIM domain 5 [Source:HGNC Symbol;Acc:17468]	1	1	0
524	ENSG00000105819	PMPCB	peptidase (mitochondrial processing) beta [Source:HGNC Symbol;Acc:9119]	0	0	1
525	ENSG00000178950	GAK	cyclin G associated kinase [Source:HGNC Symbol;Acc:4113]	0	0	1
526	ENSG00000155363	MOV10	Mov10, Moloney leukemia virus 10, homolog (mouse) [Source:HGNC Symbol;Acc:7200]	0	0	1
527	ENSG00000143363	PRUNE	prune exopolyphosphatase [Source:HGNC Symbol;Acc:13420]	0	1	0
528	ENSG00000140332	TLE3	transducin-like enhancer of split 3 (E(sp1) homolog, Drosophila) [Source:HGNC Symbol;Acc:11839]	0	0	1
529	ENSG00000081307	UBA5	ubiquitin-like modifier activating enzyme 5 [Source:HGNC Symbol;Acc:23230]	0	0	1
530	ENSG00000064201	TSPAN32	tetraspanin 32 [Source:HGNC Symbol;Acc:13410]	0	0	1
531	ENSG00000049656	CLPTM1L	CLPTM1-like [Source:HGNC Symbol;Acc:24308]	0	0	1
532	ENSG00000113575	PPP2CA	protein phosphatase 2, catalytic subunit, alpha isozyme [Source:HGNC Symbol;Acc:9299]	0	0	1
533	ENSG00000127528	KLF2	Kruppel-like factor 2 [Source:HGNC Symbol;Acc:6347]	0	0	1
534	ENSG00000116221	MRPL37	mitochondrial ribosomal protein L37 [Source:HGNC Symbol;Acc:14034]	1	1	0
535	ENSG00000159128	IFNGR2	interferon gamma receptor 2 (interferon gamma transducer 1) [Source:HGNC Symbol;Acc:5440]	1	0	0
536	ENSG00000138496	PARP9	poly (ADP-ribose) polymerase family, member 9 [Source:HGNC Symbol;Acc:24118]	1	0	0
537	ENSG00000221983	UBA52	ubiquitin A-52 residue ribosomal protein fusion product 1 [Source:HGNC Symbol;Acc:12458]	0	1	0
538	ENSG00000066027	PPP2R5A	protein phosphatase 2, regulatory subunit B', alpha [Source:HGNC Symbol;Acc:9309]	0	1	0
539	ENSG00000028839	TBPL1	TBP-like 1 [Source:HGNC Symbol;Acc:11589]	0	0	1
540	ENSG00000115828	QPCT	glutaminyl-peptide cyclotransferase [Source:HGNC Symbol;Acc:9753]	1	0	0
541	ENSG00000165678	GHITM	growth hormone inducible transmembrane protein [Source:HGNC Symbol;Acc:17281]	0	0	1
542	ENSG00000101162	TUBB1	tubulin, beta 1 class VI [Source:HGNC Symbol;Acc:16257]	0	1	0
543	ENSG00000127831	VIL1	villin 1 [Source:HGNC Symbol;Acc:12690]	0	0	1
544	ENSG00000074370	ATP2A3	ATPase, Ca++ transporting, ubiquitous [Source:HGNC Symbol;Acc:813]	0	0	1
545	ENSG00000142347	MYO1F	myosin IF [Source:HGNC Symbol;Acc:7600]	0	1	0
546	ENSG00000175756	AURKAIP1	aurora kinase A interacting protein 1 [Source:HGNC Symbol;Acc:24114]	0	0	1
547	ENSG00000141627	DYM	dymeclin [Source:HGNC Symbol;Acc:21317]	0	0	1
548	ENSG00000115234	SNX17	sorting nexin 17 [Source:HGNC Symbol;Acc:14979]	0	1	0
549	ENSG00000102241	HTATSF1	HIV-1 Tat specific factor 1 [Source:HGNC Symbol;Acc:5276]	0	0	1
550	ENSG00000142208	AKT1	v-akt murine thymoma viral oncogene homolog 1 [Source:HGNC Symbol;Acc:391]	1	1	0
551	ENSG00000136261	BZW2	basic leucine zipper and W2 domains 2 [Source:HGNC Symbol;Acc:18808]	0	0	1
552	ENSG00000174238	PITPNA	phosphatidylinositol transfer protein, alpha [Source:HGNC Symbol;Acc:9001]	0	0	1
553	ENSG00000241973	PI4KA	phosphatidylinositol 4-kinase, catalytic, alpha [Source:HGNC Symbol;Acc:8983]	0	1	0
554	ENSG00000167085	PHB	prohibitin [Source:HGNC Symbol;Acc:8912]	0	0	1
555	ENSG00000105835	NAMPT	nicotinamide phosphoribosyltransferase [Source:HGNC Symbol;Acc:30092]	1	1	0
556	ENSG00000143643	TTC13	tetratricopeptide repeat domain 13 [Source:HGNC Symbol;Acc:26204]	1	0	0
557	ENSG00000176915	ANKLE2	ankyrin repeat and LEM domain containing 2 [Source:HGNC Symbol;Acc:29101]	0	1	0
558	ENSG00000167703	SLC43A2	solute carrier family 43 (amino acid system L transporter), member 2 [Source:HGNC Symbol;Acc:23087]	0	0	1
559	ENSG00000151461	UPF2	UPF2 regulator of nonsense transcripts homolog (yeast) [Source:HGNC Symbol;Acc:17854]	0	1	0
560	ENSG00000102125	TAZ	tafazzin [Source:HGNC Symbol;Acc:11577]	0	1	0
561	ENSG00000189343	RPS2P46	ribosomal protein S2 pseudogene 46 [Source:HGNC Symbol;Acc:35839]	0	1	0
562	ENSG00000198624	CCDC69	coiled-coil domain containing 69 [Source:HGNC Symbol;Acc:24487]	1	0	0
563	ENSG00000156471	PTDSS1	phosphatidylserine synthase 1 [Source:HGNC Symbol;Acc:9587]	0	1	0
564	ENSG00000122203	KIAA1191	KIAA1191 [Source:HGNC Symbol;Acc:29209]	0	0	1
565	ENSG00000100519	PSMC6	proteasome (prosome, macropain) 26S subunit, ATPase, 6 [Source:HGNC Symbol;Acc:9553]	0	0	1
566	ENSG00000161011	SQSTM1	sequestosome 1 [Source:HGNC Symbol;Acc:11280]	0	0	1
567	ENSG00000166797	FAM96A	family with sequence similarity 96, member A [Source:HGNC Symbol;Acc:26235]	0	0	1
568	ENSG00000143624	INTS3	integrator complex subunit 3 [Source:HGNC Symbol;Acc:26153]	0	1	0
569	ENSG00000205038	PKHD1L1	polycystic kidney and hepatic disease 1 (autosomal recessive)-like 1 [Source:HGNC Symbol;Acc:20313]	0	0	1
570	ENSG00000164305	CASP3	caspase 3, apoptosis-related cysteine peptidase [Source:HGNC Symbol;Acc:1504]	0	0	1
571	ENSG00000005700	IBTK	inhibitor of Bruton agammaglobulinemia tyrosine kinase [Source:HGNC Symbol;Acc:17853]	1	0	0
572	ENSG00000143198	MGST3	microsomal glutathione S-transferase 3 [Source:HGNC Symbol;Acc:7064]	1	1	0
573	ENSG00000113328	CCNG1	cyclin G1 [Source:HGNC Symbol;Acc:1592]	1	0	0
574	ENSG00000153162	BMP6	bone morphogenetic protein 6 [Source:HGNC Symbol;Acc:1073]	0	1	0
575	ENSG00000009335	UBE3C	ubiquitin protein ligase E3C [Source:HGNC Symbol;Acc:16803]	0	0	1
576	ENSG00000107372	ZFAND5	zinc finger, AN1-type domain 5 [Source:HGNC Symbol;Acc:13008]	0	1	0
577	ENSG00000088298	EDEM2	ER degradation enhancer, mannosidase alpha-like 2 [Source:HGNC Symbol;Acc:15877]	0	1	0
578	ENSG00000162496	DHRS3	dehydrogenase/reductase (SDR family) member 3 [Source:HGNC Symbol;Acc:17693]	0	1	0
579	ENSG00000114127	XRN1	5'-3' exoribonuclease 1 [Source:HGNC Symbol;Acc:30654]	0	1	0
580	ENSG00000137106	GRHPR	glyoxylate reductase/hydroxypyruvate reductase [Source:HGNC Symbol;Acc:4570]	0	1	0
581	ENSG00000110852	CLEC2B	C-type lectin domain family 2, member B [Source:HGNC Symbol;Acc:2053]	1	0	0
582	ENSG00000233614	DDX11L10	DEAD/H (Asp-Glu-Ala-Asp/His) box helicase 11 like 10 [Source:HGNC Symbol;Acc:14125]	0	0	1
583	ENSG00000170445	HARS	histidyl-tRNA synthetase [Source:HGNC Symbol;Acc:4816]	0	1	0
584	ENSG00000120742	SERP1	stress-associated endoplasmic reticulum protein 1 [Source:HGNC Symbol;Acc:10759]	0	1	0
585	ENSG00000115548	KDM3A	lysine (K)-specific demethylase 3A [Source:HGNC Symbol;Acc:20815]	0	0	1
586	ENSG00000137101	CD72	CD72 molecule [Source:HGNC Symbol;Acc:1696]	0	0	1
587	ENSG00000172661	FAM21C	family with sequence similarity 21, member C [Source:HGNC Symbol;Acc:23414]	0	0	1
588	ENSG00000204356	NELFE	negative elongation factor complex member E [Source:HGNC Symbol;Acc:13974]	0	0	1
589	ENSG00000030582	GRN	granulin [Source:HGNC Symbol;Acc:4601]	0	0	1
590	ENSG00000180304	OAZ2	ornithine decarboxylase antizyme 2 [Source:HGNC Symbol;Acc:8096]	0	1	0
591	ENSG00000028277	POU2F2	POU class 2 homeobox 2 [Source:HGNC Symbol;Acc:9213]	0	0	1
592	ENSG00000089351	GRAMD1A	GRAM domain containing 1A [Source:HGNC Symbol;Acc:29305]	0	1	0
593	ENSG00000183486	MX2	myxovirus (influenza virus) resistance 2 (mouse) [Source:HGNC Symbol;Acc:7533]	1	0	0
594	ENSG00000120705	ETF1	eukaryotic translation termination factor 1 [Source:HGNC Symbol;Acc:3477]	1	0	0
595	ENSG00000115738	ID2	inhibitor of DNA binding 2, dominant negative helix-loop-helix protein [Source:HGNC Symbol;Acc:5361]	0	1	0
596	ENSG00000143774	GUK1	guanylate kinase 1 [Source:HGNC Symbol;Acc:4693]	0	0	1
597	ENSG00000186716	BCR	breakpoint cluster region [Source:HGNC Symbol;Acc:1014]	0	1	0
598	ENSG00000169220	RGS14	regulator of G-protein signaling 14 [Source:HGNC Symbol;Acc:9996]	0	0	1
599	ENSG00000116478	HDAC1	histone deacetylase 1 [Source:HGNC Symbol;Acc:4852]	0	0	1
600	ENSG00000162747	FCGR3B	Fc fragment of IgG, low affinity IIIb, receptor (CD16b) [Source:HGNC Symbol;Acc:3620]	0	0	1
601	ENSG00000143891	GALM	galactose mutarotase (aldose 1-epimerase) [Source:HGNC Symbol;Acc:24063]	0	0	1
602	ENSG00000109790	KLHL5	kelch-like family member 5 [Source:HGNC Symbol;Acc:6356]	0	0	1
603	ENSG00000103415	HMOX2	heme oxygenase (decycling) 2 [Source:HGNC Symbol;Acc:5014]	1	0	0
604	ENSG00000065559	MAP2K4	mitogen-activated protein kinase kinase 4 [Source:HGNC Symbol;Acc:6844]	0	0	1
605	ENSG00000159086	PAXBP1	PAX3 and PAX7 binding protein 1 [Source:HGNC Symbol;Acc:13579]	0	0	1
606	ENSG00000115241	PPM1G	protein phosphatase, Mg2+/Mn2+ dependent, 1G [Source:HGNC Symbol;Acc:9278]	0	0	1
607	ENSG00000198276	UCKL1	uridine-cytidine kinase 1-like 1 [Source:HGNC Symbol;Acc:15938]	0	1	0
608	ENSG00000103275	UBE2I	ubiquitin-conjugating enzyme E2I [Source:HGNC Symbol;Acc:12485]	1	0	0
609	ENSG00000108039	XPNPEP1	X-prolyl aminopeptidase (aminopeptidase P) 1, soluble [Source:HGNC Symbol;Acc:12822]	0	0	1
610	ENSG00000163468	CCT3	chaperonin containing TCP1, subunit 3 (gamma) [Source:HGNC Symbol;Acc:1616]	0	0	1
611	ENSG00000092929	UNC13D	unc-13 homolog D (C. elegans) [Source:HGNC Symbol;Acc:23147]	1	1	0
612	ENSG00000123983	ACSL3	acyl-CoA synthetase long-chain family member 3 [Source:HGNC Symbol;Acc:3570]	0	0	1
613	ENSG00000128585	MKLN1	muskelin 1, intracellular mediator containing kelch motifs [Source:HGNC Symbol;Acc:7109]	0	0	1
614	ENSG00000158864	NDUFS2	NADH dehydrogenase (ubiquinone) Fe-S protein 2, 49kDa (NADH-coenzyme Q reductase) [Source:HGNC Symbol;Acc:7708]	1	0	0
615	ENSG00000129354	AP1M2	adaptor-related protein complex 1, mu 2 subunit [Source:HGNC Symbol;Acc:558]	0	1	0
616	ENSG00000116793	PHTF1	putative homeodomain transcription factor 1 [Source:HGNC Symbol;Acc:8939]	0	0	1
617	ENSG00000116977	LGALS8	lectin, galactoside-binding, soluble, 8 [Source:HGNC Symbol;Acc:6569]	0	0	1
618	ENSG00000163541	SUCLG1	succinate-CoA ligase, alpha subunit [Source:HGNC Symbol;Acc:11449]	0	0	1
619	ENSG00000087074	PPP1R15A	protein phosphatase 1, regulatory subunit 15A [Source:HGNC Symbol;Acc:14375]	0	0	1
620	ENSG00000154767	XPC	xeroderma pigmentosum, complementation group C [Source:HGNC Symbol;Acc:12816]	0	0	1
621	ENSG00000114316	USP4	ubiquitin specific peptidase 4 (proto-oncogene) [Source:HGNC Symbol;Acc:12627]	0	1	0
622	ENSG00000075884	ARHGAP15	Rho GTPase activating protein 15 [Source:HGNC Symbol;Acc:21030]	0	1	0
623	ENSG00000164068	RNF123	ring finger protein 123 [Source:HGNC Symbol;Acc:21148]	0	0	1
624	ENSG00000110880	CORO1C	coronin, actin binding protein, 1C [Source:HGNC Symbol;Acc:2254]	0	0	1
625	ENSG00000147416	ATP6V1B2	ATPase, H+ transporting, lysosomal 56/58kDa, V1 subunit B2 [Source:HGNC Symbol;Acc:854]	0	0	1
626	ENSG00000142856	ITGB3BP	integrin beta 3 binding protein (beta3-endonexin) [Source:HGNC Symbol;Acc:6157]	0	0	1
627	ENSG00000197442	MAP3K5	mitogen-activated protein kinase kinase kinase 5 [Source:HGNC Symbol;Acc:6857]	0	1	0
628	ENSG00000016864	GLT8D1	glycosyltransferase 8 domain containing 1 [Source:HGNC Symbol;Acc:24870]	0	1	0
629	ENSG00000197111	PCBP2	poly(rC) binding protein 2 [Source:HGNC Symbol;Acc:8648]	0	0	1
630	ENSG00000127914	AKAP9	A kinase (PRKA) anchor protein 9 [Source:HGNC Symbol;Acc:379]	0	0	1
631	ENSG00000161526	SAP30BP	SAP30 binding protein [Source:HGNC Symbol;Acc:30785]	1	1	0
632	ENSG00000081237	PTPRC	protein tyrosine phosphatase, receptor type, C [Source:HGNC Symbol;Acc:9666]	0	0	1
633	ENSG00000165914	TTC7B	tetratricopeptide repeat domain 7B [Source:HGNC Symbol;Acc:19858]	0	0	1
634	ENSG00000109103	UNC119	unc-119 homolog (C. elegans) [Source:HGNC Symbol;Acc:12565]	0	0	1
635	ENSG00000104320	NBN	nibrin [Source:HGNC Symbol;Acc:7652]	0	0	1
636	ENSG00000115368	WDR75	WD repeat domain 75 [Source:HGNC Symbol;Acc:25725]	1	1	0
637	ENSG00000008130	NADK	NAD kinase [Source:HGNC Symbol;Acc:29831]	0	1	0
638	ENSG00000117335	CD46	CD46 molecule, complement regulatory protein [Source:HGNC Symbol;Acc:6953]	0	0	1
639	ENSG00000106615	RHEB	Ras homolog enriched in brain [Source:HGNC Symbol;Acc:10011]	0	1	0
640	ENSG00000163931	TKT	transketolase [Source:HGNC Symbol;Acc:11834]	1	0	0
641	ENSG00000170006	TMEM154	transmembrane protein 154 [Source:HGNC Symbol;Acc:26489]	0	0	1
642	ENSG00000198223	CSF2RA	colony stimulating factor 2 receptor, alpha, low-affinity (granulocyte-macrophage) [Source:HGNC Symbol;Acc:2435]	0	0	1
643	ENSG00000101361	NOP56	NOP56 ribonucleoprotein [Source:HGNC Symbol;Acc:15911]	1	0	0
644	ENSG00000008869	HEATR5B	HEAT repeat containing 5B [Source:HGNC Symbol;Acc:29273]	0	1	0
645	ENSG00000166598	HSP90B1	heat shock protein 90kDa beta (Grp94), member 1 [Source:HGNC Symbol;Acc:12028]	0	0	1
646	ENSG00000090372	STRN4	striatin, calmodulin binding protein 4 [Source:HGNC Symbol;Acc:15721]	0	0	1
647	ENSG00000100697	DICER1	dicer 1, ribonuclease type III [Source:HGNC Symbol;Acc:17098]	0	1	0
648	ENSG00000059377	TBXAS1	thromboxane A synthase 1 (platelet) [Source:HGNC Symbol;Acc:11609]	0	0	1
649	ENSG00000178537	SLC25A20	solute carrier family 25 (carnitine/acylcarnitine translocase), member 20 [Source:HGNC Symbol;Acc:1421]	0	0	1
650	ENSG00000162366	PDZK1IP1	PDZK1 interacting protein 1 [Source:HGNC Symbol;Acc:16887]	0	1	0
651	ENSG00000187531	SIRT7	sirtuin 7 [Source:HGNC Symbol;Acc:14935]	0	0	1
652	ENSG00000116685	KIAA2013	KIAA2013 [Source:HGNC Symbol;Acc:28513]	0	0	1
653	ENSG00000118873	RAB3GAP2	RAB3 GTPase activating protein subunit 2 (non-catalytic) [Source:HGNC Symbol;Acc:17168]	1	1	0
654	ENSG00000168615	ADAM9	ADAM metallopeptidase domain 9 [Source:HGNC Symbol;Acc:216]	0	0	1
655	ENSG00000106397	PLOD3	procollagen-lysine, 2-oxoglutarate 5-dioxygenase 3 [Source:HGNC Symbol;Acc:9083]	0	0	1
656	ENSG00000099624	ATP5D	ATP synthase, H+ transporting, mitochondrial F1 complex, delta subunit [Source:HGNC Symbol;Acc:837]	0	1	0
657	ENSG00000143486	EIF2D	eukaryotic translation initiation factor 2D [Source:HGNC Symbol;Acc:6583]	1	0	0
658	ENSG00000127507	EMR2	egf-like module containing, mucin-like, hormone receptor-like 2 [Source:HGNC Symbol;Acc:3337]	0	0	1
659	ENSG00000046651	OFD1	oral-facial-digital syndrome 1 [Source:HGNC Symbol;Acc:2567]	1	0	0
660	ENSG00000147684	NDUFB9	NADH dehydrogenase (ubiquinone) 1 beta subcomplex, 9, 22kDa [Source:HGNC Symbol;Acc:7704]	0	1	0
661	ENSG00000112983	BRD8	bromodomain containing 8 [Source:HGNC Symbol;Acc:19874]	0	0	1
662	ENSG00000140553	UNC45A	unc-45 homolog A (C. elegans) [Source:HGNC Symbol;Acc:30594]	0	0	1
663	ENSG00000164329	PAPD4	PAP associated domain containing 4 [Source:HGNC Symbol;Acc:26776]	1	1	0
664	ENSG00000132849	INADL	InaD-like (Drosophila) [Source:HGNC Symbol;Acc:28881]	0	1	0
665	ENSG00000148308	GTF3C5	general transcription factor IIIC, polypeptide 5, 63kDa [Source:HGNC Symbol;Acc:4668]	0	0	1
666	ENSG00000112531	QKI	QKI, KH domain containing, RNA binding [Source:HGNC Symbol;Acc:21100]	0	0	1
667	ENSG00000131795	RBM8A	RNA binding motif protein 8A [Source:HGNC Symbol;Acc:9905]	1	0	0
668	ENSG00000137193	PIM1	pim-1 oncogene [Source:HGNC Symbol;Acc:8986]	0	0	1
669	ENSG00000003056	M6PR	mannose-6-phosphate receptor (cation dependent) [Source:HGNC Symbol;Acc:6752]	0	0	1
670	ENSG00000107937	GTPBP4	GTP binding protein 4 [Source:HGNC Symbol;Acc:21535]	0	0	1
671	ENSG00000204463	BAG6	BCL2-associated athanogene 6 [Source:HGNC Symbol;Acc:13919]	0	1	0
672	ENSG00000173327	MAP3K11	mitogen-activated protein kinase kinase kinase 11 [Source:HGNC Symbol;Acc:6850]	0	1	0
673	ENSG00000175470	PPP2R2D	protein phosphatase 2, regulatory subunit B, delta [Source:HGNC Symbol;Acc:23732]	0	0	1
674	ENSG00000182511	FES	feline sarcoma oncogene [Source:HGNC Symbol;Acc:3657]	0	0	1
675	ENSG00000125651	GTF2F1	general transcription factor IIF, polypeptide 1, 74kDa [Source:HGNC Symbol;Acc:4652]	0	0	1
676	ENSG00000011485	PPP5C	protein phosphatase 5, catalytic subunit [Source:HGNC Symbol;Acc:9322]	1	1	0
677	ENSG00000197930	ERO1L	ERO1-like (S. cerevisiae) [Source:HGNC Symbol;Acc:13280]	0	0	1
678	ENSG00000006459	KDM7A	lysine (K)-specific demethylase 7A [Source:HGNC Symbol;Acc:22224]	0	0	1
679	ENSG00000165733	BMS1	BMS1 ribosome biogenesis factor [Source:HGNC Symbol;Acc:23505]	0	0	1
680	ENSG00000097033	SH3GLB1	SH3-domain GRB2-like endophilin B1 [Source:HGNC Symbol;Acc:10833]	0	0	1
681	ENSG00000164096	C4orf3	chromosome 4 open reading frame 3 [Source:HGNC Symbol;Acc:19225]	1	0	0
682	ENSG00000106009	BRAT1	BRCA1-associated ATM activator 1 [Source:HGNC Symbol;Acc:21701]	0	1	0
683	ENSG00000164181	ELOVL7	ELOVL fatty acid elongase 7 [Source:HGNC Symbol;Acc:26292]	0	0	1
684	ENSG00000095585	BLNK	B-cell linker [Source:HGNC Symbol;Acc:14211]	1	0	0
685	ENSG00000157514	TSC22D3	TSC22 domain family, member 3 [Source:HGNC Symbol;Acc:3051]	0	1	0
686	ENSG00000188921	PTPLAD2	protein tyrosine phosphatase-like A domain containing 2 [Source:HGNC Symbol;Acc:20920]	0	0	1
687	ENSG00000197249	SERPINA1	serpin peptidase inhibitor, clade A (alpha-1 antiproteinase, antitrypsin), member 1 [Source:HGNC Symbol;Acc:8941]	0	1	0
688	ENSG00000114861	FOXP1	forkhead box P1 [Source:HGNC Symbol;Acc:3823]	1	0	0
689	ENSG00000133106	EPSTI1	epithelial stromal interaction 1 (breast) [Source:HGNC Symbol;Acc:16465]	0	0	1
690	ENSG00000106443	PHF14	PHD finger protein 14 [Source:HGNC Symbol;Acc:22203]	0	0	1
691	ENSG00000168405	CMAHP	cytidine monophospho-N-acetylneuraminic acid hydroxylase, pseudogene [Source:HGNC Symbol;Acc:2098]	0	0	1
692	ENSG00000104231	ZFAND1	zinc finger, AN1-type domain 1 [Source:HGNC Symbol;Acc:25858]	0	1	0
693	ENSG00000104964	AES	amino-terminal enhancer of split [Source:HGNC Symbol;Acc:307]	0	0	1
694	ENSG00000103266	STUB1	STIP1 homology and U-box containing protein 1, E3 ubiquitin protein ligase [Source:HGNC Symbol;Acc:11427]	0	1	0
695	ENSG00000152404	CWF19L2	CWF19-like 2, cell cycle control (S. pombe) [Source:HGNC Symbol;Acc:26508]	0	1	0
696	ENSG00000197912	SPG7	spastic paraplegia 7 (pure and complicated autosomal recessive) [Source:HGNC Symbol;Acc:11237]	0	0	1
697	ENSG00000115085	ZAP70	zeta-chain (TCR) associated protein kinase 70kDa [Source:HGNC Symbol;Acc:12858]	0	0	1
698	ENSG00000170266	GLB1	galactosidase, beta 1 [Source:HGNC Symbol;Acc:4298]	0	0	1
699	ENSG00000116750	UCHL5	ubiquitin carboxyl-terminal hydrolase L5 [Source:HGNC Symbol;Acc:19678]	0	1	0
700	ENSG00000090238	YPEL3	yippee-like 3 (Drosophila) [Source:HGNC Symbol;Acc:18327]	0	0	1
701	ENSG00000174953	DHX36	DEAH (Asp-Glu-Ala-His) box polypeptide 36 [Source:HGNC Symbol;Acc:14410]	1	1	0
702	ENSG00000167770	OTUB1	OTU domain, ubiquitin aldehyde binding 1 [Source:HGNC Symbol;Acc:23077]	0	0	1
703	ENSG00000116678	LEPR	leptin receptor [Source:HGNC Symbol;Acc:6554]	0	0	1
704	ENSG00000123636	BAZ2B	bromodomain adjacent to zinc finger domain, 2B [Source:HGNC Symbol;Acc:963]	0	0	1
705	ENSG00000197081	IGF2R	insulin-like growth factor 2 receptor [Source:HGNC Symbol;Acc:5467]	1	1	0
706	ENSG00000082068	WDR70	WD repeat domain 70 [Source:HGNC Symbol;Acc:25495]	0	0	1
707	ENSG00000123144	C19orf43	chromosome 19 open reading frame 43 [Source:HGNC Symbol;Acc:28424]	0	1	0
708	ENSG00000132963	POMP	proteasome maturation protein [Source:HGNC Symbol;Acc:20330]	0	0	1
709	ENSG00000013374	NUB1	negative regulator of ubiquitin-like proteins 1 [Source:HGNC Symbol;Acc:17623]	1	1	0
710	ENSG00000087502	ERGIC2	ERGIC and golgi 2 [Source:HGNC Symbol;Acc:30208]	0	0	1
711	ENSG00000135148	TRAFD1	TRAF-type zinc finger domain containing 1 [Source:HGNC Symbol;Acc:24808]	0	0	1
712	ENSG00000112511	PHF1	PHD finger protein 1 [Source:HGNC Symbol;Acc:8919]	0	0	1
713	ENSG00000164134	NAA15	N(alpha)-acetyltransferase 15, NatA auxiliary subunit [Source:HGNC Symbol;Acc:30782]	0	0	1
714	ENSG00000131236	CAP1	CAP, adenylate cyclase-associated protein 1 (yeast) [Source:HGNC Symbol;Acc:20040]	0	1	0
715	ENSG00000111790	FGFR1OP2	FGFR1 oncogene partner 2 [Source:HGNC Symbol;Acc:23098]	0	0	1
716	ENSG00000123384	LRP1	low density lipoprotein receptor-related protein 1 [Source:HGNC Symbol;Acc:6692]	0	0	1
717	ENSG00000116171	SCP2	sterol carrier protein 2 [Source:HGNC Symbol;Acc:10606]	0	0	1
718	ENSG00000132792	CTNNBL1	catenin, beta like 1 [Source:HGNC Symbol;Acc:15879]	1	0	0
719	ENSG00000090316	MAEA	macrophage erythroblast attacher [Source:HGNC Symbol;Acc:13731]	0	0	1
720	ENSG00000172243	CLEC7A	C-type lectin domain family 7, member A [Source:HGNC Symbol;Acc:14558]	0	0	1
721	ENSG00000186815	TPCN1	two pore segment channel 1 [Source:HGNC Symbol;Acc:18182]	0	0	1
722	ENSG00000123992	DNPEP	aspartyl aminopeptidase [Source:HGNC Symbol;Acc:2981]	0	0	1
723	ENSG00000181804	SLC9A9	solute carrier family 9, subfamily A (NHE9, cation proton antiporter 9), member 9 [Source:HGNC Symbol;Acc:20653]	0	1	0
724	ENSG00000113811		Selenoprotein K [Source:UniProtKB/Swiss-Prot;Acc:Q9Y6D0]	0	0	1
725	ENSG00000131174	COX7B	cytochrome c oxidase subunit VIIb [Source:HGNC Symbol;Acc:2291]	0	1	0
726	ENSG00000147535	PPAPDC1B	phosphatidic acid phosphatase type 2 domain containing 1B [Source:HGNC Symbol;Acc:25026]	0	0	1
727	ENSG00000096060	FKBP5	FK506 binding protein 5 [Source:HGNC Symbol;Acc:3721]	0	1	0
728	ENSG00000104267	CA2	carbonic anhydrase II [Source:HGNC Symbol;Acc:1373]	0	1	0
729	ENSG00000116754	SRSF11	serine/arginine-rich splicing factor 11 [Source:HGNC Symbol;Acc:10782]	1	1	0
730	ENSG00000182054	IDH2	isocitrate dehydrogenase 2 (NADP+), mitochondrial [Source:HGNC Symbol;Acc:5383]	0	0	1
731	ENSG00000131042	LILRB2	leukocyte immunoglobulin-like receptor, subfamily B (with TM and ITIM domains), member 2 [Source:HGNC Symbol;Acc:6606]	1	1	0
732	ENSG00000112305	SMAP1	small ArfGAP 1 [Source:HGNC Symbol;Acc:19651]	0	0	1
733	ENSG00000176476	CCDC101	coiled-coil domain containing 101 [Source:HGNC Symbol;Acc:25156]	0	1	0
734	ENSG00000124491	F13A1	coagulation factor XIII, A1 polypeptide [Source:HGNC Symbol;Acc:3531]	0	0	1
735	ENSG00000126870	WDR60	WD repeat domain 60 [Source:HGNC Symbol;Acc:21862]	0	0	1
736	ENSG00000010671	BTK	Bruton agammaglobulinemia tyrosine kinase [Source:HGNC Symbol;Acc:1133]	0	0	1
737	ENSG00000076108	BAZ2A	bromodomain adjacent to zinc finger domain, 2A [Source:HGNC Symbol;Acc:962]	1	0	0
738	ENSG00000100354	TNRC6B	trinucleotide repeat containing 6B [Source:HGNC Symbol;Acc:29190]	0	1	0
739	ENSG00000165637	VDAC2	voltage-dependent anion channel 2 [Source:HGNC Symbol;Acc:12672]	0	0	1
740	ENSG00000100764	PSMC1	proteasome (prosome, macropain) 26S subunit, ATPase, 1 [Source:HGNC Symbol;Acc:9547]	0	1	0
741	ENSG00000068308	OTUD5	OTU domain containing 5 [Source:HGNC Symbol;Acc:25402]	1	1	0
742	ENSG00000188846	RPL14	ribosomal protein L14 [Source:HGNC Symbol;Acc:10305]	0	0	1
743	ENSG00000211895	IGHA1	immunoglobulin heavy constant alpha 1 [Source:HGNC Symbol;Acc:5478]	1	0	0
744	ENSG00000246448			0	0	1
745	ENSG00000100949	RABGGTA	Rab geranylgeranyltransferase, alpha subunit [Source:HGNC Symbol;Acc:9795]	0	0	1
746	ENSG00000174574	AKIRIN1	akirin 1 [Source:HGNC Symbol;Acc:25744]	0	0	1
747	ENSG00000167315	ACAA2	acetyl-CoA acyltransferase 2 [Source:HGNC Symbol;Acc:83]	0	0	1
748	ENSG00000137207	YIPF3	Yip1 domain family, member 3 [Source:HGNC Symbol;Acc:21023]	0	0	1
749	ENSG00000131355	EMR3	egf-like module containing, mucin-like, hormone receptor-like 3 [Source:HGNC Symbol;Acc:23647]	0	0	1
750	ENSG00000169246	NPIPB3	nuclear pore complex interacting protein family, member B3 [Source:HGNC Symbol;Acc:28989]	0	0	1
751	ENSG00000007264	MATK	megakaryocyte-associated tyrosine kinase [Source:HGNC Symbol;Acc:6906]	0	1	0
752	ENSG00000143158	MPC2	mitochondrial pyruvate carrier 2 [Source:HGNC Symbol;Acc:24515]	0	1	0
753	ENSG00000102226	USP11	ubiquitin specific peptidase 11 [Source:HGNC Symbol;Acc:12609]	0	0	1
754	ENSG00000138593	SECISBP2L	SECIS binding protein 2-like [Source:HGNC Symbol;Acc:28997]	0	1	0
755	ENSG00000204371	EHMT2	euchromatic histone-lysine N-methyltransferase 2 [Source:HGNC Symbol;Acc:14129]	1	0	0
756	ENSG00000143612	C1orf43	chromosome 1 open reading frame 43 [Source:HGNC Symbol;Acc:29876]	0	0	1
757	ENSG00000138777	PPA2	pyrophosphatase (inorganic) 2 [Source:HGNC Symbol;Acc:28883]	0	0	1
758	ENSG00000162607	USP1	ubiquitin specific peptidase 1 [Source:HGNC Symbol;Acc:12607]	0	0	1
759	ENSG00000128463	EMC4	ER membrane protein complex subunit 4 [Source:HGNC Symbol;Acc:28032]	1	0	0
760	ENSG00000026950	BTN3A1	butyrophilin, subfamily 3, member A1 [Source:HGNC Symbol;Acc:1138]	0	1	0
761	ENSG00000213741	RPS29	ribosomal protein S29 [Source:HGNC Symbol;Acc:10419]	0	0	1
762	ENSG00000185813	PCYT2	phosphate cytidylyltransferase 2, ethanolamine [Source:HGNC Symbol;Acc:8756]	0	1	0
763	ENSG00000164306	PRIMPOL	primase and polymerase (DNA-directed) [Source:HGNC Symbol;Acc:26575]	0	0	1
764	ENSG00000198589	LRBA	LPS-responsive vesicle trafficking, beach and anchor containing [Source:HGNC Symbol;Acc:1742]	0	0	1
765	ENSG00000163798	SLC4A1AP	solute carrier family 4 (anion exchanger), member 1, adaptor protein [Source:HGNC Symbol;Acc:13813]	0	0	1
766	ENSG00000116044	NFE2L2	nuclear factor, erythroid 2-like 2 [Source:HGNC Symbol;Acc:7782]	0	0	1
767	ENSG00000105618	PRPF31	pre-mRNA processing factor 31 [Source:HGNC Symbol;Acc:15446]	0	0	1
768	ENSG00000137497	NUMA1	nuclear mitotic apparatus protein 1 [Source:HGNC Symbol;Acc:8059]	0	0	1
769	ENSG00000119541	VPS4B	vacuolar protein sorting 4 homolog B (S. cerevisiae) [Source:HGNC Symbol;Acc:10895]	1	0	0
770	ENSG00000100241	SBF1	SET binding factor 1 [Source:HGNC Symbol;Acc:10542]	0	0	1
771	ENSG00000010327	STAB1	stabilin 1 [Source:HGNC Symbol;Acc:18628]	0	0	1
772	ENSG00000169599	NFU1	NFU1 iron-sulfur cluster scaffold homolog (S. cerevisiae) [Source:HGNC Symbol;Acc:16287]	0	0	1
773	ENSG00000177731	FLII	flightless I homolog (Drosophila) [Source:HGNC Symbol;Acc:3750]	0	1	0
774	ENSG00000106348	IMPDH1	IMP (inosine 5'-monophosphate) dehydrogenase 1 [Source:HGNC Symbol;Acc:6052]	0	0	1
775	ENSG00000076928	ARHGEF1	Rho guanine nucleotide exchange factor (GEF) 1 [Source:HGNC Symbol;Acc:681]	0	1	0
776	ENSG00000112851	ERBB2IP	erbb2 interacting protein [Source:HGNC Symbol;Acc:15842]	0	0	1
777	ENSG00000129347	KRI1	KRI1 homolog (S. cerevisiae) [Source:HGNC Symbol;Acc:25769]	0	0	1
778	ENSG00000104915	STX10	syntaxin 10 [Source:HGNC Symbol;Acc:11428]	1	0	0
779	ENSG00000129353	SLC44A2	solute carrier family 44 (choline transporter), member 2 [Source:HGNC Symbol;Acc:17292]	0	0	1
780	ENSG00000138433	CIR1	corepressor interacting with RBPJ, 1 [Source:HGNC Symbol;Acc:24217]	0	0	1
781	ENSG00000167522	ANKRD11	ankyrin repeat domain 11 [Source:HGNC Symbol;Acc:21316]	0	0	1
782	ENSG00000168710	AHCYL1	adenosylhomocysteinase-like 1 [Source:HGNC Symbol;Acc:344]	0	0	1
783	ENSG00000239900	ADSL	adenylosuccinate lyase [Source:HGNC Symbol;Acc:291]	1	0	0
784	ENSG00000157500	APPL1	adaptor protein, phosphotyrosine interaction, PH domain and leucine zipper containing 1 [Source:HGNC Symbol;Acc:24035]	0	1	0
785	ENSG00000182899	RPL35A	ribosomal protein L35a [Source:HGNC Symbol;Acc:10345]	0	1	0
786	ENSG00000113643	RARS	arginyl-tRNA synthetase [Source:HGNC Symbol;Acc:9870]	0	0	1
787	ENSG00000125835	SNRPB	small nuclear ribonucleoprotein polypeptides B and B1 [Source:HGNC Symbol;Acc:11153]	0	0	1
788	ENSG00000135018	UBQLN1	ubiquilin 1 [Source:HGNC Symbol;Acc:12508]	0	0	1
789	ENSG00000257103	LSM14A	LSM14A, SCD6 homolog A (S. cerevisiae) [Source:HGNC Symbol;Acc:24489]	0	0	1
790	ENSG00000125772	GPCPD1	glycerophosphocholine phosphodiesterase GDE1 homolog (S. cerevisiae) [Source:HGNC Symbol;Acc:26957]	0	0	1
791	ENSG00000132405	TBC1D14	TBC1 domain family, member 14 [Source:HGNC Symbol;Acc:29246]	0	1	0
792	ENSG00000163735	CXCL5	chemokine (C-X-C motif) ligand 5 [Source:HGNC Symbol;Acc:10642]	0	1	0
793	ENSG00000149100	EIF3M	eukaryotic translation initiation factor 3, subunit M [Source:HGNC Symbol;Acc:24460]	1	1	0
794	ENSG00000166986	MARS	methionyl-tRNA synthetase [Source:HGNC Symbol;Acc:6898]	1	0	0
795	ENSG00000128708	HAT1	histone acetyltransferase 1 [Source:HGNC Symbol;Acc:4821]	0	0	1
796	ENSG00000077454	LRCH4	leucine-rich repeats and calponin homology (CH) domain containing 4 [Source:HGNC Symbol;Acc:6691]	0	1	0
797	ENSG00000126698	DNAJC8	DnaJ (Hsp40) homolog, subfamily C, member 8 [Source:HGNC Symbol;Acc:15470]	0	0	1
798	ENSG00000125779	PANK2	pantothenate kinase 2 [Source:HGNC Symbol;Acc:15894]	0	0	1
799	ENSG00000163714	U2SURP	U2 snRNP-associated SURP domain containing [Source:HGNC Symbol;Acc:30855]	0	0	1
800	ENSG00000172239	PAIP1	poly(A) binding protein interacting protein 1 [Source:HGNC Symbol;Acc:16945]	0	0	1
801	ENSG00000213722	DDAH2	dimethylarginine dimethylaminohydrolase 2 [Source:HGNC Symbol;Acc:2716]	0	0	1
802	ENSG00000186517	ARHGAP30	Rho GTPase activating protein 30 [Source:HGNC Symbol;Acc:27414]	0	0	1
803	ENSG00000122218	COPA	coatomer protein complex, subunit alpha [Source:HGNC Symbol;Acc:2230]	0	0	1
804	ENSG00000092020	PPP2R3C	protein phosphatase 2, regulatory subunit B'', gamma [Source:HGNC Symbol;Acc:17485]	0	1	0
805	ENSG00000115649	CNPPD1	cyclin Pas1/PHO80 domain containing 1 [Source:HGNC Symbol;Acc:25220]	0	0	1
806	ENSG00000104687	GSR	glutathione reductase [Source:HGNC Symbol;Acc:4623]	0	0	1
807	ENSG00000133706	LARS	leucyl-tRNA synthetase [Source:HGNC Symbol;Acc:6512]	0	0	1
808	ENSG00000166226	CCT2	chaperonin containing TCP1, subunit 2 (beta) [Source:HGNC Symbol;Acc:1615]	0	0	1
809	ENSG00000090006	LTBP4	latent transforming growth factor beta binding protein 4 [Source:HGNC Symbol;Acc:6717]	0	1	0
810	ENSG00000123609	NMI	N-myc (and STAT) interactor [Source:HGNC Symbol;Acc:7854]	0	1	0
811	ENSG00000127419	TMEM175	transmembrane protein 175 [Source:HGNC Symbol;Acc:28709]	0	0	1
812	ENSG00000141562	NARF	nuclear prelamin A recognition factor [Source:HGNC Symbol;Acc:29916]	0	0	1
813	ENSG00000134759	ELP2	elongator acetyltransferase complex subunit 2 [Source:HGNC Symbol;Acc:18248]	1	0	0
814	ENSG00000132510	KDM6B	lysine (K)-specific demethylase 6B [Source:HGNC Symbol;Acc:29012]	0	0	1
815	ENSG00000105397	TYK2	tyrosine kinase 2 [Source:HGNC Symbol;Acc:12440]	0	0	1
816	ENSG00000100239	PPP6R2	protein phosphatase 6, regulatory subunit 2 [Source:HGNC Symbol;Acc:19253]	0	1	0
817	ENSG00000114166	KAT2B	K(lysine) acetyltransferase 2B [Source:HGNC Symbol;Acc:8638]	0	1	0
818	ENSG00000165178	NCF1C	neutrophil cytosolic factor 1C pseudogene [Source:HGNC Symbol;Acc:32523]	0	0	1
819	ENSG00000120963	ZNF706	zinc finger protein 706 [Source:HGNC Symbol;Acc:24992]	0	0	1
820	ENSG00000090013	BLVRB	biliverdin reductase B (flavin reductase (NADPH)) [Source:HGNC Symbol;Acc:1063]	0	0	1
821	ENSG00000136717	BIN1	bridging integrator 1 [Source:HGNC Symbol;Acc:1052]	0	0	1
822	ENSG00000198707	CEP290	centrosomal protein 290kDa [Source:HGNC Symbol;Acc:29021]	0	0	1
823	ENSG00000127922	SHFM1	split hand/foot malformation (ectrodactyly) type 1 [Source:HGNC Symbol;Acc:10845]	0	1	0
824	ENSG00000101040	ZMYND8	zinc finger, MYND-type containing 8 [Source:HGNC Symbol;Acc:9397]	1	0	0
825	ENSG00000117360	PRPF3	pre-mRNA processing factor 3 [Source:HGNC Symbol;Acc:17348]	0	0	1
826	ENSG00000047249	ATP6V1H	ATPase, H+ transporting, lysosomal 50/57kDa, V1 subunit H [Source:HGNC Symbol;Acc:18303]	0	0	1
827	ENSG00000108592	FTSJ3	FtsJ homolog 3 (E. coli) [Source:HGNC Symbol;Acc:17136]	0	0	1
828	ENSG00000135837	CEP350	centrosomal protein 350kDa [Source:HGNC Symbol;Acc:24238]	0	1	0
829	ENSG00000112893	MAN2A1	mannosidase, alpha, class 2A, member 1 [Source:HGNC Symbol;Acc:6824]	0	0	1
830	ENSG00000108509	CAMTA2	calmodulin binding transcription activator 2 [Source:HGNC Symbol;Acc:18807]	0	1	0
831	ENSG00000131389	SLC6A6	solute carrier family 6 (neurotransmitter transporter), member 6 [Source:HGNC Symbol;Acc:11052]	0	0	1
832	ENSG00000010270	STARD3NL	STARD3 N-terminal like [Source:HGNC Symbol;Acc:19169]	0	0	1
833	ENSG00000051523	CYBA	cytochrome b-245, alpha polypeptide [Source:HGNC Symbol;Acc:2577]	0	1	0
834	ENSG00000155926	SLA	Src-like-adaptor [Source:HGNC Symbol;Acc:10902]	0	1	0
835	ENSG00000151092	NGLY1	N-glycanase 1 [Source:HGNC Symbol;Acc:17646]	1	1	0
836	ENSG00000106617	PRKAG2	protein kinase, AMP-activated, gamma 2 non-catalytic subunit [Source:HGNC Symbol;Acc:9386]	0	0	1
837	ENSG00000077232	DNAJC10	DnaJ (Hsp40) homolog, subfamily C, member 10 [Source:HGNC Symbol;Acc:24637]	1	0	0
838	ENSG00000105851	PIK3CG	phosphatidylinositol-4,5-bisphosphate 3-kinase, catalytic subunit gamma [Source:HGNC Symbol;Acc:8978]	0	0	1
839	ENSG00000116209	TMEM59	transmembrane protein 59 [Source:HGNC Symbol;Acc:1239]	0	0	1
840	ENSG00000091164	TXNL1	thioredoxin-like 1 [Source:HGNC Symbol;Acc:12436]	1	1	0
841	ENSG00000091640	SPAG7	sperm associated antigen 7 [Source:HGNC Symbol;Acc:11216]	1	1	0
842	ENSG00000188690	UROS	uroporphyrinogen III synthase [Source:HGNC Symbol;Acc:12592]	0	0	1
843	ENSG00000165494	PCF11	PCF11 cleavage and polyadenylation factor subunit [Source:HGNC Symbol;Acc:30097]	1	0	0
844	ENSG00000089009	RPL6	ribosomal protein L6 [Source:HGNC Symbol;Acc:10362]	1	0	0
845	ENSG00000155229	MMS19	MMS19 nucleotide excision repair homolog (S. cerevisiae) [Source:HGNC Symbol;Acc:13824]	0	1	0
846	ENSG00000198843		Selenoprotein T [Source:UniProtKB/Swiss-Prot;Acc:P62341]	0	1	0
847	ENSG00000065613	SLK	STE20-like kinase [Source:HGNC Symbol;Acc:11088]	0	1	0
848	ENSG00000029725	RABEP1	rabaptin, RAB GTPase binding effector protein 1 [Source:HGNC Symbol;Acc:17677]	0	0	1
849	ENSG00000100644	HIF1A	hypoxia inducible factor 1, alpha subunit (basic helix-loop-helix transcription factor) [Source:HGNC Symbol;Acc:4910]	0	1	0
850	ENSG00000103549	RNF40	ring finger protein 40, E3 ubiquitin protein ligase [Source:HGNC Symbol;Acc:16867]	0	0	1
851	ENSG00000013441	CLK1	CDC-like kinase 1 [Source:HGNC Symbol;Acc:2068]	1	1	0
852	ENSG00000164934	DCAF13	DDB1 and CUL4 associated factor 13 [Source:HGNC Symbol;Acc:24535]	0	1	0
853	ENSG00000114354	TFG	TRK-fused gene [Source:HGNC Symbol;Acc:11758]	0	0	1
854	ENSG00000176444	CLK2	CDC-like kinase 2 [Source:HGNC Symbol;Acc:2069]	0	0	1
855	ENSG00000131558	EXOC4	exocyst complex component 4 [Source:HGNC Symbol;Acc:30389]	0	0	1
856	ENSG00000116266	STXBP3	syntaxin binding protein 3 [Source:HGNC Symbol;Acc:11446]	0	0	1
857	ENSG00000136146	MED4	mediator complex subunit 4 [Source:HGNC Symbol;Acc:17903]	0	0	1
858	ENSG00000129071	MBD4	methyl-CpG binding domain protein 4 [Source:HGNC Symbol;Acc:6919]	1	0	0
859	ENSG00000130511	SSBP4	single stranded DNA binding protein 4 [Source:HGNC Symbol;Acc:15676]	0	0	1
860	ENSG00000025770	NCAPH2	non-SMC condensin II complex, subunit H2 [Source:HGNC Symbol;Acc:25071]	0	0	1
861	ENSG00000187735	TCEA1	transcription elongation factor A (SII), 1 [Source:HGNC Symbol;Acc:11612]	0	0	1
862	ENSG00000166900	STX3	syntaxin 3 [Source:HGNC Symbol;Acc:11438]	0	1	0
863	ENSG00000168438	CDC40	cell division cycle 40 [Source:HGNC Symbol;Acc:17350]	0	0	1
864	ENSG00000053900	ANAPC4	anaphase promoting complex subunit 4 [Source:HGNC Symbol;Acc:19990]	0	0	1
865	ENSG00000154359	LONRF1	LON peptidase N-terminal domain and ring finger 1 [Source:HGNC Symbol;Acc:26302]	1	0	0
866	ENSG00000124201	ZNFX1	zinc finger, NFX1-type containing 1 [Source:HGNC Symbol;Acc:29271]	0	0	1
867	ENSG00000141030	COPS3	COP9 signalosome subunit 3 [Source:HGNC Symbol;Acc:2239]	1	1	0
868	ENSG00000135164	DMTF1	cyclin D binding myb-like transcription factor 1 [Source:HGNC Symbol;Acc:14603]	0	0	1
869	ENSG00000107862	GBF1	golgi brefeldin A resistant guanine nucleotide exchange factor 1 [Source:HGNC Symbol;Acc:4181]	0	0	1
870	ENSG00000111011	RSRC2	arginine/serine-rich coiled-coil 2 [Source:HGNC Symbol;Acc:30559]	0	1	0
871	ENSG00000103005	USB1	U6 snRNA biogenesis 1 [Source:HGNC Symbol;Acc:25792]	0	0	1
872	ENSG00000162909	CAPN2	calpain 2, (m/II) large subunit [Source:HGNC Symbol;Acc:1479]	1	0	0
873	ENSG00000007080	CCDC124	coiled-coil domain containing 124 [Source:HGNC Symbol;Acc:25171]	0	0	1
874	ENSG00000137822	TUBGCP4	tubulin, gamma complex associated protein 4 [Source:HGNC Symbol;Acc:16691]	0	0	1
875	ENSG00000106609	TMEM248	transmembrane protein 248 [Source:HGNC Symbol;Acc:25476]	0	1	0
876	ENSG00000100097	LGALS1	lectin, galactoside-binding, soluble, 1 [Source:HGNC Symbol;Acc:6561]	0	1	0
877	ENSG00000164308	ERAP2	endoplasmic reticulum aminopeptidase 2 [Source:HGNC Symbol;Acc:29499]	0	0	1
878	ENSG00000158290	CUL4B	cullin 4B [Source:HGNC Symbol;Acc:2555]	0	0	1
879	ENSG00000135426	TESPA1	thymocyte expressed, positive selection associated 1 [Source:HGNC Symbol;Acc:29109]	0	0	1
880	ENSG00000105677	TMEM147	transmembrane protein 147 [Source:HGNC Symbol;Acc:30414]	1	0	0
881	ENSG00000198677	TTC37	tetratricopeptide repeat domain 37 [Source:HGNC Symbol;Acc:23639]	0	1	0
882	ENSG00000159352	PSMD4	proteasome (prosome, macropain) 26S subunit, non-ATPase, 4 [Source:HGNC Symbol;Acc:9561]	0	0	1
883	ENSG00000161016	RPL8	ribosomal protein L8 [Source:HGNC Symbol;Acc:10368]	0	1	0
884	ENSG00000134815	DHX34	DEAH (Asp-Glu-Ala-His) box polypeptide 34 [Source:HGNC Symbol;Acc:16719]	0	0	1
