# Supplementary material for: RNA-Sequencing of Tumor-Educated Platelets, a Novel Biomarker for Blood-Based Sarcoma Diagnostics
Source: Cancers (Basel). 2020 May 27;12(6):1372. doi: 10.3390/cancers12061372 (PMC7352477; doi:10.3390/cancers12061372)
Supplement: Supplementary file 1 [file cancers-12-01372-s001.zip › Table S1.xlsx]

## Sheet: thromboSeq.anova-topTable
ensembl_gene_id	hgnc_symbol	description	chromosome_name	band	strand	start_position	end_position	coding_gene_size	logFC	logCPM	LR	PValue	FDR
ENSG00000076944	STXBP2	syntaxin binding protein 2 [Source:HGNC Symbol;Acc:11445]	19	p13.2	1	7701767	7712759	5301	-1.33003	9.09653	147.063	7.60089e-34	2.88758e-30
ENSG00000105701	FKBP8	FK506 binding protein 8, 38kDa [Source:HGNC Symbol;Acc:3724]	19	p13.11	-1	18642561	18654887	2902	-1.86815	9.53033	133.592	6.70896e-31	1.27437e-27
ENSG00000136938	ANP32B	acidic (leucine-rich) nuclear phosphoprotein 32 family, member B [Source:HGNC Symbol;Acc:16677]	9	q22.33	1	100745643	100778225	1850	-1.66333	9.00184	120.353	5.29504e-28	6.70529e-25
ENSG00000163947	ARHGEF3	Rho guanine nucleotide exchange factor (GEF) 3 [Source:HGNC Symbol;Acc:683]	3	p14.3	-1	56761446	57113357	6594	1.751	6.71852	101.875	5.91438e-24	5.61719e-21
ENSG00000042753	AP2S1	adaptor-related protein complex 2, sigma 1 subunit [Source:HGNC Symbol;Acc:565]	19	q13.32	-1	47341393	47354249	1704	-1.40267	7.50145	100.127	1.42932e-23	1.08599e-20
ENSG00000128245	YWHAH	tyrosine 3-monooxygenase/tryptophan 5-monooxygenase activation protein, eta [Source:HGNC Symbol;Acc:12853]	22	q12.3	1	32340447	32353590	2453	-1.8857	8.56602	98.3975	3.42292e-23	2.16728e-20
ENSG00000187109	NAP1L1	nucleosome assembly protein 1-like 1 [Source:HGNC Symbol;Acc:7637]	12	q21.2	-1	76438670	76478813	9052	-1.80833	12.4158	95.2508	1.67734e-22	9.10315e-20
ENSG00000176986	SEC24C	SEC24 family member C [Source:HGNC Symbol;Acc:10705]	10	q22.2	1	75504120	75531919	5363	1.90104	6.77887	94.6901	2.22645e-22	1.05729e-19
ENSG00000187514	PTMA	prothymosin, alpha [Source:HGNC Symbol;Acc:9623]	2	q37.1	1	232571605	232578251	3378	-1.47058	13.0652	94.2687	2.7547e-22	1.12327e-19
ENSG00000173812	EIF1	eukaryotic translation initiation factor 1 [Source:HGNC Symbol;Acc:3249]	17	q21.2	1	39845137	39848920	3623	-1.27033	11.6252	94.1286	2.95676e-22	1.12327e-19
ENSG00000108654	DDX5	DEAD (Asp-Glu-Ala-Asp) box helicase 5 [Source:HGNC Symbol;Acc:2746]	17	q23.3	-1	62495734	62504317	7319	1.50597	10.8531	92.6582	6.21535e-22	2.14656e-19
ENSG00000130779	CLIP1	CAP-GLY domain containing linker protein 1 [Source:HGNC Symbol;Acc:10461]	12	q24.31	-1	122755979	122907179	16293	-1.19938	8.30905	92.0324	8.52698e-22	2.69128e-19
ENSG00000105329	TGFB1	transforming growth factor, beta 1 [Source:HGNC Symbol;Acc:11766]	19	q13.2	-1	41807492	41859816	3238	-1.63334	10.0477	91.88	9.20943e-22	2.69128e-19
ENSG00000147168	IL2RG	interleukin 2 receptor, gamma [Source:HGNC Symbol;Acc:6010]	X	q13.1	-1	70327254	70331958	2760	1.28287	9.54228	90.0976	2.26695e-21	6.15154e-19
ENSG00000154146	NRGN	neurogranin (protein kinase C substrate, RC3) [Source:HGNC Symbol;Acc:8000]	11	q24.2	1	124609742	124617106	1309	-1.94904	8.95292	88.9539	4.04123e-21	9.74513e-19
ENSG00000167671	UBXN6	UBX domain protein 6 [Source:HGNC Symbol;Acc:14928]	19	p13.3	-1	4444996	4457819	5275	-1.54975	7.09891	88.9233	4.10429e-21	9.74513e-19
ENSG00000149932	TMEM219	transmembrane protein 219 [Source:HGNC Symbol;Acc:25201]	16	p11.2	1	29952206	29984373	2428	-1.53752	9.95737	88.7785	4.41587e-21	9.86817e-19
ENSG00000070756	PABPC1	poly(A) binding protein, cytoplasmic 1 [Source:HGNC Symbol;Acc:8554]	8	q22.3	-1	101698044	101735037	4752	-0.89325	11.9326	88.0311	6.44324e-21	1.29217e-18
ENSG00000136653	RASSF5	Ras association (RalGDS/AF-6) domain family member 5 [Source:HGNC Symbol;Acc:17609]	1	q32.1	1	206680879	206762616	6174	1.89115	6.58343	88.0252	6.46253e-21	1.29217e-18
ENSG00000158856	DMTN	dematin actin binding protein [Source:HGNC Symbol;Acc:3382]	8	p21.3	1	21906506	21940038	4511	-1.86509	7.50132	87.6837	7.6806e-21	1.43268e-18
ENSG00000188677	PARVB	parvin, beta [Source:HGNC Symbol;Acc:14653]	22	q13.31	1	44395091	44568829	7330	-1.86043	7.45753	87.5866	8.06685e-21	1.43268e-18
ENSG00000119632	IFI27L2	interferon, alpha-inducible protein 27-like 2 [Source:HGNC Symbol;Acc:19753]	14	q32.12	-1	94594116	94596590	1662	-1.87732	6.64514	87.5311	8.29667e-21	1.43268e-18
ENSG00000071205	ARHGAP10	Rho GTPase activating protein 10 [Source:HGNC Symbol;Acc:26099]	4	q31.23	1	148653214	148993931	10759	-1.73174	6.71856	87.4147	8.79956e-21	1.45346e-18
ENSG00000065978	YBX1	Y box binding protein 1 [Source:HGNC Symbol;Acc:8014]	1	p34.2	1	43148098	43168020	1930	-1.01789	7.90316	86.858	1.16602e-20	1.84572e-18
ENSG00000177697	CD151	CD151 molecule (Raph blood group) [Source:HGNC Symbol;Acc:1630]	11	p15.5	1	832843	839831	3938	-1.75999	7.60844	86.5216	1.38217e-20	2.10035e-18
ENSG00000206503	HLA-A	major histocompatibility complex, class I, A [Source:HGNC Symbol;Acc:4931]	6	p22.1	1	29909037	29913661	2710	-1.33455	10.8815	85.7558	2.03583e-20	2.97466e-18
ENSG00000092841	MYL6	myosin, light chain 6, alkali, smooth muscle and non-muscle [Source:HGNC Symbol;Acc:7587]	12	q13.2	1	56551945	56557280	4609	-1.56485	11.8585	85.326	2.53015e-20	3.45921e-18
ENSG00000196914	ARHGEF12	Rho guanine nucleotide exchange factor (GEF) 12 [Source:HGNC Symbol;Acc:14193]	11	q23.3	1	120207787	120360645	23687	-1.66278	7.7546	85.2671	2.6067e-20	3.45921e-18
ENSG00000047648	ARHGAP6	Rho GTPase activating protein 6 [Source:HGNC Symbol;Acc:676]	X	p22.2	-1	11136239	11683821	8357	-1.68058	7.27912	85.2415	2.64062e-20	3.45921e-18
ENSG00000101439	CST3	cystatin C [Source:HGNC Symbol;Acc:2475]	20	p11.21	-1	23608534	23619110	2504	-1.12819	9.69955	84.0375	4.85481e-20	6.04429e-18
ENSG00000171608	PIK3CD	phosphatidylinositol-4,5-bisphosphate 3-kinase, catalytic subunit delta [Source:HGNC Symbol;Acc:8977]	1	p36.22	1	9711790	9789172	6593	1.9602	7.31291	84.0062	4.93217e-20	6.04429e-18
ENSG00000153815	CMIP	c-Maf inducing protein [Source:HGNC Symbol;Acc:24319]	16	q23.2	1	81478775	81745367	8376	-1.98977	7.12072	82.6463	9.81329e-20	1.12314e-17
ENSG00000100242	SUN2	Sad1 and UNC84 domain containing 2 [Source:HGNC Symbol;Acc:14210]	22	q13.1	-1	39130730	39190148	6490	1.81016	7.96983	82.6382	9.85365e-20	1.12314e-17
ENSG00000136238	RAC1	ras-related C3 botulinum toxin substrate 1 (rho family, small GTP binding protein Rac1) [Source:HGNC Symbol;Acc:9801]	7	p22.1	1	6414154	6443608	3114	-1.31023	9.43923	82.5988	1.00518e-19	1.12314e-17
ENSG00000082074	FYB	FYN binding protein [Source:HGNC Symbol;Acc:4036]	5	p13.1	-1	39105338	39274630	6100	-1.03982	10.567	82.2305	1.21109e-19	1.31455e-17
ENSG00000121766	ZCCHC17	zinc finger, CCHC domain containing 17 [Source:HGNC Symbol;Acc:30246]	1	p35.2	1	31769842	31837783	1891	-1.50622	7.02344	81.9601	1.38863e-19	1.46539e-17
ENSG00000185825	BCAP31	B-cell receptor-associated protein 31 [Source:HGNC Symbol;Acc:16695]	X	q28	-1	152965947	152990152	2629	-1.06303	9.64533	81.8219	1.4892e-19	1.52905e-17
ENSG00000118900	UBN1	ubinuclein 1 [Source:HGNC Symbol;Acc:12506]	16	p13.3	1	4896666	4932361	8551	-1.18645	7.17909	81.7011	1.58305e-19	1.58264e-17
ENSG00000163219	ARHGAP25	Rho GTPase activating protein 25 [Source:HGNC Symbol;Acc:28951]	2	p13.3	1	68906733	69053965	5509	1.34731	7.39136	81.5056	1.74764e-19	1.70238e-17
ENSG00000102265	TIMP1	TIMP metallopeptidase inhibitor 1 [Source:HGNC Symbol;Acc:11820]	X	p11.23	1	47441712	47446188	1790	-1.81717	10.4655	81.339	1.90133e-19	1.77366e-17
ENSG00000197461	PDGFA	platelet-derived growth factor alpha polypeptide [Source:HGNC Symbol;Acc:8799]	7	p22.3	-1	536895	559933	4151	-2.08487	7.01611	81.3257	1.91419e-19	1.77366e-17
ENSG00000169714	CNBP	CCHC-type zinc finger, nucleic acid binding protein [Source:HGNC Symbol;Acc:13164]	3	q21.3	-1	128888327	128902765	1927	1.28951	7.45447	81.177	2.06385e-19	1.8553e-17
ENSG00000189067	LITAF	lipopolysaccharide-induced TNF factor [Source:HGNC Symbol;Acc:16841]	16	p13.13	-1	11641853	11730237	4784	1.65962	6.77754	81.1427	2.09997e-19	1.8553e-17
ENSG00000136167	LCP1	lymphocyte cytosolic protein 1 (L-plastin) [Source:HGNC Symbol;Acc:6528]	13	q14.13	-1	46700055	46786006	5216	1.79692	10.2556	80.4442	2.99033e-19	2.58188e-17
ENSG00000171159	C9orf16	chromosome 9 open reading frame 16 [Source:HGNC Symbol;Acc:17823]	9	q34.11	1	130922539	130926207	1662	-1.76667	7.25609	80.2839	3.24306e-19	2.73786e-17
ENSG00000141027	NCOR1	nuclear receptor corepressor 1 [Source:HGNC Symbol;Acc:7672]	17	p11.2	-1	15932471	16121499	15393	-0.83733	10.1754	80.0117	3.72195e-19	3.07385e-17
ENSG00000166091	CMTM5	CKLF-like MARVEL transmembrane domain containing 5 [Source:HGNC Symbol;Acc:19176]	14	q11.2	1	23846017	23848981	2875	-1.8597	8.57544	78.7399	7.08495e-19	5.72675e-17
ENSG00000115806	GORASP2	golgi reassembly stacking protein 2, 55kDa [Source:HGNC Symbol;Acc:17500]	2	q31.1	1	171784974	171823639	5340	1.60282	6.41234	77.9748	1.04363e-18	8.25987e-17
ENSG00000168172	HOOK3	hook microtubule-tethering protein 3 [Source:HGNC Symbol;Acc:23576]	8	p11.21	1	42752075	42885682	15250	-1.5088	7.79828	77.786	1.1483e-18	8.9028e-17
ENSG00000164691	TAGAP	T-cell activation RhoGTPase activating protein [Source:HGNC Symbol;Acc:15669]	6	q25.3	-1	159455500	159466184	4089	1.53196	6.34839	77.6891	1.20604e-18	9.16353e-17
ENSG00000125354	SEPT6	septin 6 [Source:HGNC Symbol;Acc:15848]	X	q24	-1	118749687	118827333	6553	-1.06511	8.70279	77.4531	1.35912e-18	1.01241e-16
ENSG00000005961	ITGA2B	integrin, alpha 2b (platelet glycoprotein IIb of IIb/IIIa complex, antigen CD41) [Source:HGNC Symbol;Acc:6138]	17	q21.31	-1	42449548	42466873	5551	-1.67711	12.5905	77.2498	1.50643e-18	1.10057e-16
ENSG00000130429	ARPC1B	actin related protein 2/3 complex, subunit 1B, 41kDa [Source:HGNC Symbol;Acc:704]	7	q22.1	1	98971872	98992424	3979	-1.37017	11.7416	76.6673	2.0233e-18	1.43128e-16
ENSG00000179950	PUF60	poly-U binding splicing factor 60KDa [Source:HGNC Symbol;Acc:17042]	8	q24.3	-1	144898514	144912029	5424	1.20961	7.25286	76.6564	2.03446e-18	1.43128e-16
ENSG00000161638	ITGA5	integrin, alpha 5 (fibronectin receptor, alpha polypeptide) [Source:HGNC Symbol;Acc:6141]	12	q13.13	-1	54789045	54813244	7577	1.96011	7.1197	75.5822	3.50504e-18	2.42103e-16
ENSG00000196923	PDLIM7	PDZ and LIM domain 7 (enigma) [Source:HGNC Symbol;Acc:22958]	5	q35.3	-1	176910395	176924607	4407	-1.32155	8.12888	75.4962	3.66105e-18	2.48363e-16
ENSG00000146376	ARHGAP18	Rho GTPase activating protein 18 [Source:HGNC Symbol;Acc:21035]	6	q22.33	-1	129897277	130031370	4640	-1.52509	9.7269	75.3546	3.93325e-18	2.62148e-16
ENSG00000177200	CHD9	chromodomain helicase DNA binding protein 9 [Source:HGNC Symbol;Acc:25701]	16	q12.2	1	53088945	53363062	16501	-1.49207	7.93731	74.8713	5.02426e-18	3.29089e-16
ENSG00000182866	LCK	lymphocyte-specific protein tyrosine kinase [Source:HGNC Symbol;Acc:6524]	1	p35.1	1	32716840	32751766	3337	1.40783	8.88807	74.615	5.7208e-18	3.68361e-16
ENSG00000120913	PDLIM2	PDZ and LIM domain 2 (mystique) [Source:HGNC Symbol;Acc:13992]	8	p21.3	1	22435792	22455538	7671	1.23774	6.31853	73.1835	1.18137e-17	7.48002e-16
ENSG00000057608	GDI2	GDP dissociation inhibitor 2 [Source:HGNC Symbol;Acc:4227]	10	p15.1	-1	5807186	5884095	4033	1.30279	7.91862	72.9082	1.35825e-17	8.45898e-16
ENSG00000139641	ESYT1	extended synaptotagmin-like protein 1 [Source:HGNC Symbol;Acc:29534]	12	q13.2	1	56512034	56538455	5493	1.68536	8.23551	72.6764	1.52753e-17	9.35981e-16
ENSG00000048649	RSF1	remodeling and spacing factor 1 [Source:HGNC Symbol;Acc:18118]	11	q14.1	-1	77371041	77532063	15740	-1.28343	8.24861	72.5523	1.6266e-17	9.80865e-16
ENSG00000103363	TCEB2	transcription elongation factor B (SIII), polypeptide 2 (18kDa, elongin B) [Source:HGNC Symbol;Acc:11619]	16	p13.3	-1	2821415	2827298	1128	-0.918722	7.979	72.3133	1.83608e-17	1.06442e-15
ENSG00000023902	PLEKHO1	pleckstrin homology domain containing, family O member 1 [Source:HGNC Symbol;Acc:24310]	1	q21.2	1	150121373	150136916	6629	-1.20853	9.57679	72.3119	1.83739e-17	1.06442e-15
ENSG00000137076	TLN1	talin 1 [Source:HGNC Symbol;Acc:11845]	9	p13.3	-1	35696945	35732392	10076	-1.40708	12.6845	72.2992	1.84922e-17	1.06442e-15
ENSG00000167468	GPX4	glutathione peroxidase 4 [Source:HGNC Symbol;Acc:4556]	19	p13.3	1	1103936	1106787	2033	-1.35974	10.6029	72.062	2.0854e-17	1.18245e-15
ENSG00000068796	KIF2A	kinesin heavy chain member 2A [Source:HGNC Symbol;Acc:6318]	5	q12.1	1	61601989	61833076	4774	-1.56912	11.4714	71.871	2.29735e-17	1.28347e-15
ENSG00000105404	RABAC1	Rab acceptor 1 (prenylated) [Source:HGNC Symbol;Acc:9794]	19	q13.2	-1	42460833	42463542	1999	-1.2206	8.99195	71.6982	2.50767e-17	1.38067e-15
ENSG00000117676	RPS6KA1	ribosomal protein S6 kinase, 90kDa, polypeptide 1 [Source:HGNC Symbol;Acc:10430]	1	p36.11	1	26856252	26901521	5884	1.32813	7.98435	70.9739	3.61984e-17	1.96454e-15
ENSG00000163681	SLMAP	sarcolemma associated protein [Source:HGNC Symbol;Acc:16643]	3	p14.3	1	57741177	57914895	14147	-1.15937	8.05193	70.8985	3.76089e-17	2.01234e-15
ENSG00000101335	MYL9	myosin, light chain 9, regulatory [Source:HGNC Symbol;Acc:15754]	20	q11.23	1	35169887	35178228	1199	-1.99287	7.28979	70.8186	3.91624e-17	2.0468e-15
ENSG00000102096	PIM2	pim-2 oncogene [Source:HGNC Symbol;Acc:8987]	X	p11.23	-1	48770459	48776301	2761	1.34351	7.63977	70.8102	3.93304e-17	2.0468e-15
ENSG00000103479	RBL2	retinoblastoma-like 2 (p130) [Source:HGNC Symbol;Acc:9894]	16	q12.2	1	53467889	53525561	7530	1.31692	8.36515	70.5603	4.46421e-17	2.29183e-15
ENSG00000148672	GLUD1	glutamate dehydrogenase 1 [Source:HGNC Symbol;Acc:4335]	10	q23.2	-1	88810243	88854623	4027	1.34251	6.89797	70.4376	4.7507e-17	2.40134e-15
ENSG00000077147	TM9SF3	transmembrane 9 superfamily member 3 [Source:HGNC Symbol;Acc:21529]	10	q24.1	-1	98277866	98347209	7095	1.43672	7.08164	70.4156	4.80395e-17	2.40134e-15
ENSG00000169062	UPF3A	UPF3 regulator of nonsense transcripts homolog A (yeast) [Source:HGNC Symbol;Acc:20332]	13	q34	1	115047059	115071283	3091	-1.14247	6.90255	70.1742	5.42913e-17	2.65461e-15
ENSG00000167645	YIF1B	Yip1 interacting factor homolog B (S. cerevisiae) [Source:HGNC Symbol;Acc:30511]	19	q13.2	-1	38795753	38807913	3184	-1.29835	8.09833	70.1665	5.45037e-17	2.65461e-15
ENSG00000215301	DDX3X	DEAD (Asp-Glu-Ala-Asp) box helicase 3, X-linked [Source:HGNC Symbol;Acc:2745]	X	p11.4	1	41192651	41223725	6689	1.66544	7.86592	69.9848	5.97641e-17	2.87397e-15
ENSG00000153395	LPCAT1	lysophosphatidylcholine acyltransferase 1 [Source:HGNC Symbol;Acc:25718]	5	p15.33	-1	1456595	1524092	6494	1.57739	6.50793	69.6961	6.9182e-17	3.28528e-15
ENSG00000141506	PIK3R5	phosphoinositide-3-kinase, regulatory subunit 5 [Source:HGNC Symbol;Acc:30035]	17	p13.1	-1	8782233	8869029	7501	1.60553	6.25894	69.5786	7.34307e-17	3.40854e-15
ENSG00000113263	ITK	IL2-inducible T-cell kinase [Source:HGNC Symbol;Acc:6171]	5	q33.3	1	156569944	156682201	8604	1.70638	6.31795	69.5748	7.35721e-17	3.40854e-15
ENSG00000198160	MIER1	mesoderm induction early response 1, transcriptional regulator [Source:HGNC Symbol;Acc:29657]	1	p31.3	1	67390578	67454302	8273	-1.06612	7.56287	69.4465	7.85169e-17	3.5938e-15
ENSG00000166681	NGFRAP1	nerve growth factor receptor (TNFRSF16) associated protein 1 [Source:HGNC Symbol;Acc:13388]	X	q22.2	1	102631268	102633005	1362	-1.7196	8.56456	68.9213	1.02472e-16	4.59152e-15
ENSG00000106211	HSPB1	heat shock 27kDa protein 1 [Source:HGNC Symbol;Acc:5246]	7	q11.23	1	75931861	75933612	1634	-1.65091	7.53792	68.9163	1.02732e-16	4.59152e-15
ENSG00000156411	C14orf2	chromosome 14 open reading frame 2 [Source:HGNC Symbol;Acc:1188]	14	q32.33	-1	104378625	104394606	3415	-1.15759	6.97837	68.7749	1.10366e-16	4.87536e-15
ENSG00000002586	CD99	CD99 molecule [Source:HGNC Symbol;Acc:7082]	X	p22.33	1	2609220	2659350	3284	-1.35664	11.1679	68.413	1.32598e-16	5.79012e-15
ENSG00000138758	SEPT11	septin 11 [Source:HGNC Symbol;Acc:25589]	4	q21.1	1	77870856	77961537	9787	-1.55703	8.50834	68.228	1.45645e-16	6.28754e-15
ENSG00000172531	PPP1CA	protein phosphatase 1, catalytic subunit, alpha isozyme [Source:HGNC Symbol;Acc:9281]	11	q13.2	-1	67165654	67188654	2711	0.729557	8.72088	67.5843	2.01867e-16	8.61679e-15
ENSG00000027075	PRKCH	protein kinase C, eta [Source:HGNC Symbol;Acc:9403]	14	q23.1	1	61654277	62017694	8809	1.50044	6.97347	67.4694	2.13979e-16	9.03229e-15
ENSG00000120899	PTK2B	protein tyrosine kinase 2 beta [Source:HGNC Symbol;Acc:9612]	8	p21.2	1	27168999	27316903	7928	1.32432	7.72502	67.3816	2.23723e-16	9.33981e-15
ENSG00000084090	STARD7	StAR-related lipid transfer (START) domain containing 7 [Source:HGNC Symbol;Acc:18063]	2	q11.2	-1	96850597	96874563	4414	1.67489	6.19946	67.3261	2.30113e-16	9.50215e-15
ENSG00000180644	PRF1	perforin 1 (pore forming protein) [Source:HGNC Symbol;Acc:9360]	10	q22.1	-1	72357104	72362531	2534	1.78247	6.28152	67.2464	2.39609e-16	9.77356e-15
ENSG00000145703	IQGAP2	IQ motif containing GTPase activating protein 2 [Source:HGNC Symbol;Acc:6111]	5	q13.3	1	75699074	76003957	7904	-0.880518	9.87376	67.2282	2.41831e-16	9.77356e-15
ENSG00000167100	SAMD14	sterile alpha motif domain containing 14 [Source:HGNC Symbol;Acc:27312]	17	q21.33	-1	48187404	48207246	7016	-2.02616	7.2873	67.1604	2.50296e-16	1.00092e-14
ENSG00000235162	C12orf75	chromosome 12 open reading frame 75 [Source:HGNC Symbol;Acc:35164]	12	q23.3	1	105629068	105789875	2693	-1.36096	8.55089	67.0785	2.60902e-16	1.03247e-14
ENSG00000143870	PDIA6	protein disulfide isomerase family A, member 6 [Source:HGNC Symbol;Acc:30168]	2	p25.1	-1	10923517	10978103	4101	1.09553	7.39606	67.0083	2.70363e-16	1.05887e-14
ENSG00000105401	CDC37	cell division cycle 37 [Source:HGNC Symbol;Acc:1735]	19	p13.2	-1	10501810	10530797	3041	-0.910197	7.48343	66.8448	2.93752e-16	1.13874e-14
ENSG00000142227	EMP3	epithelial membrane protein 3 [Source:HGNC Symbol;Acc:3335]	19	q13.33	1	48824766	48833810	1667	-0.831314	9.70604	66.8006	3.00405e-16	1.15277e-14
ENSG00000054282	SDCCAG8	serologically defined colon cancer antigen 8 [Source:HGNC Symbol;Acc:10671]	1	q43	1	243419320	243663394	5353	-1.2712	7.53435	66.4161	3.65104e-16	1.38703e-14
ENSG00000162736	NCSTN	nicastrin [Source:HGNC Symbol;Acc:17091]	1	q23.2	1	160313062	160328742	4175	1.5844	6.56222	66.3134	3.84627e-16	1.44673e-14
ENSG00000069275	NUCKS1	nuclear casein kinase and cyclin-dependent kinase substrate 1 [Source:HGNC Symbol;Acc:29923]	1	q32.1	-1	205681947	205719404	6546	-1.38495	6.8662	66.0515	4.39292e-16	1.63615e-14
ENSG00000068697	LAPTM4A	lysosomal protein transmembrane 4 alpha [Source:HGNC Symbol;Acc:6924]	2	p24.1	-1	20232411	20251789	1946	1.25042	7.30334	65.6982	5.25541e-16	1.93838e-14
ENSG00000234545	FAM133B	family with sequence similarity 133, member B [Source:HGNC Symbol;Acc:28629]	7	q21.2	-1	92190107	92219708	4462	-1.06823	6.99584	65.6778	5.31013e-16	1.93973e-14
ENSG00000167460	TPM4	tropomyosin 4 [Source:HGNC Symbol;Acc:12013]	19	p13.12	1	16177831	16213813	7412	-1.35963	10.7881	65.6357	5.42477e-16	1.96273e-14
ENSG00000104904	OAZ1	ornithine decarboxylase antizyme 1 [Source:HGNC Symbol;Acc:8095]	19	p13.3	1	2269485	2273487	3457	-1.23971	12.5248	65.4764	5.88154e-16	2.10792e-14
ENSG00000198168	SVIP	small VCP/p97-interacting protein [Source:HGNC Symbol;Acc:25238]	11	p14.3	-1	22835345	22851845	5263	-1.4499	8.14394	65.3214	6.3625e-16	2.25899e-14
ENSG00000189403	HMGB1	high mobility group box 1 [Source:HGNC Symbol;Acc:4983]	13	q12.3	-1	31032884	31191734	5828	-1.25308	10.4979	65.2401	6.63048e-16	2.33233e-14
ENSG00000044459	CNTLN	centlein, centrosomal protein [Source:HGNC Symbol;Acc:23432]	9	p22.2	1	17134980	17503921	11167	-1.72113	6.9026	64.9123	7.83051e-16	2.72918e-14
ENSG00000122122	SASH3	SAM and SH3 domain containing 3 [Source:HGNC Symbol;Acc:15975]	X	q26.1	1	128913955	128929177	2711	1.35143	7.13152	64.829	8.16876e-16	2.82119e-14
ENSG00000141867	BRD4	bromodomain containing 4 [Source:HGNC Symbol;Acc:13575]	19	p13.12	-1	15347647	15443356	10766	-0.810643	7.84177	64.3617	1.03553e-15	3.53973e-14
ENSG00000080824	HSP90AA1	heat shock protein 90kDa alpha (cytosolic), class A member 1 [Source:HGNC Symbol;Acc:5253]	14	q32.31	-1	102547075	102606036	5248	-0.795758	9.01544	64.3465	1.04356e-15	3.53973e-14
ENSG00000110011	DNAJC4	DnaJ (Hsp40) homolog, subfamily C, member 4 [Source:HGNC Symbol;Acc:5271]	11	q13.1	1	63997750	64001758	2807	-1.18201	7.6195	64.2161	1.11494e-15	3.74838e-14
ENSG00000125534	PPDPF	pancreatic progenitor cell differentiation and proliferation factor [Source:HGNC Symbol;Acc:16142]	20	q13.33	1	62152077	62153559	1094	-1.56274	8.08729	63.9267	1.29136e-15	4.3034e-14
ENSG00000103121	CMC2	C-x(9)-C motif containing 2 [Source:HGNC Symbol;Acc:24447]	16	q23.2	-1	81009698	81053875	3428	-1.36785	6.59595	63.7999	1.37722e-15	4.54963e-14
ENSG00000186298	PPP1CC	protein phosphatase 1, catalytic subunit, gamma isozyme [Source:HGNC Symbol;Acc:9283]	12	q24.11	-1	111157485	111180744	6902	1.31713	6.73796	63.6308	1.50062e-15	4.91453e-14
ENSG00000117523	PRRC2C	proline-rich coiled-coil 2C [Source:HGNC Symbol;Acc:24903]	1	q24.3	1	171454651	171562650	14192	-0.831199	9.58017	63.5913	1.53105e-15	4.97134e-14
ENSG00000138326	RPS24	ribosomal protein S24 [Source:HGNC Symbol;Acc:10411]	10	q22.3	1	79793518	79816570	4880	-1.14593	9.29638	63.5306	1.57894e-15	5.08339e-14
ENSG00000198586	TLK1	tousled-like kinase 1 [Source:HGNC Symbol;Acc:11841]	2	q31.1	-1	171847333	172087824	9405	-1.30519	9.63813	63.3358	1.74311e-15	5.56478e-14
ENSG00000149177	PTPRJ	protein tyrosine phosphatase, receptor type, J [Source:HGNC Symbol;Acc:9673]	11	p11.2	1	48002113	48189670	6880	-1.3031	6.6609	63.2923	1.78203e-15	5.6416e-14
ENSG00000119285	HEATR1	HEAT repeat containing 1 [Source:HGNC Symbol;Acc:25517]	1	q43	-1	236712305	236767804	9049	1.56944	5.73139	62.6724	2.44113e-15	7.66434e-14
ENSG00000223509			15	q13.3	-1	32812049	32829127	2846	-1.37285	6.92935	62.6534	2.46477e-15	7.67512e-14
ENSG00000126247	CAPNS1	calpain, small subunit 1 [Source:HGNC Symbol;Acc:1481]	19	q13.12	1	36630477	36641255	3478	-1.09379	8.74798	62.6339	2.48937e-15	7.68873e-14
ENSG00000028137	TNFRSF1B	tumor necrosis factor receptor superfamily, member 1B [Source:HGNC Symbol;Acc:11917]	1	p36.22	1	12227060	12269285	3766	1.67676	7.69558	62.4363	2.75204e-15	8.43146e-14
ENSG00000152270	PDE3B	phosphodiesterase 3B, cGMP-inhibited [Source:HGNC Symbol;Acc:8779]	11	p15.2	1	14665269	14892350	10467	1.52455	5.99127	62.3036	2.94392e-15	8.94716e-14
ENSG00000123106	CCDC91	coiled-coil domain containing 91 [Source:HGNC Symbol;Acc:24855]	12	p11.22	1	28286182	28732883	5461	-1.06726	7.64972	62.2604	3.00911e-15	9.0727e-14
ENSG00000197321	SVIL	supervillin [Source:HGNC Symbol;Acc:11480]	10	p11.23	-1	29746267	30025710	10341	-1.01228	6.91451	62.108	3.25125e-15	9.72558e-14
ENSG00000144136	SLC20A1	solute carrier family 20 (phosphate transporter), member 1 [Source:HGNC Symbol;Acc:10946]	2	q13	1	113403434	113421404	5577	1.25467	6.59793	62.0227	3.39521e-15	1.00065e-13
ENSG00000089327	FXYD5	FXYD domain containing ion transport regulator 5 [Source:HGNC Symbol;Acc:4029]	19	q13.12	1	35645633	35660786	2993	-0.857306	10.0864	62.0212	3.39783e-15	1.00065e-13
ENSG00000158578	ALAS2	aminolevulinate, delta-, synthase 2 [Source:HGNC Symbol;Acc:397]	X	p11.21	-1	55035488	55057497	2134	-2.67892	8.18674	61.6183	4.16925e-15	1.21838e-13
ENSG00000029534	ANK1	ankyrin 1, erythrocytic [Source:HGNC Symbol;Acc:492]	8	p11.21	-1	41510739	41754280	10799	-1.51422	7.37414	61.4715	4.49189e-15	1.30265e-13
ENSG00000135829	DHX9	DEAH (Asp-Glu-Ala-His) box helicase 9 [Source:HGNC Symbol;Acc:2750]	1	q25.3	1	182808504	182856886	5645	1.05121	7.56323	61.4229	4.60415e-15	1.32509e-13
ENSG00000122786	CALD1	caldesmon 1 [Source:HGNC Symbol;Acc:1441]	7	q33	1	134429003	134655479	9930	-1.88055	8.49015	61.3608	4.75179e-15	1.3573e-13
ENSG00000108798	ABI3	ABI family, member 3 [Source:HGNC Symbol;Acc:29859]	17	q21.32	1	47287589	47300587	2456	1.00082	7.46045	61.212	5.12494e-15	1.45296e-13
ENSG00000077549	CAPZB	capping protein (actin filament) muscle Z-line, beta [Source:HGNC Symbol;Acc:1491]	1	p36.13	-1	19665267	19812066	3476	-0.83158	9.97072	61.1575	5.26861e-15	1.48263e-13
ENSG00000231925	TAPBP	TAP binding protein (tapasin) [Source:HGNC Symbol;Acc:11566]	6	p21.32	-1	33267471	33282164	5056	1.22024	7.37359	61.0872	5.46031e-15	1.52527e-13
ENSG00000143621	ILF2	interleukin enhancer binding factor 2 [Source:HGNC Symbol;Acc:6037]	1	q21.3	-1	153634512	153643524	2033	1.24025	7.20711	61.0645	5.52349e-15	1.53166e-13
ENSG00000147140	NONO	non-POU domain containing, octamer-binding [Source:HGNC Symbol;Acc:7871]	X	q13.1	1	70503042	70521018	5292	0.97484	7.51907	60.7445	6.49836e-15	1.78893e-13
ENSG00000198900	TOP1	topoisomerase (DNA) I [Source:HGNC Symbol;Acc:11986]	20	q12	1	39657458	39753127	3738	-1.00565	7.68751	60.5912	7.02481e-15	1.91995e-13
ENSG00000180879	SSR4	signal sequence receptor, delta [Source:HGNC Symbol;Acc:11326]	X	q28	1	153058971	153063960	4590	-1.0255	9.05425	60.5202	7.28258e-15	1.97618e-13
ENSG00000173020	ADRBK1	adrenergic, beta, receptor kinase 1 [Source:HGNC Symbol;Acc:289]	11	q13.2	1	67033881	67054027	6665	0.996611	9.28102	60.4339	7.60931e-15	2.04995e-13
ENSG00000170873	MTSS1	metastasis suppressor 1 [Source:HGNC Symbol;Acc:20443]	8	q24.13	-1	125563031	125740730	7787	-1.17244	6.34307	60.4202	7.66235e-15	2.04995e-13
ENSG00000123104	ITPR2	inositol 1,4,5-trisphosphate receptor, type 2 [Source:HGNC Symbol;Acc:6181]	12	p11.23	-1	26490342	26986131	11856	-0.952076	7.55031	60.3799	7.82067e-15	2.07767e-13
ENSG00000160710	ADAR	adenosine deaminase, RNA-specific [Source:HGNC Symbol;Acc:225]	1	q21.3	-1	154554538	154600475	8356	1.3089	6.74251	60.3072	8.11497e-15	2.14089e-13
ENSG00000070061	IKBKAP	inhibitor of kappa light polypeptide gene enhancer in B-cells, kinase complex-associated protein [Source:HGNC Symbol;Acc:5959]	9	q31.3	-1	111629797	111696396	6048	1.48369	6.22567	60.1858	8.63135e-15	2.26141e-13
ENSG00000124172	ATP5E	ATP synthase, H+ transporting, mitochondrial F1 complex, epsilon subunit [Source:HGNC Symbol;Acc:838]	20	q13.32	-1	57600522	57607437	5126	-1.11355	9.21808	60.1721	8.69133e-15	2.26153e-13
ENSG00000124795	DEK	DEK oncogene [Source:HGNC Symbol;Acc:2768]	6	p22.3	-1	18224099	18265054	4361	-0.950685	8.80981	60.1475	8.80087e-15	2.27446e-13
ENSG00000136861	CDK5RAP2	CDK5 regulatory subunit associated protein 2 [Source:HGNC Symbol;Acc:18672]	9	q33.2	-1	123151147	123342448	10080	-1.03586	7.83796	60.0854	9.08274e-15	2.33144e-13
ENSG00000147457	CHMP7	charged multivesicular body protein 7 [Source:HGNC Symbol;Acc:28439]	8	p21.3	1	23101150	23119512	4532	1.3956	6.32523	60.0663	9.17176e-15	2.33849e-13
ENSG00000140416	TPM1	tropomyosin 1 (alpha) [Source:HGNC Symbol;Acc:12010]	15	q22.2	1	63334831	63364114	8468	-1.39275	9.23366	59.9879	9.54424e-15	2.41724e-13
ENSG00000076770	MBNL3	muscleblind-like splicing regulator 3 [Source:HGNC Symbol;Acc:20564]	X	q26.2	-1	131503345	131623996	12199	-1.51116	6.74444	59.6673	1.12329e-14	2.82609e-13
ENSG00000160014	CALM3	calmodulin 3 (phosphorylase kinase, delta) [Source:HGNC Symbol;Acc:1449]	19	q13.32	1	47104331	47114050	3667	-1.43611	11.2502	59.5961	1.16465e-14	2.91085e-13
ENSG00000142669	SH3BGRL3	SH3 domain binding glutamic acid-rich protein like 3 [Source:HGNC Symbol;Acc:15568]	1	p36.11	1	26605667	26608007	1780	-1.35951	12.3807	59.4451	1.25757e-14	3.12255e-13
ENSG00000175155	YPEL2	yippee-like 2 (Drosophila) [Source:HGNC Symbol;Acc:18326]	17	q22	1	57409050	57479090	8667	-1.1322	5.93755	59.3165	1.34249e-14	3.31177e-13
ENSG00000153310	FAM49B	family with sequence similarity 49, member B [Source:HGNC Symbol;Acc:25216]	8	q24.21	-1	130851839	131029375	9129	1.27763	8.15261	59.0482	1.53853e-14	3.7709e-13
ENSG00000139626	ITGB7	integrin, beta 7 [Source:HGNC Symbol;Acc:6162]	12	q13.13	-1	53585102	53601091	4481	1.09103	7.91899	58.8721	1.68263e-14	4.09765e-13
ENSG00000204397	CARD16	caspase recruitment domain family, member 16 [Source:HGNC Symbol;Acc:33701]	11	q22.3	-1	104912053	104972158	1688	-0.946086	7.43268	58.8354	1.71426e-14	4.1307e-13
ENSG00000178057	NDUFAF3	NADH dehydrogenase (ubiquinone) complex I, assembly factor 3 [Source:HGNC Symbol;Acc:29918]	3	p21.31	1	49057892	49060928	2434	-1.4093	9.13644	58.8312	1.71795e-14	4.1307e-13
ENSG00000131473	ACLY	ATP citrate lyase [Source:HGNC Symbol;Acc:115]	17	q21.2	-1	40023161	40086795	5217	1.31065	7.04985	58.7623	1.77918e-14	4.22535e-13
ENSG00000172757	CFL1	cofilin 1 (non-muscle) [Source:HGNC Symbol;Acc:1874]	11	q13.1	-1	65590493	65629497	5863	-0.948415	10.0171	58.7619	1.77956e-14	4.22535e-13
ENSG00000189091	SF3B3	splicing factor 3b, subunit 3, 130kDa [Source:HGNC Symbol;Acc:10770]	16	q22.1	1	70557691	70608820	9666	1.14585	7.43281	58.7375	1.8017e-14	4.25135e-13
ENSG00000125356	NDUFA1	NADH dehydrogenase (ubiquinone) 1 alpha subcomplex, 1, 7.5kDa [Source:HGNC Symbol;Acc:7683]	X	q24	1	119005450	119010625	766	-1.04028	7.60517	58.6357	1.89746e-14	4.44966e-13
ENSG00000130816	DNMT1	DNA (cytosine-5-)-methyltransferase 1 [Source:HGNC Symbol;Acc:2976]	19	p13.2	-1	10244021	10341962	9805	-0.867155	8.63308	58.5498	1.98212e-14	4.61968e-13
ENSG00000127947	PTPN12	protein tyrosine phosphatase, non-receptor type 12 [Source:HGNC Symbol;Acc:9645]	7	q11.23	1	77166592	77269388	5547	-1.3191	9.4218	58.4318	2.10459e-14	4.8752e-13
ENSG00000174748	RPL15	ribosomal protein L15 [Source:HGNC Symbol;Acc:10306]	3	p24.2	1	23958036	23965183	6528	0.694346	9.82267	58.4037	2.13493e-14	4.91551e-13
ENSG00000037474	NSUN2	NOP2/Sun RNA methyltransferase family, member 2 [Source:HGNC Symbol;Acc:25994]	5	p15.31	-1	6599352	6633404	5506	1.26199	6.61554	58.1951	2.37365e-14	5.43222e-13
ENSG00000231607	DLEU2	deleted in lymphocytic leukemia 2 (non-protein coding) [Source:HGNC Symbol;Acc:13748]	13	q14.2	-1	50601269	50699856	2728	-1.30135	6.18107	58.1644	2.41108e-14	5.48484e-13
ENSG00000101474	APMAP	adipocyte plasma membrane associated protein [Source:HGNC Symbol;Acc:13238]	20	p11.21	-1	24943561	24973615	2454	1.31782	7.10967	58.1253	2.45942e-14	5.5615e-13
ENSG00000138795	LEF1	lymphoid enhancer-binding factor 1 [Source:HGNC Symbol;Acc:6551]	4	q25	-1	108968701	109090112	5361	1.48289	7.47873	58.0667	2.53379e-14	5.69578e-13
ENSG00000173575	CHD2	chromodomain helicase DNA binding protein 2 [Source:HGNC Symbol;Acc:1917]	15	q26.1	1	93426526	93571237	17837	-0.781209	8.98349	57.9448	2.69577e-14	6.02425e-13
ENSG00000129667	RHBDF2	rhomboid 5 homolog 2 (Drosophila) [Source:HGNC Symbol;Acc:20788]	17	q25.1	-1	74466973	74497872	6927	1.39765	6.24596	57.8617	2.81211e-14	6.24749e-13
ENSG00000133884	DPF2	D4, zinc and double PHD fingers family 2 [Source:HGNC Symbol;Acc:9964]	11	q13.1	1	65101225	65120720	7715	1.29502	6.30436	57.6175	3.18373e-14	7.03197e-13
ENSG00000159023	EPB41	erythrocyte membrane protein band 4.1 (elliptocytosis 1, RH-linked) [Source:HGNC Symbol;Acc:3377]	1	p35.3	1	29213603	29446553	8282	-1.06109	7.26312	57.5926	3.22428e-14	7.08037e-13
ENSG00000205268	PDE7A	phosphodiesterase 7A [Source:HGNC Symbol;Acc:8791]	8	q13.1	-1	66629745	66754557	7425	1.33261	6.51474	57.5403	3.31124e-14	7.22953e-13
ENSG00000148346	LCN2	lipocalin 2 [Source:HGNC Symbol;Acc:6526]	9	q34.11	1	130911350	130915734	2057	-1.68601	9.4981	57.5005	3.3789e-14	7.3351e-13
ENSG00000151327	FAM177A1	family with sequence similarity 177, member A1 [Source:HGNC Symbol;Acc:19829]	14	q13.2	1	35514113	35582336	8383	-1.23783	6.70544	57.4683	3.43464e-14	7.41019e-13
ENSG00000126267	COX6B1	cytochrome c oxidase subunit VIb polypeptide 1 (ubiquitous) [Source:HGNC Symbol;Acc:2280]	19	q13.12	1	36139125	36149763	936	-0.904324	8.26819	57.4581	3.4525e-14	7.41019e-13
ENSG00000183011	LSMD1	LSM domain containing 1 [Source:HGNC Symbol;Acc:28212]	17	p13.1	-1	7760003	7788556	1943	-1.21136	6.35753	57.4409	3.48284e-14	7.42753e-13
ENSG00000204424	LY6G6F	lymphocyte antigen 6 complex, locus G6F [Source:HGNC Symbol;Acc:13933]	6	p21.33	1	31674640	31685581	1289	-1.65614	6.20281	57.4314	3.49968e-14	7.42753e-13
ENSG00000162511	LAPTM5	lysosomal protein transmembrane 5 [Source:HGNC Symbol;Acc:29612]	1	p35.2	-1	31205316	31230667	3274	1.17854	8.67146	57.357	3.63474e-14	7.67133e-13
ENSG00000105887	MTPN	myotrophin [Source:HGNC Symbol;Acc:15667]	7	q33	-1	135611509	135662101	3775	-1.51568	10.5047	57.1218	4.09645e-14	8.59802e-13
ENSG00000172159	FRMD3	FERM domain containing 3 [Source:HGNC Symbol;Acc:24125]	9	q21.32	-1	85857905	86153461	6361	-1.57927	6.67058	56.9778	4.40769e-14	9.20044e-13
ENSG00000170876	TMEM43	transmembrane protein 43 [Source:HGNC Symbol;Acc:28472]	3	p25.1	1	14166440	14185179	3572	1.6161	5.7959	56.927	4.52291e-14	9.38937e-13
ENSG00000120675	DNAJC15	DnaJ (Hsp40) homolog, subfamily C, member 15 [Source:HGNC Symbol;Acc:20325]	13	q14.11	1	43597339	43683045	2727	-1.25977	7.0465	56.7238	5.01525e-14	1.03549e-12
ENSG00000097021	ACOT7	acyl-CoA thioesterase 7 [Source:HGNC Symbol;Acc:24157]	1	p36.31	-1	6324329	6454451	4892	-1.54695	6.93721	56.7077	5.05643e-14	1.03834e-12
ENSG00000159131	GART	phosphoribosylglycinamide formyltransferase, phosphoribosylglycinamide synthetase, phosphoribosylaminoimidazole synthetase [Source:HGNC Symbol;Acc:4163]	21	q22.11	-1	34876238	34915797	7804	1.38022	6.07477	56.6094	5.3158e-14	1.08574e-12
ENSG00000182551	ADI1	acireductone dioxygenase 1 [Source:HGNC Symbol;Acc:30576]	2	p25.3	-1	3501132	3523507	5560	-1.04764	6.74383	56.5873	5.37589e-14	1.09214e-12
ENSG00000132589	FLOT2	flotillin 2 [Source:HGNC Symbol;Acc:3758]	17	q11.2	-1	27206353	27224697	3336	1.18944	7.49922	56.5079	5.59721e-14	1.13105e-12
ENSG00000163602	RYBP	RING1 and YY1 binding protein [Source:HGNC Symbol;Acc:10480]	3	p13	-1	72420976	72496069	7512	-1.60535	6.72964	56.2787	6.28934e-14	1.26419e-12
ENSG00000100100	PIK3IP1	phosphoinositide-3-kinase interacting protein 1 [Source:HGNC Symbol;Acc:24942]	22	q12.2	-1	31677579	31688520	3805	1.34212	6.18721	56.0512	7.06069e-14	1.41177e-12
ENSG00000139842	CUL4A	cullin 4A [Source:HGNC Symbol;Acc:2554]	13	q34	1	113862552	113919399	5784	1.26818	6.66811	55.9844	7.30482e-14	1.45293e-12
ENSG00000100385	IL2RB	interleukin 2 receptor, beta [Source:HGNC Symbol;Acc:6009]	22	q12.3	-1	37521878	37571094	4700	1.85491	6.28158	55.8896	7.66574e-14	1.51678e-12
ENSG00000172889	EGFL7	EGF-like-domain, multiple 7 [Source:HGNC Symbol;Acc:20594]	9	q34.3	1	139553308	139567130	2555	-1.53961	7.61173	55.6527	8.64745e-14	1.69407e-12
ENSG00000158062	UBXN11	UBX domain protein 11 [Source:HGNC Symbol;Acc:30600]	1	p36.11	-1	26607819	26644854	4704	-0.914038	8.78068	55.6519	8.65097e-14	1.69407e-12
ENSG00000135090	TAOK3	TAO kinase 3 [Source:HGNC Symbol;Acc:18133]	12	q24.23	-1	118587606	118810750	10570	-0.799013	8.94567	55.5191	9.25552e-14	1.80317e-12
ENSG00000198162	MAN1A2	mannosidase, alpha, class 1A, member 2 [Source:HGNC Symbol;Acc:6822]	1	p12	1	117910071	118071494	9667	-1.52578	9.30433	55.3499	1.00877e-13	1.95527e-12
ENSG00000088726	TMEM40	transmembrane protein 40 [Source:HGNC Symbol;Acc:25620]	3	p25.2	-1	12775024	12810956	3562	-1.36127	9.73081	55.3363	1.01577e-13	1.95883e-12
ENSG00000173660	UQCRH	ubiquinol-cytochrome c reductase hinge protein [Source:HGNC Symbol;Acc:12590]	1	p34.1	1	46769303	46782448	1408	-1.19859	8.72853	55.2177	1.0789e-13	2.07008e-12
ENSG00000140682	TGFB1I1	transforming growth factor beta 1 induced transcript 1 [Source:HGNC Symbol;Acc:11767]	16	p11.2	1	31482906	31489281	5403	-1.57676	6.48549	55.1456	1.11926e-13	2.13671e-12
ENSG00000148484	RSU1	Ras suppressor protein 1 [Source:HGNC Symbol;Acc:10464]	10	p13	-1	16632610	16859527	4191	-1.28394	10.8274	54.9551	1.23318e-13	2.34242e-12
ENSG00000108953	YWHAE	tyrosine 3-monooxygenase/tryptophan 5-monooxygenase activation protein, epsilon [Source:HGNC Symbol;Acc:12851]	17	p13.3	-1	1247566	1303672	3847	-1.02827	9.16574	54.9249	1.25226e-13	2.36683e-12
ENSG00000174891	RSRC1	arginine/serine-rich coiled-coil 1 [Source:HGNC Symbol;Acc:24152]	3	q25.32	1	157823644	158263519	5117	-1.24075	6.64364	54.861	1.2936e-13	2.43286e-12
ENSG00000125304	TM9SF2	transmembrane 9 superfamily member 2 [Source:HGNC Symbol;Acc:11865]	13	q32.3	1	100153671	100216260	3885	1.18237	8.09846	54.8339	1.31156e-13	2.45449e-12
ENSG00000135404	CD63	CD63 molecule [Source:HGNC Symbol;Acc:1692]	12	q13.2	-1	56119107	56123491	2630	-0.761476	9.44266	54.7177	1.3915e-13	2.59133e-12
ENSG00000181163	NPM1	nucleophosmin (nucleolar phosphoprotein B23, numatrin) [Source:HGNC Symbol;Acc:7910]	5	q35.1	1	170814120	170838141	3828	0.795893	9.82611	54.6258	1.45812e-13	2.70215e-12
ENSG00000151466	SCLT1	sodium channel and clathrin linker 1 [Source:HGNC Symbol;Acc:26406]	4	q28.2	-1	129786076	130014764	8294	-1.30829	8.92076	54.5315	1.52972e-13	2.81984e-12
ENSG00000144224	UBXN4	UBX domain protein 4 [Source:HGNC Symbol;Acc:14860]	2	q21.3	1	136499189	136542625	5112	-0.716128	8.25276	54.5229	1.53647e-13	2.81984e-12
ENSG00000150593	PDCD4	programmed cell death 4 (neoplastic transformation inhibitor) [Source:HGNC Symbol;Acc:8763]	10	q25.2	1	112631565	112659764	4535	1.08802	7.88635	54.472	1.57682e-13	2.87998e-12
ENSG00000138182	KIF20B	kinesin family member 20B [Source:HGNC Symbol;Acc:7212]	10	q23.31	1	91461367	91534700	7126	-1.03779	6.93228	54.3679	1.66256e-13	3.02204e-12
ENSG00000111361	EIF2B1	eukaryotic translation initiation factor 2B, subunit 1 alpha, 26kDa [Source:HGNC Symbol;Acc:3257]	12	q24.31	-1	124104953	124118313	3627	1.05981	6.22167	54.2529	1.76276e-13	3.18891e-12
ENSG00000188404	SELL	selectin L [Source:HGNC Symbol;Acc:10720]	1	q24.2	-1	169659808	169680839	2725	1.31704	8.9639	54.2132	1.79873e-13	3.23857e-12
ENSG00000134748	PRPF38A	pre-mRNA processing factor 38A [Source:HGNC Symbol;Acc:25930]	1	p32.3	1	52870236	52886511	5658	1.29624	6.42441	54.1987	1.8121e-13	3.24725e-12
ENSG00000243449	C4orf48	chromosome 4 open reading frame 48 [Source:HGNC Symbol;Acc:34437]	4	p16.3	1	2043689	2045697	571	-1.29843	6.51743	54.1793	1.83002e-13	3.26396e-12
ENSG00000131171	SH3BGRL	SH3 domain binding glutamic acid-rich protein like [Source:HGNC Symbol;Acc:10823]	X	q21.1	1	80457442	80554046	2304	-1.17621	9.59435	54.1613	1.84686e-13	3.27861e-12
ENSG00000163346	PBXIP1	pre-B-cell leukemia homeobox interacting protein 1 [Source:HGNC Symbol;Acc:21199]	1	q21.3	-1	154916552	154928599	3851	-1.42773	9.34079	54.0605	1.9441e-13	3.43518e-12
ENSG00000140264	SERF2	small EDRK-rich factor 2 [Source:HGNC Symbol;Acc:10757]	15	q15.3	1	44069285	44094787	7347	-1.36057	7.95895	54.0234	1.98111e-13	3.48437e-12
ENSG00000112079	STK38	serine/threonine kinase 38 [Source:HGNC Symbol;Acc:17847]	6	p21.31	-1	36461669	36515247	3576	0.890669	7.49121	53.9867	2.0185e-13	3.53378e-12
ENSG00000087460	GNAS	GNAS complex locus [Source:HGNC Symbol;Acc:4392]	20	q13.32	1	57414773	57486247	13320	-1.19247	12.8048	53.789	2.23215e-13	3.88987e-12
ENSG00000104131	EIF3J	eukaryotic translation initiation factor 3, subunit J [Source:HGNC Symbol;Acc:3270]	15	q21.1	1	44829255	44855227	3195	-1.33965	8.22633	53.6217	2.43058e-13	4.21633e-12
ENSG00000167641	PPP1R14A	protein phosphatase 1, regulatory (inhibitor) subunit 14A [Source:HGNC Symbol;Acc:14871]	19	q13.2	-1	38741877	38747231	1501	-1.66119	7.90664	53.5978	2.46038e-13	4.2427e-12
ENSG00000161013	MGAT4B	mannosyl (alpha-1,3-)-glycoprotein beta-1,4-N-acetylglucosaminyltransferase, isozyme B [Source:HGNC Symbol;Acc:7048]	5	q35.3	-1	179224597	179233952	5495	-1.26348	9.46082	53.5916	2.46812e-13	4.2427e-12
ENSG00000128340	RAC2	ras-related C3 botulinum toxin substrate 2 (rho family, small GTP binding protein Rac2) [Source:HGNC Symbol;Acc:9802]	22	q13.1	-1	37621301	37640488	2532	0.951073	8.50869	53.5537	2.51618e-13	4.30584e-12
ENSG00000166411	IDH3A	isocitrate dehydrogenase 3 (NAD+) alpha [Source:HGNC Symbol;Acc:5384]	15	q25.1	1	78423840	78464291	6832	1.45021	5.55971	53.4727	2.62212e-13	4.46701e-12
ENSG00000087086	FTL	ferritin, light polypeptide [Source:HGNC Symbol;Acc:3999]	19	q13.33	1	49468558	49470135	878	-0.876302	13.5291	53.3949	2.72808e-13	4.62678e-12
ENSG00000162614	NEXN	nexilin (F actin binding protein) [Source:HGNC Symbol;Acc:29557]	1	p31.1	1	78354198	78409580	4624	-1.64109	9.89042	53.3105	2.84778e-13	4.78801e-12
ENSG00000115091	ACTR3	ARP3 actin-related protein 3 homolog (yeast) [Source:HGNC Symbol;Acc:170]	2	q14.1	1	114647537	114720173	12049	0.829028	9.0254	53.3101	2.84836e-13	4.78801e-12
ENSG00000188191	PRKAR1B	protein kinase, cAMP-dependent, regulatory, type I, beta [Source:HGNC Symbol;Acc:9390]	7	p22.3	-1	588834	767287	4491	-1.58052	7.97461	53.3	2.86304e-13	4.79149e-12
ENSG00000102145	GATA1	GATA binding protein 1 (globin transcription factor 1) [Source:HGNC Symbol;Acc:4170]	X	p11.23	1	48644962	48652716	1498	-1.34185	6.36811	53.2828	2.88822e-13	4.81243e-12
ENSG00000154310	TNIK	TRAF2 and NCK interacting kinase [Source:HGNC Symbol;Acc:30765]	3	q26.31	-1	170779128	171178197	8572	-1.0496	7.12796	53.2648	2.91487e-13	4.83563e-12
ENSG00000060237	WNK1	WNK lysine deficient protein kinase 1 [Source:HGNC Symbol;Acc:14540]	12	p13.33	1	861759	1020618	14370	-1.10061	6.71369	53.2467	2.94181e-13	4.85262e-12
ENSG00000169826	CSGALNACT2	chondroitin sulfate N-acetylgalactosaminyltransferase 2 [Source:HGNC Symbol;Acc:24292]	10	q11.21	1	43633934	43680756	3752	1.2809	5.76023	53.2408	2.95066e-13	4.85262e-12
ENSG00000116288	PARK7	parkinson protein 7 [Source:HGNC Symbol;Acc:16369]	1	p36.23	1	8014351	8045565	2397	-1.04945	9.67608	53.1592	3.07578e-13	5.03659e-12
ENSG00000138709	LARP1B	La ribonucleoprotein domain family, member 1B [Source:HGNC Symbol;Acc:24704]	4	q28.2	1	128982423	129144086	8792	-1.61324	7.04709	53.0789	3.20417e-13	5.22431e-12
ENSG00000137509	PRCP	prolylcarboxypeptidase (angiotensinase C) [Source:HGNC Symbol;Acc:9344]	11	q14.1	-1	82534544	82681626	6482	1.48194	6.08896	52.9831	3.36433e-13	5.46201e-12
ENSG00000170043	TRAPPC1	trafficking protein particle complex 1 [Source:HGNC Symbol;Acc:19894]	17	p13.1	-1	7833663	7835441	1171	-1.31152	8.71643	52.9631	3.39867e-13	5.49428e-12
ENSG00000164828	SUN1	Sad1 and UNC84 domain containing 1 [Source:HGNC Symbol;Acc:18587]	7	p22.3	1	855528	936072	11908	1.68871	6.10455	52.8419	3.61503e-13	5.81928e-12
ENSG00000103876	FAH	fumarylacetoacetate hydrolase (fumarylacetoacetase) [Source:HGNC Symbol;Acc:3579]	15	q25.1	1	80444832	80479288	7063	-1.38714	7.70106	52.6066	4.07526e-13	6.53246e-12
ENSG00000131378	RFTN1	raftlin, lipid raft linker 1 [Source:HGNC Symbol;Acc:30278]	3	p24.3	-1	16355081	16555533	4776	1.1411	6.03762	52.4648	4.38037e-13	6.99203e-12
ENSG00000072786	STK10	serine/threonine kinase 10 [Source:HGNC Symbol;Acc:11388]	5	q35.1	-1	171469077	171615390	9083	1.21944	7.89984	52.4511	4.41089e-13	7.01129e-12
ENSG00000138378	STAT4	signal transducer and activator of transcription 4 [Source:HGNC Symbol;Acc:11365]	2	q32.3	-1	191894302	192016322	4250	1.15223	7.29311	52.3446	4.65673e-13	7.37121e-12
ENSG00000049323	LTBP1	latent transforming growth factor beta binding protein 1 [Source:HGNC Symbol;Acc:6714]	2	p22.3	1	33172039	33624576	7329	-1.21608	9.54662	52.333	4.68431e-13	7.38411e-12
ENSG00000214941	ZSWIM7	zinc finger, SWIM-type containing 7 [Source:HGNC Symbol;Acc:26993]	17	p12	-1	15879874	15903031	2559	-1.00298	6.37746	52.2783	4.81679e-13	7.56157e-12
ENSG00000113460	BRIX1	BRX1, biogenesis of ribosomes, homolog (S. cerevisiae) [Source:HGNC Symbol;Acc:24170]	5	p13.2	1	34915481	34926101	5011	1.17203	6.06862	52.2435	4.90284e-13	7.65246e-12
ENSG00000167283	ATP5L	ATP synthase, H+ transporting, mitochondrial Fo complex, subunit G [Source:HGNC Symbol;Acc:14247]	11	q23.3	1	118271869	118302211	3376	-0.868081	8.08992	52.2386	4.91498e-13	7.65246e-12
ENSG00000165678	GHITM	growth hormone inducible transmembrane protein [Source:HGNC Symbol;Acc:17281]	10	q23.1	1	85899196	85913001	2128	0.867906	7.82751	52.0669	5.3641e-13	8.31764e-12
ENSG00000108840	HDAC5	histone deacetylase 5 [Source:HGNC Symbol;Acc:14068]	17	q21.31	-1	42154114	42201070	7618	-0.94377	8.59407	51.9092	5.81279e-13	8.97674e-12
ENSG00000140374	ETFA	electron-transfer-flavoprotein, alpha polypeptide [Source:HGNC Symbol;Acc:3481]	15	q24.3	-1	76507696	76603813	5031	-0.999752	9.51338	51.8124	6.1064e-13	9.39198e-12
ENSG00000163682	RPL9	ribosomal protein L9 [Source:HGNC Symbol;Acc:10369]	4	p14	-1	39455744	39460568	3259	-0.972086	11.1981	51.7689	6.24333e-13	9.56388e-12
ENSG00000133313	CNDP2	CNDP dipeptidase 2 (metallopeptidase M20 family) [Source:HGNC Symbol;Acc:24437]	18	q22.3	1	72163051	72188366	9525	1.07364	6.71463	51.6867	6.51036e-13	9.93287e-12
ENSG00000033050	ABCF2	ATP-binding cassette, sub-family F (GCN20), member 2 [Source:HGNC Symbol;Acc:71]	7	q36.1	-1	150904923	150924316	4448	1.29606	6.04742	51.6458	6.64733e-13	1.01013e-11
ENSG00000115165	CYTIP	cytohesin 1 interacting protein [Source:HGNC Symbol;Acc:9506]	2	q24.1	-1	158271131	158345473	3428	0.994908	6.5799	51.616	6.74889e-13	1.02147e-11
ENSG00000155508	CNOT8	CCR4-NOT transcription complex, subunit 8 [Source:HGNC Symbol;Acc:9207]	5	q33.2	1	154237113	154256353	3930	1.0796	6.35557	51.5053	7.14031e-13	1.07643e-11
ENSG00000081059	TCF7	transcription factor 7 (T-cell specific, HMG-box) [Source:HGNC Symbol;Acc:11639]	5	q31.1	1	133450402	133487556	10063	1.36987	6.99854	51.3142	7.87045e-13	1.17764e-11
ENSG00000067900	ROCK1	Rho-associated, coiled-coil containing protein kinase 1 [Source:HGNC Symbol;Acc:10251]	18	q11.1	-1	18526867	18691812	11064	-0.598227	9.47554	51.3134	7.87365e-13	1.17764e-11
ENSG00000068831	RASGRP2	RAS guanyl releasing protein 2 (calcium and DAG-regulated) [Source:HGNC Symbol;Acc:9879]	11	q13.1	-1	64494383	64512928	6084	-0.718886	10.0639	51.2241	8.24002e-13	1.2276e-11
ENSG00000137801	THBS1	thrombospondin 1 [Source:HGNC Symbol;Acc:11785]	15	q14	1	39873280	39891667	10870	-1.37153	9.28981	51.2076	8.30951e-13	1.23312e-11
ENSG00000168394	TAP1	transporter 1, ATP-binding cassette, sub-family B (MDR/TAP) [Source:HGNC Symbol;Acc:43]	6	p21.32	-1	32812986	32821755	4742	1.09307	7.52456	51.1418	8.59308e-13	1.27024e-11
ENSG00000142046	TMEM91	transmembrane protein 91 [Source:HGNC Symbol;Acc:32393]	19	q13.2	1	41856816	41889988	2796	-1.57659	7.85872	51.0874	8.83421e-13	1.30082e-11
ENSG00000005844	ITGAL	integrin, alpha L (antigen CD11A (p180), lymphocyte function-associated antigen 1; alpha polypeptide) [Source:HGNC Symbol;Acc:6148]	16	p11.2	1	30483979	30534506	6472	1.21692	7.64024	51.0246	9.12162e-13	1.33227e-11
ENSG00000172795	DCP2	decapping mRNA 2 [Source:HGNC Symbol;Acc:24452]	5	q22.2	1	112312399	112356667	9951	-1.06193	6.32029	51.0211	9.13763e-13	1.33227e-11
ENSG00000120885	CLU	clusterin [Source:HGNC Symbol;Acc:2095]	8	p21.1	-1	27454434	27472548	6616	-1.34922	13.2067	51.0138	9.1718e-13	1.33227e-11
ENSG00000205336	GPR56	G protein-coupled receptor 56 [Source:HGNC Symbol;Acc:4512]	16	q21	1	57644564	57698944	8319	1.50565	6.69195	51.0103	9.18807e-13	1.33227e-11
ENSG00000122223	CD244	CD244 molecule, natural killer cell receptor 2B4 [Source:HGNC Symbol;Acc:18171]	1	q23.3	-1	160799950	160832692	2904	1.28313	5.80919	50.996	9.2554e-13	1.33693e-11
ENSG00000086232	EIF2AK1	eukaryotic translation initiation factor 2-alpha kinase 1 [Source:HGNC Symbol;Acc:24921]	7	p22.1	-1	6061881	6098861	5544	-1.01061	10.4288	50.961	9.42193e-13	1.35583e-11
ENSG00000197622	CDC42SE1	CDC42 small effector 1 [Source:HGNC Symbol;Acc:17719]	1	q21.3	-1	151023447	151042801	4184	0.977994	6.61499	50.8158	1.01453e-12	1.45442e-11
ENSG00000168653	NDUFS5	NADH dehydrogenase (ubiquinone) Fe-S protein 5, 15kDa (NADH-coenzyme Q reductase) [Source:HGNC Symbol;Acc:7712]	1	p34.3	1	39491990	39500308	548	-0.970261	7.02945	50.7311	1.05929e-12	1.51288e-11
ENSG00000169925	BRD3	bromodomain containing 3 [Source:HGNC Symbol;Acc:1104]	9	q34.2	-1	136895427	136933657	6876	-1.09883	7.25205	50.5457	1.16424e-12	1.65654e-11
ENSG00000151838	CCDC175	coiled-coil domain containing 175 [Source:HGNC Symbol;Acc:19847]	14	q23.1	-1	59971257	60043549	3245	-1.75167	7.50493	50.4966	1.19371e-12	1.69212e-11
ENSG00000104765	BNIP3L	BCL2/adenovirus E1B 19kDa interacting protein 3-like [Source:HGNC Symbol;Acc:1085]	8	p21.2	1	26240414	26363152	4307	-0.953909	8.58453	50.4613	1.21535e-12	1.71641e-11
ENSG00000198771	RCSD1	RCSD domain containing 1 [Source:HGNC Symbol;Acc:28310]	1	q24.2	1	167599330	167675486	5718	1.09253	6.35468	50.4241	1.23866e-12	1.73786e-11
ENSG00000160613	PCSK7	proprotein convertase subtilisin/kexin type 7 [Source:HGNC Symbol;Acc:8748]	11	q23.3	-1	117075053	117103241	22303	1.05961	6.66291	50.4224	1.2397e-12	1.73786e-11
ENSG00000072958	AP1M1	adaptor-related protein complex 1, mu 1 subunit [Source:HGNC Symbol;Acc:13667]	19	p13.11	1	16308389	16346160	3813	1.11889	6.83501	50.2502	1.35339e-12	1.89027e-11
ENSG00000008952	SEC62	SEC62 homolog (S. cerevisiae) [Source:HGNC Symbol;Acc:11846]	3	q26.2	1	169684423	169716161	7928	-0.826156	8.30938	50.2249	1.37097e-12	1.9078e-11
ENSG00000197635	DPP4	dipeptidyl-peptidase 4 [Source:HGNC Symbol;Acc:3009]	2	q24.2	-1	162848751	162931052	5009	1.71385	5.68854	50.1403	1.4314e-12	1.96701e-11
ENSG00000155629	PIK3AP1	phosphoinositide-3-kinase adaptor protein 1 [Source:HGNC Symbol;Acc:30034]	10	q24.1	-1	98353069	98480271	5691	1.62401	6.74285	50.1385	1.43267e-12	1.96701e-11
ENSG00000075151	EIF4G3	eukaryotic translation initiation factor 4 gamma, 3 [Source:HGNC Symbol;Acc:3298]	1	p36.12	-1	21132963	21503377	8353	-0.959247	8.51868	50.1367	1.43398e-12	1.96701e-11
ENSG00000154473	BUB3	BUB3 mitotic checkpoint protein [Source:HGNC Symbol;Acc:1151]	10	q26.13	1	124913793	124924886	3203	1.06346	6.95987	50.1364	1.43422e-12	1.96701e-11
ENSG00000139193	CD27	CD27 molecule [Source:HGNC Symbol;Acc:11922]	12	p13.31	1	6554033	6560884	1410	1.17463	5.91758	50.1117	1.45236e-12	1.98472e-11
ENSG00000112419	PHACTR2	phosphatase and actin regulator 2 [Source:HGNC Symbol;Acc:20956]	6	q24.2	1	143857982	144152322	11224	-1.07485	6.25981	50.1006	1.46062e-12	1.98884e-11
ENSG00000184613	NELL2	NEL-like 2 (chicken) [Source:HGNC Symbol;Acc:7751]	12	q12	-1	44902058	45315631	6424	1.64222	6.29054	50.0116	1.52843e-12	2.06954e-11
ENSG00000119326	CTNNAL1	catenin (cadherin-associated protein), alpha-like 1 [Source:HGNC Symbol;Acc:2512]	9	q31.3	-1	111704851	111775809	3129	-1.39495	7.52087	50.0086	1.53077e-12	2.06954e-11
ENSG00000167986	DDB1	damage-specific DNA binding protein 1, 127kDa [Source:HGNC Symbol;Acc:2717]	11	q12.2	-1	61066923	61110068	13950	1.16368	7.20307	49.9915	1.54417e-12	2.08025e-11
ENSG00000158869	FCER1G	Fc fragment of IgE, high affinity I, receptor for; gamma polypeptide [Source:HGNC Symbol;Acc:3611]	1	q23.3	1	161185024	161190489	964	-0.957194	9.60588	49.954	1.57394e-12	2.11287e-11
ENSG00000172175	MALT1	mucosa associated lymphoid tissue lymphoma translocation gene 1 [Source:HGNC Symbol;Acc:6819]	18	q21.32	1	56338618	56417371	6512	1.20268	6.05743	49.8078	1.6957e-12	2.26096e-11
ENSG00000158195	WASF2	WAS protein family, member 2 [Source:HGNC Symbol;Acc:12733]	1	p36.11	-1	27730730	27816669	5666	-0.988403	7.01331	49.8072	1.69617e-12	2.26096e-11
ENSG00000064666	CNN2	calponin 2 [Source:HGNC Symbol;Acc:2156]	19	p13.3	1	1026298	1039068	3928	0.909866	7.47636	49.7479	1.74828e-12	2.31564e-11
ENSG00000138376	BARD1	BRCA1 associated RING domain 1 [Source:HGNC Symbol;Acc:952]	2	q35	-1	215590370	215674428	6062	-1.62594	6.41609	49.7466	1.74938e-12	2.31564e-11
ENSG00000173264	GPR137	G protein-coupled receptor 137 [Source:HGNC Symbol;Acc:24300]	11	q13.1	1	64037534	64056972	4031	-1.33948	5.88147	49.6222	1.86389e-12	2.45866e-11
ENSG00000101940	WDR13	WD repeat domain 13 [Source:HGNC Symbol;Acc:14352]	X	p11.23	1	48448430	48463581	4210	-0.947772	7.54173	49.5607	1.92327e-12	2.5282e-11
ENSG00000090054	SPTLC1	serine palmitoyltransferase, long chain base subunit 1 [Source:HGNC Symbol;Acc:11277]	9	q22.31	-1	94794281	94877666	3658	1.52709	5.7805	49.3674	2.1224e-12	2.78034e-11
ENSG00000171735	CAMTA1	calmodulin binding transcription activator 1 [Source:HGNC Symbol;Acc:18806]	1	p36.31	1	6845384	7829766	10033	-1.25562	8.54929	49.3391	2.15333e-12	2.81117e-11
ENSG00000134318	ROCK2	Rho-associated, coiled-coil containing protein kinase 2 [Source:HGNC Symbol;Acc:10252]	2	p25.1	-1	11319887	11488456	10133	-1.02743	8.56753	49.2691	2.23147e-12	2.90321e-11
ENSG00000085377	PREP	prolyl endopeptidase [Source:HGNC Symbol;Acc:9358]	6	q21	-1	105725440	105850959	3762	1.29858	5.73538	49.2589	2.24311e-12	2.90839e-11
ENSG00000055917	PUM2	pumilio RNA-binding family member 2 [Source:HGNC Symbol;Acc:14958]	2	p24.1	-1	20448452	20551995	6858	1.05169	6.01465	49.2225	2.28516e-12	2.95283e-11
ENSG00000013810	TACC3	transforming, acidic coiled-coil containing protein 3 [Source:HGNC Symbol;Acc:11524]	4	p16.3	1	1723227	1746898	4682	-0.791831	7.56589	49.1869	2.32702e-12	2.99673e-11
ENSG00000167881	SRP68	signal recognition particle 68kDa [Source:HGNC Symbol;Acc:11302]	17	q25.1	-1	74035184	74068734	7313	1.15662	6.70287	49.1511	2.36983e-12	3.04155e-11
ENSG00000177600	RPLP2	ribosomal protein, large, P2 [Source:HGNC Symbol;Acc:10377]	11	p15.5	1	809647	812880	1955	-0.948015	10.5513	49.1294	2.39617e-12	3.065e-11
ENSG00000064961	HMG20B	high mobility group 20B [Source:HGNC Symbol;Acc:5002]	19	p13.3	1	3572775	3579086	3857	-1.02533	8.04997	49.0838	2.45259e-12	3.12664e-11
ENSG00000008083	JARID2	jumonji, AT rich interactive domain 2 [Source:HGNC Symbol;Acc:6196]	6	p22.3	1	15246527	15522252	6490	-0.883662	7.32416	49.0615	2.48057e-12	3.15173e-11
ENSG00000124126	PREX1	phosphatidylinositol-3,4,5-trisphosphate-dependent Rac exchange factor 1 [Source:HGNC Symbol;Acc:32594]	20	q13.13	-1	47240790	47444420	7044	1.3109	7.75379	48.989	2.574e-12	3.25954e-11
ENSG00000162585	C1orf86	chromosome 1 open reading frame 86 [Source:HGNC Symbol;Acc:26428]	1	p36.33	-1	2115903	2144159	10712	-1.07228	6.40896	48.9041	2.68787e-12	3.39243e-11
ENSG00000055163	CYFIP2	cytoplasmic FMR1 interacting protein 2 [Source:HGNC Symbol;Acc:13760]	5	q33.3	1	156693089	156822606	10509	0.932847	8.79605	48.8852	2.71388e-12	3.41392e-11
ENSG00000177156	TALDO1	transaldolase 1 [Source:HGNC Symbol;Acc:11559]	11	p15.5	1	747329	765024	3005	-0.783919	10.2745	48.865	2.74203e-12	3.43795e-11
ENSG00000124155	PIGT	phosphatidylinositol glycan anchor biosynthesis, class T [Source:HGNC Symbol;Acc:14938]	20	q13.12	1	44044717	44054884	2266	1.23479	6.53988	48.8521	2.76011e-12	3.44923e-11
ENSG00000092820	EZR	ezrin [Source:HGNC Symbol;Acc:12691]	6	q25.3	-1	159186773	159240444	3336	1.0353	8.20463	48.8089	2.82152e-12	3.51441e-11
ENSG00000033800	PIAS1	protein inhibitor of activated STAT, 1 [Source:HGNC Symbol;Acc:2752]	15	q23	1	68346517	68483096	4524	0.948657	7.32322	48.7425	2.91877e-12	3.62367e-11
ENSG00000062598	ELMO2	engulfment and cell motility 2 [Source:HGNC Symbol;Acc:17233]	20	q13.12	-1	44994688	45061704	6714	1.23851	6.59419	48.7262	2.94313e-12	3.642e-11
ENSG00000102901	CENPT	centromere protein T [Source:HGNC Symbol;Acc:25787]	16	q22.1	-1	67862060	67881714	5539	-0.938891	7.80664	48.7072	2.97169e-12	3.66414e-11
ENSG00000168827	GFM1	G elongation factor, mitochondrial 1 [Source:HGNC Symbol;Acc:13780]	3	q25.32	1	158362067	158410364	9032	1.44901	5.88549	48.7016	2.98031e-12	3.66414e-11
ENSG00000100412	ACO2	aconitase 2, mitochondrial [Source:HGNC Symbol;Acc:118]	22	q13.2	1	41865129	41924993	4041	1.2395	6.53665	48.4457	3.39564e-12	4.16131e-11
ENSG00000141367	CLTC	clathrin, heavy chain (Hc) [Source:HGNC Symbol;Acc:2092]	17	q23.1	1	57697219	57773671	11021	1.15923	7.54943	48.4289	3.42485e-12	4.1836e-11
ENSG00000101146	RAE1	ribonucleic acid export 1 [Source:HGNC Symbol;Acc:9828]	20	q13.31	1	55926066	55954267	5855	1.10857	6.16634	48.4101	3.45778e-12	4.21029e-11
ENSG00000017797	RALBP1	ralA binding protein 1 [Source:HGNC Symbol;Acc:9841]	18	p11.22	1	9475007	9538114	4979	-0.807993	6.87209	48.3516	3.56254e-12	4.32399e-11
ENSG00000140105	WARS	tryptophanyl-tRNA synthetase [Source:HGNC Symbol;Acc:12729]	14	q32.2	-1	100800125	100843142	6358	1.38312	7.75785	48.3417	3.58061e-12	4.33208e-11
ENSG00000101782	RIOK3	RIO kinase 3 [Source:HGNC Symbol;Acc:11451]	18	q11.2	1	21032787	21066567	5320	-0.873599	9.2903	48.3278	3.60604e-12	4.34899e-11
ENSG00000110448	CD5	CD5 molecule [Source:HGNC Symbol;Acc:1685]	11	q12.2	1	60869867	60895324	3221	1.41047	6.22979	48.1987	3.85149e-12	4.63031e-11
ENSG00000150867	PIP4K2A	phosphatidylinositol-5-phosphate 4-kinase, type II, alpha [Source:HGNC Symbol;Acc:8997]	10	p12.2	-1	22823778	23003484	5088	-0.889074	8.79882	48.1489	3.95054e-12	4.73442e-11
ENSG00000137845	ADAM10	ADAM metallopeptidase domain 10 [Source:HGNC Symbol;Acc:188]	15	q21.3	-1	58887403	59042177	8636	1.11832	7.20504	48.108	4.03374e-12	4.81892e-11
ENSG00000117691	NENF	neudesin neurotrophic factor [Source:HGNC Symbol;Acc:30384]	1	q32.3	1	212606229	212619714	1290	-1.2978	8.32573	48.0826	4.08645e-12	4.86659e-11
ENSG00000055609	KMT2C	lysine (K)-specific methyltransferase 2C [Source:HGNC Symbol;Acc:13726]	7	q36.1	-1	151832010	152133090	22650	-0.763614	8.60406	48.002	4.25784e-12	5.05485e-11
ENSG00000138735	PDE5A	phosphodiesterase 5A, cGMP-specific [Source:HGNC Symbol;Acc:8784]	4	q26	-1	120415550	120550146	9756	-1.17444	8.6911	47.9292	4.41891e-12	5.22974e-11
ENSG00000108107	RPL28	ribosomal protein L28 [Source:HGNC Symbol;Acc:10330]	19	q13.42	1	55896713	55914612	6927	-0.828412	9.60579	47.6525	5.08865e-12	6.00365e-11
ENSG00000176390	CRLF3	cytokine receptor-like factor 3 [Source:HGNC Symbol;Acc:17177]	17	q11.2	-1	29096406	29151794	4472	1.143	5.83281	47.5852	5.26659e-12	6.19435e-11
ENSG00000075945	KIFAP3	kinesin-associated protein 3 [Source:HGNC Symbol;Acc:17060]	1	q24.2	-1	169890467	170054349	5014	-1.01321	7.49982	47.4858	5.54045e-12	6.49635e-11
ENSG00000134283	PPHLN1	periphilin 1 [Source:HGNC Symbol;Acc:19369]	12	q12	1	42632249	42853517	8798	1.06965	6.34594	47.4741	5.57346e-12	6.51495e-11
ENSG00000131504	DIAPH1	diaphanous-related formin 1 [Source:HGNC Symbol;Acc:2876]	5	q31.3	-1	140894583	140998622	7089	-0.885565	8.59553	47.3672	5.88607e-12	6.85926e-11
ENSG00000100055	CYTH4	cytohesin 4 [Source:HGNC Symbol;Acc:9505]	22	q13.1	1	37678068	37711382	6157	1.19772	5.89165	47.3363	5.9796e-12	6.94694e-11
ENSG00000055130	CUL1	cullin 1 [Source:HGNC Symbol;Acc:2551]	7	q36.1	1	148395006	148498128	3548	0.93425	7.18215	47.308	6.06636e-12	7.02625e-11
ENSG00000198258	UBL5	ubiquitin-like 5 [Source:HGNC Symbol;Acc:13736]	19	p13.2	1	9938568	9940791	1931	-0.889267	7.69513	47.2347	6.29746e-12	7.27175e-11
ENSG00000151348	EXT2	exostosin glycosyltransferase 2 [Source:HGNC Symbol;Acc:3513]	11	p11.2	1	44117099	44266979	5286	1.43904	5.74707	47.1869	6.45292e-12	7.4137e-11
ENSG00000102699	PARP4	poly (ADP-ribose) polymerase family, member 4 [Source:HGNC Symbol;Acc:271]	13	q12.12	-1	24995064	25086948	6080	1.02489	7.30685	47.185	6.45942e-12	7.4137e-11
ENSG00000221983	UBA52	ubiquitin A-52 residue ribosomal protein fusion product 1 [Source:HGNC Symbol;Acc:12458]	19	p13.11	1	18682540	18688360	4306	-0.681945	9.62822	47.1773	6.48473e-12	7.42033e-11
ENSG00000063978	RNF4	ring finger protein 4 [Source:HGNC Symbol;Acc:10067]	4	p16.3	1	2463947	2627047	7276	1.01791	5.67743	47.1538	6.56288e-12	7.4872e-11
ENSG00000064012	CASP8	caspase 8, apoptosis-related cysteine peptidase [Source:HGNC Symbol;Acc:1509]	2	q33.1	1	202098166	202152434	6808	1.21068	6.77616	47.0741	6.83522e-12	7.77455e-11
ENSG00000205937	RNPS1	RNA binding protein S1, serine-rich domain [Source:HGNC Symbol;Acc:10080]	16	p13.3	-1	2303117	2318413	8582	0.82101	6.6001	47.0477	6.92808e-12	7.85665e-11
ENSG00000058262	SEC61A1	Sec61 alpha 1 subunit (S. cerevisiae) [Source:HGNC Symbol;Acc:18276]	3	q21.3	1	127770484	127790526	4697	1.37995	6.06884	46.9532	7.27007e-12	8.21994e-11
ENSG00000155660	PDIA4	protein disulfide isomerase family A, member 4 [Source:HGNC Symbol;Acc:30167]	7	q36.1	-1	148700154	148725733	3277	1.31486	6.50894	46.9417	7.31289e-12	8.24382e-11
ENSG00000158941	CCAR2	cell cycle and apoptosis regulator 2 [Source:HGNC Symbol;Acc:23360]	8	p21.3	1	22462145	22479027	6534	1.17718	6.23762	46.9108	7.42906e-12	8.35e-11
ENSG00000040933	INPP4A	inositol polyphosphate-4-phosphatase, type I, 107kDa [Source:HGNC Symbol;Acc:6074]	2	q11.2	1	99061317	99210853	13202	1.30258	6.38765	46.8681	7.59287e-12	8.50894e-11
ENSG00000103202	NME4	NME/NM23 nucleoside diphosphate kinase 4 [Source:HGNC Symbol;Acc:7852]	16	p13.3	1	446725	460367	3663	-1.53564	7.01449	46.7676	7.99222e-12	8.93013e-11
ENSG00000111897	SERINC1	serine incorporator 1 [Source:HGNC Symbol;Acc:13464]	6	q22.31	-1	122764499	122792967	3137	1.2374	6.4804	46.4346	9.47297e-12	1.05536e-10
ENSG00000107771	CCSER2	coiled-coil serine-rich protein 2 [Source:HGNC Symbol;Acc:29197]	10	q23.1	1	86088342	86278273	8420	-0.816772	6.68007	46.327	1.00073e-11	1.11163e-10
ENSG00000109971	HSPA8	heat shock 70kDa protein 8 [Source:HGNC Symbol;Acc:5241]	11	q24.1	-1	122928197	122933938	4849	0.808099	9.66542	46.2353	1.0487e-11	1.15908e-10
ENSG00000130731	C16orf13	chromosome 16 open reading frame 13 [Source:HGNC Symbol;Acc:14141]	16	p13.3	-1	684429	686358	1820	-0.986278	7.08264	46.2337	1.04955e-11	1.15908e-10
ENSG00000050393	MCUR1	mitochondrial calcium uniporter regulator 1 [Source:HGNC Symbol;Acc:21097]	6	p23	-1	13786789	13814800	6057	-1.32575	10.0212	46.2073	1.06382e-11	1.17144e-10
ENSG00000020633	RUNX3	runt-related transcription factor 3 [Source:HGNC Symbol;Acc:10473]	1	p36.11	-1	25226002	25291612	4605	1.20896	6.14485	46.1674	1.08567e-11	1.19204e-10
ENSG00000204713	TRIM27	tripartite motif containing 27 [Source:HGNC Symbol;Acc:9975]	6	p22.1	-1	28870779	28891766	7986	1.24393	5.75298	46.097	1.12538e-11	1.23208e-10
ENSG00000168002	POLR2G	polymerase (RNA) II (DNA directed) polypeptide G [Source:HGNC Symbol;Acc:9194]	11	q12.3	1	62529016	62534182	1923	-0.873872	7.97718	46.083	1.13345e-11	1.23639e-10
ENSG00000125971	DYNLRB1	dynein, light chain, roadblock-type 1 [Source:HGNC Symbol;Acc:15468]	20	q11.22	1	33104214	33128762	3252	-1.41421	8.74074	46.0789	1.13583e-11	1.23639e-10
ENSG00000205220	PSMB10	proteasome (prosome, macropain) subunit, beta type, 10 [Source:HGNC Symbol;Acc:9538]	16	q22.1	-1	67968405	67970990	1853	0.809484	6.9945	46.0475	1.15418e-11	1.25278e-10
ENSG00000072736	NFATC3	nuclear factor of activated T-cells, cytoplasmic, calcineurin-dependent 3 [Source:HGNC Symbol;Acc:7777]	16	q22.1	1	68118654	68263162	8806	1.29178	5.94761	46.0384	1.15958e-11	1.25506e-10
ENSG00000032444	PNPLA6	patatin-like phospholipase domain containing 6 [Source:HGNC Symbol;Acc:16268]	19	p13.2	1	7598890	7626650	7055	-0.989018	6.18983	46.0322	1.16323e-11	1.25543e-10
ENSG00000160551	TAOK1	TAO kinase 1 [Source:HGNC Symbol;Acc:29259]	17	q11.2	1	27717482	27878922	16980	-1.15524	8.85771	45.9415	1.21838e-11	1.31123e-10
ENSG00000105568	PPP2R1A	protein phosphatase 2, regulatory subunit A, alpha [Source:HGNC Symbol;Acc:9302]	19	q13.41	1	52693292	52730687	5338	0.659373	7.96469	45.8231	1.29431e-11	1.389e-10
ENSG00000125124	BBS2	Bardet-Biedl syndrome 2 [Source:HGNC Symbol;Acc:967]	16	q12.2	-1	56500748	56554195	8337	1.05141	6.31207	45.7078	1.37273e-11	1.46809e-10
ENSG00000147526	TACC1	transforming, acidic coiled-coil containing protein 1 [Source:HGNC Symbol;Acc:11522]	8	p11.22	1	38585704	38710546	12609	-0.94304	7.16145	45.7036	1.37573e-11	1.46809e-10
ENSG00000143545	RAB13	RAB13, member RAS oncogene family [Source:HGNC Symbol;Acc:9762]	1	q21.3	-1	153954127	153958834	2713	-1.28045	6.22411	45.6736	1.39691e-11	1.48589e-10
ENSG00000040341	STAU2	staufen double-stranded RNA binding protein 2 [Source:HGNC Symbol;Acc:11371]	8	q21.11	-1	74332604	74659943	8998	-1.01629	6.44804	45.669	1.40023e-11	1.48589e-10
ENSG00000244734	HBB	hemoglobin, beta [Source:HGNC Symbol;Acc:4827]	11	p15.4	-1	5246694	5250625	1179	-1.70932	13.1334	45.6195	1.43608e-11	1.51662e-10
ENSG00000000938	FGR	feline Gardner-Rasheed sarcoma viral oncogene homolog [Source:HGNC Symbol;Acc:3697]	1	p36.11	-1	27938575	27961788	3474	1.0694	8.57415	45.6176	1.43746e-11	1.51662e-10
ENSG00000137776	SLTM	SAFB-like, transcription modulator [Source:HGNC Symbol;Acc:20709]	15	q22.1	-1	59171244	59225852	8157	-1.04668	9.61953	45.6125	1.44117e-11	1.51662e-10
ENSG00000135387	CAPRIN1	cell cycle associated protein 1 [Source:HGNC Symbol;Acc:6743]	11	p13	1	34073230	34122703	7689	1.21981	6.66411	45.587	1.46008e-11	1.53228e-10
ENSG00000071859	FAM50A	family with sequence similarity 50, member A [Source:HGNC Symbol;Acc:18786]	X	q28	1	153672473	153679002	2567	-0.855478	7.78545	45.4842	1.53873e-11	1.61037e-10
ENSG00000203747	FCGR3A	Fc fragment of IgG, low affinity IIIa, receptor (CD16a) [Source:HGNC Symbol;Acc:3619]	1	q23.3	-1	161511549	161600917	2977	1.31635	6.18221	45.3703	1.63086e-11	1.7021e-10
ENSG00000152061	RABGAP1L	RAB GTPase activating protein 1-like [Source:HGNC Symbol;Acc:24663]	1	q25.1	1	174128548	174964445	13701	-1.26321	10.1751	45.3566	1.64234e-11	1.70938e-10
ENSG00000124635	HIST1H2BJ	histone cluster 1, H2bj [Source:HGNC Symbol;Acc:4761]	6	p22.1	-1	27093676	27100541	1100	-1.28227	7.63008	45.2988	1.6915e-11	1.75574e-10
ENSG00000143815	LBR	lamin B receptor [Source:HGNC Symbol;Acc:6518]	1	q42.12	-1	225589204	225616627	5257	1.09067	7.18813	45.2643	1.72163e-11	1.78215e-10
ENSG00000145335	SNCA	synuclein, alpha (non A4 component of amyloid precursor) [Source:HGNC Symbol;Acc:11138]	4	q22.1	-1	90645250	90759466	4011	-1.21627	9.75061	45.2255	1.75607e-11	1.81191e-10
ENSG00000180628	PCGF5	polycomb group ring finger 5 [Source:HGNC Symbol;Acc:28264]	10	q23.32	1	92979908	93044088	8236	-1.02832	8.45621	45.2212	1.75993e-11	1.81191e-10
ENSG00000126432	PRDX5	peroxiredoxin 5 [Source:HGNC Symbol;Acc:9355]	11	q13.1	1	64085560	64089283	893	-0.82468	8.54854	45.2096	1.77037e-11	1.81774e-10
ENSG00000103148	NPRL3	nitrogen permease regulator-like 3 (S. cerevisiae) [Source:HGNC Symbol;Acc:14124]	16	p13.3	-1	134273	188859	6605	-1.26058	7.14579	45.16	1.81576e-11	1.85931e-10
ENSG00000168028	RPSA	ribosomal protein SA [Source:HGNC Symbol;Acc:6502]	3	p22.1	1	39448180	39454033	3936	-0.795709	10.2883	45.0472	1.92338e-11	1.96423e-10
ENSG00000197959	DNM3	dynamin 3 [Source:HGNC Symbol;Acc:29125]	1	q24.3	1	171810621	172387606	11346	-1.21563	8.10992	45.0359	1.93459e-11	1.97038e-10
ENSG00000111716	LDHB	lactate dehydrogenase B [Source:HGNC Symbol;Acc:6541]	12	p12.1	-1	21788276	21910791	2983	0.656923	9.3333	44.9883	1.98218e-11	2.01345e-10
ENSG00000198189	HSD17B11	hydroxysteroid (17-beta) dehydrogenase 11 [Source:HGNC Symbol;Acc:22960]	4	q22.1	-1	88257762	88312538	2435	1.24753	6.53257	44.9287	2.04339e-11	2.07009e-10
ENSG00000109606	DHX15	DEAH (Asp-Glu-Ala-His) box helicase 15 [Source:HGNC Symbol;Acc:2738]	4	p15.2	-1	24519064	24586173	8162	1.04261	6.4716	44.7672	2.21914e-11	2.23629e-10
ENSG00000095002	MSH2	mutS homolog 2 [Source:HGNC Symbol;Acc:7325]	2	p21	1	47630108	47789450	4552	1.30232	5.86973	44.7654	2.22116e-11	2.23629e-10
ENSG00000112282	MED23	mediator complex subunit 23 [Source:HGNC Symbol;Acc:2372]	6	q23.2	-1	131895106	131949369	7448	1.21216	6.04679	44.7619	2.22511e-11	2.23629e-10
ENSG00000228474	OST4	oligosaccharyltransferase 4 homolog (S. cerevisiae) [Source:HGNC Symbol;Acc:32483]	2	p23.3	-1	27293340	27294641	719	-1.42418	12.0233	44.7403	2.24982e-11	2.25516e-10
ENSG00000160271	RALGDS	ral guanine nucleotide dissociation stimulator [Source:HGNC Symbol;Acc:9842]	9	q34.2	-1	135973107	136039301	8261	1.10701	6.45442	44.6278	2.38285e-11	2.38223e-10
ENSG00000187742	SECISBP2	SECIS binding protein 2 [Source:HGNC Symbol;Acc:30972]	9	q22.2	1	91933421	91974557	9793	-0.796222	7.53821	44.5233	2.51343e-11	2.50617e-10
ENSG00000148834	GSTO1	glutathione S-transferase omega 1 [Source:HGNC Symbol;Acc:13312]	10	q25.1	1	105995114	106027217	1691	-0.910819	9.60412	44.4691	2.58404e-11	2.56984e-10
ENSG00000104164	BLOC1S6	biogenesis of lysosomal organelles complex-1, subunit 6, pallidin [Source:HGNC Symbol;Acc:8549]	15	q21.1	1	45879321	45908197	6812	-1.23992	6.43435	44.4519	2.60679e-11	2.58569e-10
ENSG00000135046	ANXA1	annexin A1 [Source:HGNC Symbol;Acc:533]	9	q21.13	1	75766673	75785309	4561	1.02687	9.43839	44.2723	2.85728e-11	2.82677e-10
ENSG00000115232	ITGA4	integrin, alpha 4 (antigen CD49D, alpha 4 subunit of VLA-4 receptor) [Source:HGNC Symbol;Acc:6140]	2	q31.3	1	182321929	182400914	7901	1.14216	8.05497	44.252	2.88716e-11	2.84892e-10
ENSG00000196924	FLNA	filamin A, alpha [Source:HGNC Symbol;Acc:3754]	X	q28	-1	153576892	153603006	10585	-1.01021	12.4757	44.2433	2.89988e-11	2.85405e-10
ENSG00000114331	ACAP2	ArfGAP with coiled-coil, ankyrin repeat and PH domains 2 [Source:HGNC Symbol;Acc:16469]	3	q29	-1	194995465	195163807	11088	-0.771439	8.1998	44.2295	2.92053e-11	2.86695e-10
ENSG00000089159	PXN	paxillin [Source:HGNC Symbol;Acc:9718]	12	q24.31	-1	120648250	120703574	7452	1.4354	6.46053	44.1753	3.00248e-11	2.9398e-10
ENSG00000107164	FUBP3	far upstream element (FUSE) binding protein 3 [Source:HGNC Symbol;Acc:4005]	9	q34.11	1	133454352	133513739	5507	1.22794	5.90336	44.1612	3.02414e-11	2.9534e-10
ENSG00000182578	CSF1R	colony stimulating factor 1 receptor [Source:HGNC Symbol;Acc:2433]	5	q32	-1	149432854	149492935	5151	1.56008	7.18226	44.1456	3.04843e-11	2.96949e-10
ENSG00000141854		hsa-mir-1199 [Source:miRBase;Acc:MI0020340]	19	p13.12	1	14183348	14185874	2252	-1.43434	6.17076	44.1386	3.05928e-11	2.97243e-10
ENSG00000165525	NEMF	nuclear export mediator factor [Source:HGNC Symbol;Acc:10663]	14	q21.3	-1	50249997	50319921	8230	-0.824483	9.17268	44.0643	3.17766e-11	3.07957e-10
ENSG00000154359	LONRF1	LON peptidase N-terminal domain and ring finger 1 [Source:HGNC Symbol;Acc:26302]	8	p23.1	-1	12579403	12613582	5685	-1.11745	7.7364	43.9568	3.35706e-11	3.24516e-10
ENSG00000100387	RBX1	ring-box 1, E3 ubiquitin protein ligase [Source:HGNC Symbol;Acc:9928]	22	q13.2	1	41347351	41369313	3092	-1.42438	8.39891	43.9036	3.44945e-11	3.32601e-10
ENSG00000143384	MCL1	myeloid cell leukemia sequence 1 (BCL2-related) [Source:HGNC Symbol;Acc:6943]	1	q21.3	-1	150547032	150552066	4218	1.35506	6.0327	43.8972	3.4609e-11	3.32622e-10
ENSG00000112697	TMEM30A	transmembrane protein 30A [Source:HGNC Symbol;Acc:16667]	6	q14.1	-1	75962640	75994684	5123	1.48034	5.69447	43.891	3.47184e-11	3.32622e-10
ENSG00000169891	REPS2	RALBP1 associated Eps domain containing 2 [Source:HGNC Symbol;Acc:9963]	X	p22.2	1	16964814	17171395	11361	-1.09177	6.39158	43.8887	3.47594e-11	3.32622e-10
ENSG00000168461	RAB31	RAB31, member RAS oncogene family [Source:HGNC Symbol;Acc:9771]	18	p11.22	1	9708162	9862548	5586	-1.1976	10.5308	43.7653	3.70217e-11	3.53381e-10
ENSG00000060339	CCAR1	cell division cycle and apoptosis regulator 1 [Source:HGNC Symbol;Acc:24236]	10	q21.3	1	70480769	70552134	6002	-0.662977	8.06306	43.6741	3.87872e-11	3.69304e-10
ENSG00000165233	C9orf89	chromosome 9 open reading frame 89 [Source:HGNC Symbol;Acc:28148]	9	q22.31	1	95858500	95875565	3081	-1.0608	8.70707	43.5836	4.06231e-11	3.85818e-10
ENSG00000167552	TUBA1A	tubulin, alpha 1a [Source:HGNC Symbol;Acc:20766]	12	q13.12	-1	49578579	49583107	3421	1.13628	5.96887	43.511	4.21591e-11	3.99126e-10
ENSG00000117289	TXNIP	thioredoxin interacting protein [Source:HGNC Symbol;Acc:16952]	1	q21.1	1	145438469	145442635	3626	0.745012	10.0872	43.5075	4.22344e-11	3.99126e-10
ENSG00000111731	C2CD5	C2 calcium-dependent domain containing 5 [Source:HGNC Symbol;Acc:29062]	12	p12.1	-1	22601517	22697480	6770	1.24005	6.10984	43.4911	4.25884e-11	4.01473e-10
ENSG00000067225	PKM	pyruvate kinase, muscle [Source:HGNC Symbol;Acc:9021]	15	q23	-1	72491370	72524164	8572	-0.853262	11.0611	43.4705	4.30403e-11	4.04728e-10
ENSG00000134825	TMEM258	transmembrane protein 258 [Source:HGNC Symbol;Acc:1164]	11	q12.2	-1	61535973	61560274	3068	-0.854848	6.79511	43.439	4.37391e-11	4.10284e-10
ENSG00000137710	RDX	radixin [Source:HGNC Symbol;Acc:9944]	11	q22.3	-1	110045605	110167447	6588	-1.24094	6.48693	43.3935	4.47673e-11	4.18894e-10
ENSG00000114857	NKTR	natural killer-tumor recognition sequence [Source:HGNC Symbol;Acc:7833]	3	p22.1	1	42642106	42690227	17350	-0.78258	7.87762	43.3124	4.66624e-11	4.35554e-10
ENSG00000038274	MAT2B	methionine adenosyltransferase II, beta [Source:HGNC Symbol;Acc:6905]	5	q34	1	162930120	162946342	5153	0.975255	7.58226	43.2353	4.85366e-11	4.51938e-10
ENSG00000114541	FRMD4B	FERM domain containing 4B [Source:HGNC Symbol;Acc:24886]	3	p14.1	-1	69219141	69591734	10016	-1.22551	7.07231	43.2195	4.89304e-11	4.54491e-10
ENSG00000181036	FCRL6	Fc receptor-like 6 [Source:HGNC Symbol;Acc:31910]	1	q23.2	1	159770301	159786041	2671	1.37271	6.39124	43.1936	4.95825e-11	4.59299e-10
ENSG00000026508	CD44	CD44 molecule (Indian blood group) [Source:HGNC Symbol;Acc:1681]	11	p13	1	35160417	35253949	10060	0.974678	7.4683	43.1894	4.96899e-11	4.59299e-10
ENSG00000047315	POLR2B	polymerase (RNA) II (DNA directed) polypeptide B, 140kDa [Source:HGNC Symbol;Acc:9188]	4	q12	1	57843888	57897334	5901	0.888941	7.64868	43.0739	5.27119e-11	4.8605e-10
ENSG00000126870	WDR60	WD repeat domain 60 [Source:HGNC Symbol;Acc:21862]	7	q36.3	1	158649269	158749438	6667	-0.987595	6.46597	43.0544	5.32385e-11	4.89717e-10
ENSG00000185236	RAB11B	RAB11B, member RAS oncogene family [Source:HGNC Symbol;Acc:9761]	19	p13.2	1	8454865	8469318	2470	-0.912487	6.99581	43.0255	5.40309e-11	4.95805e-10
ENSG00000179526	SHARPIN	SHANK-associated RH domain interactor [Source:HGNC Symbol;Acc:25321]	8	q24.3	-1	145153536	145163027	2783	-0.945598	8.25796	42.963	5.57859e-11	5.10676e-10
ENSG00000167110	GOLGA2	golgin A2 [Source:HGNC Symbol;Acc:4425]	9	q34.11	-1	131018108	131038274	6961	-1.05314	6.21099	42.9552	5.60066e-11	5.11464e-10
ENSG00000030066	NUP160	nucleoporin 160kDa [Source:HGNC Symbol;Acc:18017]	11	p11.2	-1	47799639	47870107	8471	1.36576	6.33096	42.792	6.08816e-11	5.53811e-10
ENSG00000159314	ARHGAP27	Rho GTPase activating protein 27 [Source:HGNC Symbol;Acc:31813]	17	q21.31	-1	43471275	43511787	10419	1.33139	6.39789	42.7902	6.09353e-11	5.53811e-10
ENSG00000005249	PRKAR2B	protein kinase, cAMP-dependent, regulatory, type II, beta [Source:HGNC Symbol;Acc:9392]	7	q22.3	1	106685094	106802256	4318	-1.0246	11.5527	42.7834	6.11499e-11	5.54436e-10
ENSG00000122483	CCDC18	coiled-coil domain containing 18 [Source:HGNC Symbol;Acc:30370]	1	p22.1	1	93645476	93744287	5633	-1.21891	7.80579	42.7544	6.20608e-11	5.61355e-10
ENSG00000105821	DNAJC2	DnaJ (Hsp40) homolog, subfamily C, member 2 [Source:HGNC Symbol;Acc:13192]	7	q22.1	-1	102952921	102985320	6564	-0.912258	7.47782	42.6816	6.44148e-11	5.81263e-10
ENSG00000173083	HPSE	heparanase [Source:HGNC Symbol;Acc:5164]	4	q21.23	-1	84213614	84256306	4721	-1.39457	6.02318	42.6477	6.55399e-11	5.90014e-10
ENSG00000138594	TMOD3	tropomodulin 3 (ubiquitous) [Source:HGNC Symbol;Acc:11873]	15	q21.2	1	52121825	52239492	7045	-0.909929	7.86922	42.6421	6.57281e-11	5.9031e-10
ENSG00000137815	RTF1	Rtf1, Paf1/RNA polymerase II complex component, homolog (S. cerevisiae) [Source:HGNC Symbol;Acc:28996]	15	q15.1	1	41700606	41775761	5770	-0.747152	7.24347	42.563	6.8443e-11	6.13242e-10
ENSG00000125257	ABCC4	ATP-binding cassette, sub-family C (CFTR/MRP), member 4 [Source:HGNC Symbol;Acc:55]	13	q32.1	-1	95672083	95953687	8072	-1.23549	8.45125	42.5333	6.94877e-11	6.21138e-10
ENSG00000131238	PPT1	palmitoyl-protein thioesterase 1 [Source:HGNC Symbol;Acc:9325]	1	p34.2	-1	40538379	40563375	3304	1.52784	7.2297	42.5271	6.9709e-11	6.21654e-10
ENSG00000072778	ACADVL	acyl-CoA dehydrogenase, very long chain [Source:HGNC Symbol;Acc:92]	17	p13.1	1	7120444	7128592	4865	-0.549128	9.326	42.5157	7.01166e-11	6.23824e-10
ENSG00000104341	LAPTM4B	lysosomal protein transmembrane 4 beta [Source:HGNC Symbol;Acc:13646]	8	q22.1	1	98787285	98865241	3197	-1.27935	6.02522	42.4244	7.34693e-11	6.52125e-10
ENSG00000198467	TPM2	tropomyosin 2 (beta) [Source:HGNC Symbol;Acc:12011]	9	p13.3	-1	35681989	35691017	4047	-1.30599	6.63115	42.403	7.42744e-11	6.57735e-10
ENSG00000197142	ACSL5	acyl-CoA synthetase long-chain family member 5 [Source:HGNC Symbol;Acc:16526]	10	q25.2	1	114133776	114188138	4318	1.08438	6.35943	42.2684	7.95669e-11	7.02964e-10
ENSG00000088832	FKBP1A	FK506 binding protein 1A, 12kDa [Source:HGNC Symbol;Acc:3711]	20	p13	-1	1349622	1373806	2369	-0.902515	6.15946	42.2598	7.99193e-11	7.0444e-10
ENSG00000119977	TCTN3	tectonic family member 3 [Source:HGNC Symbol;Acc:24519]	10	q24.1	-1	97423158	97453900	3218	1.18427	5.67216	42.2092	8.20119e-11	7.21211e-10
ENSG00000168765	GSTM4	glutathione S-transferase mu 4 [Source:HGNC Symbol;Acc:4636]	1	p13.3	1	110198703	110208118	5370	-1.32148	6.57654	42.1909	8.27855e-11	7.26333e-10
ENSG00000180596	HIST1H2BC	histone cluster 1, H2bc [Source:HGNC Symbol;Acc:4757]	6	p22.2	-1	26115101	26124154	834	-1.2025	7.33895	42.0085	9.08774e-11	7.95491e-10
ENSG00000172936	MYD88	myeloid differentiation primary response 88 [Source:HGNC Symbol;Acc:7562]	3	p22.2	1	38179969	38184513	3989	1.29573	5.84606	41.9901	9.17384e-11	8.01182e-10
ENSG00000144677	CTDSPL	CTD (carboxy-terminal domain, RNA polymerase II, polypeptide A) small phosphatase-like [Source:HGNC Symbol;Acc:16890]	3	p22.2	1	37903451	38025960	5796	-1.34538	9.61098	41.9823	9.21028e-11	8.0252e-10
ENSG00000172270	BSG	basigin (Ok blood group) [Source:HGNC Symbol;Acc:1116]	19	p13.3	1	571297	583493	3770	-0.743157	8.47106	41.9464	9.38095e-11	8.1552e-10
ENSG00000114738	MAPKAPK3	mitogen-activated protein kinase-activated protein kinase 3 [Source:HGNC Symbol;Acc:6888]	3	p21.2	1	50648951	50686720	3913	1.08257	6.62059	41.8486	9.86196e-11	8.55378e-10
ENSG00000135334	AKIRIN2	akirin 2 [Source:HGNC Symbol;Acc:21407]	6	q15	-1	88384790	88411927	1999	-0.917878	8.09971	41.7271	1.04944e-10	9.06182e-10
ENSG00000101347	SAMHD1	SAM domain and HD domain 1 [Source:HGNC Symbol;Acc:15925]	20	q11.23	-1	35518632	35580246	5214	1.14945	8.13396	41.7269	1.04954e-10	9.06182e-10
ENSG00000158717	RNF166	ring finger protein 166 [Source:HGNC Symbol;Acc:28856]	16	q24.3	-1	88762903	88772829	4394	0.780897	6.28087	41.6961	1.06623e-10	9.18503e-10
ENSG00000184007	PTP4A2	protein tyrosine phosphatase type IVA, member 2 [Source:HGNC Symbol;Acc:9635]	1	p35.1	-1	32372022	32410457	6431	-0.698755	10.0655	41.6907	1.06916e-10	9.18947e-10
ENSG00000132274	TRIM22	tripartite motif containing 22 [Source:HGNC Symbol;Acc:16379]	11	p15.4	1	5710919	5758319	6020	0.893512	6.95741	41.659	1.08664e-10	9.31863e-10
ENSG00000145868	FBXO38	F-box protein 38 [Source:HGNC Symbol;Acc:28844]	5	q32	1	147763498	147822399	8722	1.25327	5.8365	41.6467	1.09352e-10	9.35645e-10
ENSG00000133112	TPT1	tumor protein, translationally-controlled 1 [Source:HGNC Symbol;Acc:12022]	13	q14.13	-1	45911008	45915505	3867	-0.684961	11.1989	41.5798	1.13155e-10	9.66011e-10
ENSG00000237854	LINC00674	long intergenic non-protein coding RNA 674 [Source:HGNC Symbol;Acc:44355]	17	q24.2	1	66098049	66111659	734	-1.11229	6.80354	41.5585	1.14394e-10	9.73955e-10
ENSG00000198218	QRICH1	glutamine-rich 1 [Source:HGNC Symbol;Acc:24713]	3	p21.31	-1	49067140	49131796	5499	1.03459	5.88476	41.5551	1.14598e-10	9.73955e-10
ENSG00000126264	HCST	hematopoietic cell signal transducer [Source:HGNC Symbol;Acc:16977]	19	q13.12	1	36393382	36395279	613	-0.831664	7.75154	41.5204	1.16646e-10	9.89151e-10
ENSG00000138495	COX17	COX17 cytochrome c oxidase copper chaperone [Source:HGNC Symbol;Acc:2264]	3	q13.33	-1	119373360	119396301	2172	-0.966119	6.16969	41.4988	1.17945e-10	9.97936e-10
ENSG00000171611	PTCRA	pre T-cell antigen receptor alpha [Source:HGNC Symbol;Acc:21290]	6	p21.1	1	42883727	42893573	1123	-1.25128	7.50215	41.4825	1.18934e-10	1.00407e-09
ENSG00000128272	ATF4	activating transcription factor 4 [Source:HGNC Symbol;Acc:786]	22	q13.1	1	39915700	39918691	2515	-1.15366	6.71739	41.4689	1.19759e-10	1.00879e-09
ENSG00000168918	INPP5D	inositol polyphosphate-5-phosphatase, 145kDa [Source:HGNC Symbol;Acc:6079]	2	q37.1	1	233924677	234116549	6998	1.14206	7.31475	41.3246	1.28939e-10	1.08372e-09
ENSG00000165672	PRDX3	peroxiredoxin 3 [Source:HGNC Symbol;Acc:9354]	10	q26.11	-1	120927215	120938345	3417	1.13334	6.45238	41.3095	1.29934e-10	1.08966e-09
ENSG00000168118	RAB4A	RAB4A, member RAS oncogene family [Source:HGNC Symbol;Acc:9781]	1	q42.13	1	229406822	229441641	3297	-0.96302	8.5061	41.303	1.30366e-10	1.09088e-09
ENSG00000035681	NSMAF	neutral sphingomyelinase (N-SMase) activation associated factor [Source:HGNC Symbol;Acc:8017]	8	q12.1	-1	59496063	59572403	6165	1.22271	6.66752	41.2781	1.32039e-10	1.10245e-09
ENSG00000157216	SSBP3	single stranded DNA binding protein 3 [Source:HGNC Symbol;Acc:15674]	1	p32.3	-1	54691105	54879152	5227	-0.997564	6.67771	41.2733	1.32368e-10	1.10278e-09
ENSG00000110876	SELPLG	selectin P ligand [Source:HGNC Symbol;Acc:10722]	12	q24.11	-1	109015686	109027735	2843	1.26803	5.6577	41.2662	1.32846e-10	1.10434e-09
ENSG00000167978	SRRM2	serine/arginine repetitive matrix 2 [Source:HGNC Symbol;Acc:16639]	16	p13.3	1	2802330	2822539	13266	-0.991614	8.74359	41.241	1.34572e-10	1.11624e-09
ENSG00000132182	NUP210	nucleoporin 210kDa [Source:HGNC Symbol;Acc:30052]	3	p25.1	-1	13357737	13461809	8180	1.05834	7.56496	41.2297	1.35349e-10	1.11886e-09
ENSG00000012660	ELOVL5	ELOVL fatty acid elongase 5 [Source:HGNC Symbol;Acc:21308]	6	p12.1	-1	53132196	53213947	4223	1.1773	6.0133	41.2279	1.35476e-10	1.11886e-09
ENSG00000160789	LMNA	lamin A/C [Source:HGNC Symbol;Acc:6636]	1	q22	1	156052364	156109880	6985	-0.970446	8.93334	41.1975	1.37597e-10	1.13391e-09
ENSG00000110799	VWF	von Willebrand factor [Source:HGNC Symbol;Acc:12726]	12	p13.31	-1	6058040	6233936	9925	-1.38462	7.54862	41.1809	1.38773e-10	1.14112e-09
ENSG00000003436	TFPI	tissue factor pathway inhibitor (lipoprotein-associated coagulation inhibitor) [Source:HGNC Symbol;Acc:11760]	2	q32.1	-1	188328957	188430487	11714	-1.32673	7.37381	41.1257	1.42745e-10	1.17125e-09
ENSG00000148110	HIATL1	hippocampus abundant transcript-like 1 [Source:HGNC Symbol;Acc:23376]	9	q22.32	1	97136833	97223324	3420	1.26764	5.97164	41.113	1.43676e-10	1.17635e-09
ENSG00000148908	RGS10	regulator of G-protein signaling 10 [Source:HGNC Symbol;Acc:9992]	10	q26.11	-1	121259340	121302220	1252	-1.11386	10.954	41.0626	1.47429e-10	1.20448e-09
ENSG00000110324	IL10RA	interleukin 10 receptor, alpha [Source:HGNC Symbol;Acc:5964]	11	q23.3	1	117857063	117872196	6546	1.21294	6.61963	40.9954	1.5259e-10	1.24397e-09
ENSG00000111644	ACRBP	acrosin binding protein [Source:HGNC Symbol;Acc:17195]	12	p13.31	-1	6747241	6756626	2843	-1.16418	9.61126	40.9219	1.58433e-10	1.28883e-09
ENSG00000099817	POLR2E	polymerase (RNA) II (DNA directed) polypeptide E, 25kDa [Source:HGNC Symbol;Acc:9192]	19	p13.3	-1	1086594	1095598	3991	-0.837088	8.82939	40.8771	1.62111e-10	1.31594e-09
ENSG00000064601	CTSA	cathepsin A [Source:HGNC Symbol;Acc:9251]	20	q13.12	1	44518783	44527459	5856	-1.01381	11.6996	40.8331	1.65802e-10	1.34303e-09
ENSG00000197771	MCMBP	minichromosome maintenance complex binding protein [Source:HGNC Symbol;Acc:25782]	10	q26.11	-1	121588972	121652068	5944	1.15591	6.89629	40.7383	1.7404e-10	1.40676e-09
ENSG00000197043	ANXA6	annexin A6 [Source:HGNC Symbol;Acc:544]	5	q33.1	-1	150480273	150537443	5427	0.820279	8.45876	40.7168	1.7597e-10	1.41675e-09
ENSG00000089154	GCN1L1	GCN1 general control of amino-acid synthesis 1-like 1 (yeast) [Source:HGNC Symbol;Acc:4199]	12	q24.23	-1	120565007	120632513	9654	1.05045	6.50809	40.7162	1.76022e-10	1.41675e-09
ENSG00000082153	BZW1	basic leucine zipper and W2 domains 1 [Source:HGNC Symbol;Acc:18380]	2	q33.1	1	201675317	201688569	4593	0.696494	7.69751	40.7112	1.76472e-10	1.41737e-09
ENSG00000198909	MAP3K3	mitogen-activated protein kinase kinase kinase 3 [Source:HGNC Symbol;Acc:6855]	17	q23.3	1	61699775	61773663	6107	1.26052	6.52302	40.6972	1.7774e-10	1.42455e-09
ENSG00000161570	CCL5	chemokine (C-C motif) ligand 5 [Source:HGNC Symbol;Acc:10632]	17	q12	-1	34198495	34207797	1512	-1.20295	12.3093	40.688	1.78583e-10	1.42829e-09
ENSG00000004487	KDM1A	lysine (K)-specific demethylase 1A [Source:HGNC Symbol;Acc:29079]	1	p36.12	1	23345941	23410182	5447	1.06293	6.56497	40.5377	1.92855e-10	1.53919e-09
ENSG00000172732	MUS81	MUS81 structure-specific endonuclease subunit [Source:HGNC Symbol;Acc:29814]	11	q13.1	1	65624597	65635124	5476	0.965243	6.03825	40.419	2.04937e-10	1.63219e-09
ENSG00000164830	OXR1	oxidation resistance 1 [Source:HGNC Symbol;Acc:15822]	8	q23.1	1	107282473	107764922	7202	1.19091	5.80801	40.4093	2.05953e-10	1.63685e-09
ENSG00000089597	GANAB	glucosidase, alpha; neutral AB [Source:HGNC Symbol;Acc:4138]	11	q12.3	-1	62392298	62414104	4933	1.04754	6.63924	40.4012	2.06811e-10	1.64024e-09
ENSG00000078618	NRD1	nardilysin (N-arginine dibasic convertase) [Source:HGNC Symbol;Acc:7995]	1	p32.3	-1	52254863	52344477	6619	-0.622966	9.68717	40.3842	2.08625e-10	1.65118e-09
ENSG00000129562	DAD1	defender against cell death 1 [Source:HGNC Symbol;Acc:2664]	14	q11.2	-1	23033805	23058175	808	-1.06802	8.87805	40.351	2.12194e-10	1.67593e-09
ENSG00000135709	KIAA0513	KIAA0513 [Source:HGNC Symbol;Acc:29058]	16	q24.1	1	85061375	85127836	8819	-1.02794	6.53757	40.325	2.1504e-10	1.69489e-09
ENSG00000185359	HGS	hepatocyte growth factor-regulated tyrosine kinase substrate [Source:HGNC Symbol;Acc:4897]	17	q25.3	1	79650356	79670168	8254	1.03545	7.20351	40.3047	2.1729e-10	1.70908e-09
ENSG00000116754	SRSF11	serine/arginine-rich splicing factor 11 [Source:HGNC Symbol;Acc:10782]	1	p31.1	1	70671365	70718735	8477	-0.642881	9.12877	40.2082	2.28283e-10	1.79183e-09
ENSG00000228651			10	q21.1	-1	54316462	54515169	650	-1.6258	6.26568	40.0899	2.42539e-10	1.8998e-09
ENSG00000085998	POMGNT1	protein O-linked mannose N-acetylglucosaminyltransferase 1 (beta 1,2-) [Source:HGNC Symbol;Acc:19139]	1	p34.1	-1	46654354	46685977	6366	1.34045	5.99654	40.0276	2.50394e-10	1.95351e-09
ENSG00000074416	MGLL	monoglyceride lipase [Source:HGNC Symbol;Acc:17038]	3	q21.3	-1	127407909	127542051	10056	-1.22815	9.63447	40.0274	2.50424e-10	1.95351e-09
ENSG00000126858	RHOT1	ras homolog family member T1 [Source:HGNC Symbol;Acc:21168]	17	q11.2	1	30469473	30580393	6372	1.1598	6.64608	39.9434	2.61426e-10	2.03516e-09
ENSG00000124831	LRRFIP1	leucine rich repeat (in FLII) interacting protein 1 [Source:HGNC Symbol;Acc:6702]	2	q37.3	1	238536219	238722325	11901	-0.601463	9.25421	39.9187	2.64758e-10	2.05688e-09
ENSG00000129292	PHF20L1	PHD finger protein 20-like 1 [Source:HGNC Symbol;Acc:24280]	8	q24.22	1	133787618	133861052	20526	-0.650996	8.21265	39.8821	2.69766e-10	2.09151e-09
ENSG00000204323	SMIM5	small integral membrane protein 5 [Source:HGNC Symbol;Acc:40030]	17	q25.1	1	73629514	73637484	5117	-1.25402	7.13716	39.8521	2.73941e-10	2.11956e-09
ENSG00000117868	ESYT2	extended synaptotagmin-like protein 2 [Source:HGNC Symbol;Acc:22211]	7	q36.3	-1	158523686	158622944	7094	1.24313	6.99598	39.8394	2.75726e-10	2.12866e-09
ENSG00000078140	UBE2K	ubiquitin-conjugating enzyme E2K [Source:HGNC Symbol;Acc:4914]	4	p14	1	39699664	39784412	5245	-1.00936	7.55012	39.8358	2.76239e-10	2.12866e-09
ENSG00000079805	DNM2	dynamin 2 [Source:HGNC Symbol;Acc:2974]	19	p13.2	1	10828755	10944164	13443	0.847458	7.83691	39.8247	2.77815e-10	2.13424e-09
ENSG00000102804	TSC22D1	TSC22 domain family, member 1 [Source:HGNC Symbol;Acc:16826]	13	q14.11	-1	45007655	45151283	7159	-0.996271	8.87479	39.8196	2.78529e-10	2.13424e-09
ENSG00000149925	ALDOA	aldolase A, fructose-bisphosphate [Source:HGNC Symbol;Acc:414]	16	p11.2	1	30064411	30081778	6153	-0.723975	11.5691	39.8173	2.78864e-10	2.13424e-09
ENSG00000062485	CS	citrate synthase [Source:HGNC Symbol;Acc:2422]	12	q13.3	-1	56665483	56694176	6402	1.18764	6.16806	39.8149	2.7921e-10	2.13424e-09
ENSG00000021776	AQR	aquarius intron-binding spliceosomal factor [Source:HGNC Symbol;Acc:29513]	15	q14	-1	35147732	35262040	9779	1.08806	6.55894	39.798	2.81639e-10	2.14849e-09
ENSG00000128699	ORMDL1	ORM1-like 1 (S. cerevisiae) [Source:HGNC Symbol;Acc:16036]	2	q32.2	-1	190635049	190649097	3958	0.871004	5.94403	39.7841	2.83642e-10	2.15943e-09
ENSG00000103942	HOMER2	homer homolog 2 (Drosophila) [Source:HGNC Symbol;Acc:17513]	15	q25.2	-1	83509838	83654661	10067	-1.35467	6.65839	39.674	3.00087e-10	2.28006e-09
ENSG00000136231	IGF2BP3	insulin-like growth factor 2 mRNA binding protein 3 [Source:HGNC Symbol;Acc:28868]	7	p15.3	-1	23349828	23510086	8511	-1.32331	7.5664	39.6096	3.10154e-10	2.35184e-09
ENSG00000238683		Small nucleolar RNA U13 [Source:RFAM;Acc:RF01210]	16	q22.1	-1	69742475	69742578	104	-1.01945	9.01351	39.5801	3.14884e-10	2.38295e-09
ENSG00000086598	TMED2	transmembrane emp24 domain trafficking protein 2 [Source:HGNC Symbol;Acc:16996]	12	q24.31	1	124069078	124083116	3822	1.07821	5.95232	39.5666	3.17064e-10	2.39468e-09
ENSG00000163755	HPS3	Hermansky-Pudlak syndrome 3 [Source:HGNC Symbol;Acc:15597]	3	q24	1	148847371	148891519	6256	1.12329	5.98416	39.5591	3.18272e-10	2.39904e-09
ENSG00000133872	TMEM66	transmembrane protein 66 [Source:HGNC Symbol;Acc:28789]	8	p12	-1	29920528	29940723	2989	0.662478	8.44033	39.4651	3.33981e-10	2.51247e-09
ENSG00000203485	INF2	inverted formin, FH2 and WH2 domain containing [Source:HGNC Symbol;Acc:23791]	14	q32.33	1	105155943	105185942	6497	-1.24564	7.30987	39.4341	3.39319e-10	2.54757e-09
ENSG00000184983	NDUFA6	NADH dehydrogenase (ubiquinone) 1 alpha subcomplex, 6, 14kDa [Source:HGNC Symbol;Acc:7690]	22	q13.2	-1	42481529	42486959	1416	-1.10825	8.62473	39.3849	3.47972e-10	2.60739e-09
ENSG00000089060	SLC8B1	solute carrier family 8 (sodium/lithium/calcium exchanger), member B1 [Source:HGNC Symbol;Acc:26175]	12	q24.13	-1	113736564	113797298	6768	1.22392	5.85762	39.3725	3.50199e-10	2.61713e-09
ENSG00000123983	ACSL3	acyl-CoA synthetase long-chain family member 3 [Source:HGNC Symbol;Acc:3570]	2	q36.1	1	223725652	223809357	7240	1.27272	5.80607	39.37	3.50649e-10	2.61713e-09
ENSG00000143119	CD53	CD53 molecule [Source:HGNC Symbol;Acc:1686]	1	p13.3	1	111415775	111442550	2081	0.994642	7.88031	39.3563	3.53103e-10	2.62996e-09
ENSG00000162894	FAIM3	Fas apoptotic inhibitory molecule 3 [Source:HGNC Symbol;Acc:14315]	1	q32.1	-1	207077731	207096592	2348	1.07712	7.52361	39.3528	3.53754e-10	2.62996e-09
ENSG00000141543	EIF4A3	eukaryotic translation initiation factor 4A3 [Source:HGNC Symbol;Acc:18683]	17	q25.3	-1	78109013	78120982	4967	0.85691	6.92602	39.3352	3.56944e-10	2.64849e-09
ENSG00000173960	UBXN2A	UBX domain protein 2A [Source:HGNC Symbol;Acc:27265]	2	p23.3	1	24150155	24227779	6882	-1.01678	6.45886	39.3152	3.60615e-10	2.67052e-09
ENSG00000257267	ZNF271	zinc finger protein 271 [Source:HGNC Symbol;Acc:13065]	18	q12.2	1	32870246	32890730	5124	-1.17129	6.49494	39.214	3.79798e-10	2.80711e-09
ENSG00000129933	MAU2	MAU2 sister chromatid cohesion factor [Source:HGNC Symbol;Acc:29140]	19	p13.11	1	19431490	19469563	11162	1.36143	5.6575	39.1176	3.99029e-10	2.94352e-09
ENSG00000068438	FTSJ1	FtsJ RNA methyltransferase homolog 1 (E. coli) [Source:HGNC Symbol;Acc:13254]	X	p11.23	1	48334541	48344752	2740	1.12314	5.85573	39.0265	4.18098e-10	3.07821e-09
ENSG00000034713	GABARAPL2	GABA(A) receptor-associated protein-like 2 [Source:HGNC Symbol;Acc:13291]	16	q23.1	1	75600249	75611779	3034	-0.875325	8.2861	38.9798	4.28211e-10	3.14656e-09
ENSG00000159377	PSMB4	proteasome (prosome, macropain) subunit, beta type, 4 [Source:HGNC Symbol;Acc:9541]	1	q21.3	1	151372010	151374420	2158	-0.841563	7.47801	38.9609	4.32371e-10	3.171e-09
ENSG00000205744	DENND1C	DENN/MADD domain containing 1C [Source:HGNC Symbol;Acc:26225]	19	p13.3	-1	6467218	6482568	4657	0.842663	7.88677	38.9442	4.36095e-10	3.19214e-09
ENSG00000143337	TOR1AIP1	torsin A interacting protein 1 [Source:HGNC Symbol;Acc:29456]	1	q25.2	1	179851177	179894135	9615	1.33835	5.6505	38.8807	4.50516e-10	3.28538e-09
ENSG00000142089	IFITM3	interferon induced transmembrane protein 3 [Source:HGNC Symbol;Acc:5414]	11	p15.5	-1	319669	327537	1348	-1.251	7.35168	38.8805	4.50561e-10	3.28538e-09
ENSG00000153317	ASAP1	ArfGAP with SH3 domain, ankyrin repeat and PH domain 1 [Source:HGNC Symbol;Acc:2720]	8	q24.21	-1	131064353	131455906	8278	-1.01565	8.10858	38.8736	4.52163e-10	3.29074e-09
ENSG00000079459	FDFT1	farnesyl-diphosphate farnesyltransferase 1 [Source:HGNC Symbol;Acc:3629]	8	p23.1	1	11653082	11696818	5202	0.904883	6.82235	38.8585	4.55673e-10	3.30995e-09
ENSG00000170248	PDCD6IP	programmed cell death 6 interacting protein [Source:HGNC Symbol;Acc:8766]	3	p22.3	1	33839844	33911194	9033	1.06223	7.03322	38.8528	4.56989e-10	3.31317e-09
ENSG00000113810	SMC4	structural maintenance of chromosomes 4 [Source:HGNC Symbol;Acc:14013]	3	q25.33	1	160117062	160152750	8457	-0.781498	7.18358	38.825	4.63546e-10	3.3543e-09
ENSG00000164116	GUCY1A3	guanylate cyclase 1, soluble, alpha 3 [Source:HGNC Symbol;Acc:4685]	4	q32.1	1	156587863	156653501	5766	-1.16839	8.06043	38.745	4.8294e-10	3.488e-09
ENSG00000136161	RCBTB2	regulator of chromosome condensation (RCC1) and BTB (POZ) domain containing protein 2 [Source:HGNC Symbol;Acc:1914]	13	q14.2	-1	49063095	49107369	3430	1.23645	5.72168	38.6547	5.05821e-10	3.64633e-09
ENSG00000136003	ISCU	iron-sulfur cluster assembly enzyme [Source:HGNC Symbol;Acc:29882]	12	q23.3	1	108956358	108963160	4439	-0.743143	8.78971	38.6254	5.13463e-10	3.69441e-09
ENSG00000103769	RAB11A	RAB11A, member RAS oncogene family [Source:HGNC Symbol;Acc:9760]	15	q22.31	1	66018392	66184329	5691	-1.00641	9.65294	38.5759	5.26662e-10	3.78221e-09
ENSG00000108848	LUC7L3	LUC7-like 3 (S. cerevisiae) [Source:HGNC Symbol;Acc:24309]	17	q21.33	1	48796905	48833574	8151	-0.79345	9.28956	38.5587	5.31304e-10	3.80835e-09
ENSG00000102317	RBM3	RNA binding motif (RNP1, RRM) protein 3 [Source:HGNC Symbol;Acc:9900]	X	p11.23	1	48432837	48437454	3731	0.822411	7.21624	38.5523	5.33068e-10	3.8138e-09
ENSG00000170906	NDUFA3	NADH dehydrogenase (ubiquinone) 1 alpha subcomplex, 3, 9kDa [Source:HGNC Symbol;Acc:7686]	19	q13.42	1	54606036	54612564	2475	-0.797285	6.53049	38.5149	5.43366e-10	3.88017e-09
ENSG00000086589	RBM22	RNA binding motif protein 22 [Source:HGNC Symbol;Acc:25503]	5	q33.1	-1	150070356	150080669	3631	1.01648	5.85419	38.4843	5.51948e-10	3.93405e-09
ENSG00000111530	CAND1	cullin-associated and neddylation-dissociated 1 [Source:HGNC Symbol;Acc:30688]	12	q14.3	1	67663061	67713731	13655	1.10695	5.99656	38.4451	5.63169e-10	4.00651e-09
ENSG00000048028	USP28	ubiquitin specific peptidase 28 [Source:HGNC Symbol;Acc:12625]	11	q23.2	-1	113668596	113746292	5719	1.16709	6.15345	38.4147	5.72002e-10	4.06175e-09
ENSG00000058272	PPP1R12A	protein phosphatase 1, regulatory subunit 12A [Source:HGNC Symbol;Acc:7618]	12	q21.31	-1	80167343	80329240	12490	-0.567729	8.98663	38.4001	5.76306e-10	4.08467e-09
ENSG00000129103	SUMF2	sulfatase modifying factor 2 [Source:HGNC Symbol;Acc:20415]	7	p11.2	1	56131695	56148363	4101	1.0129	6.23319	38.3461	5.92467e-10	4.1914e-09
ENSG00000162976	PQLC3	PQ loop repeat containing 3 [Source:HGNC Symbol;Acc:28503]	2	p25.1	1	11295324	11319000	2275	1.07534	5.69672	38.3217	5.99908e-10	4.23615e-09
ENSG00000016864	GLT8D1	glycosyltransferase 8 domain containing 1 [Source:HGNC Symbol;Acc:24870]	3	p21.1	-1	52728505	52740048	3783	0.985017	5.92067	38.3032	6.05641e-10	4.2687e-09
ENSG00000106682	EIF4H	eukaryotic translation initiation factor 4H [Source:HGNC Symbol;Acc:12741]	7	q11.23	1	73588575	73611431	3191	1.00139	6.408	38.2644	6.17801e-10	4.34634e-09
ENSG00000166197	NOLC1	nucleolar and coiled-body phosphoprotein 1 [Source:HGNC Symbol;Acc:15608]	10	q24.32	1	103911933	103923627	3969	0.978921	6.05577	38.2348	6.27226e-10	4.40449e-09
ENSG00000177889	UBE2N	ubiquitin-conjugating enzyme E2N [Source:HGNC Symbol;Acc:12492]	12	q22	-1	93799449	93836038	5110	0.936352	5.91109	38.2009	6.38241e-10	4.47358e-09
ENSG00000144048	DUSP11	dual specificity phosphatase 11 (RNA/RNP complex 1-interacting) [Source:HGNC Symbol;Acc:3066]	2	p13.1	-1	73989311	74007284	3544	1.17471	5.85834	38.1578	6.52482e-10	4.56205e-09
ENSG00000010610	CD4	CD4 molecule [Source:HGNC Symbol;Acc:1678]	12	p13.31	1	6896024	6929974	4583	1.19656	6.15079	38.1555	6.53266e-10	4.56205e-09
ENSG00000067955	CBFB	core-binding factor, beta subunit [Source:HGNC Symbol;Acc:1539]	16	q22.1	1	67063019	67134961	4129	1.10905	5.9505	38.1508	6.54841e-10	4.56466e-09
ENSG00000173486	FKBP2	FK506 binding protein 2, 13kDa [Source:HGNC Symbol;Acc:3718]	11	q13.1	1	64008475	64011604	1608	-0.893858	6.50997	38.1432	6.57377e-10	4.57395e-09
ENSG00000160255	ITGB2	integrin, beta 2 (complement component 3 receptor 3 and 4 subunit) [Source:HGNC Symbol;Acc:6155]	21	q22.3	-1	46305868	46351904	6797	0.923013	10.2137	38.1048	6.70466e-10	4.65649e-09
ENSG00000115808	STRN	striatin, calmodulin binding protein [Source:HGNC Symbol;Acc:11424]	2	p22.2	-1	37070783	37193615	8345	-1.0228	6.31914	38.0992	6.7236e-10	4.66112e-09
ENSG00000113575	PPP2CA	protein phosphatase 2, catalytic subunit, alpha isozyme [Source:HGNC Symbol;Acc:9299]	5	q31.1	-1	133530025	133561833	5661	0.897488	6.83939	38.0762	6.80349e-10	4.70638e-09
ENSG00000122545	SEPT7	septin 7 [Source:HGNC Symbol;Acc:1717]	7	p14.2	1	35840542	35944917	8547	-0.806027	10.8552	38.0733	6.81367e-10	4.70638e-09
ENSG00000140391	TSPAN3	tetraspanin 3 [Source:HGNC Symbol;Acc:17752]	15	q24.3	-1	77336359	77376326	5893	1.13327	5.99309	38.0169	7.01345e-10	4.83559e-09
ENSG00000140367	UBE2Q2	ubiquitin-conjugating enzyme E2Q family member 2 [Source:HGNC Symbol;Acc:19248]	15	q24.2	1	76135622	76193419	3856	-1.0097	7.98252	37.9729	7.17358e-10	4.93703e-09
ENSG00000154217	PITPNC1	phosphatidylinositol transfer protein, cytoplasmic 1 [Source:HGNC Symbol;Acc:21045]	17	q24.2	1	65373575	65693372	7642	0.928148	6.91077	37.9188	7.37528e-10	5.05526e-09
ENSG00000105698	USF2	upstream transcription factor 2, c-fos interacting [Source:HGNC Symbol;Acc:12594]	19	q13.12	1	35759881	35770724	4952	-1.12754	7.58574	37.9184	7.37659e-10	5.05526e-09
ENSG00000132383	RPA1	replication protein A1, 70kDa [Source:HGNC Symbol;Acc:10289]	17	p13.3	1	1732996	1803376	5492	0.822077	7.18435	37.9161	7.38529e-10	5.05526e-09
ENSG00000198821	CD247	CD247 molecule [Source:HGNC Symbol;Acc:1677]	1	q24.2	-1	167399877	167487847	4034	1.06628	6.64371	37.9053	7.42635e-10	5.07422e-09
ENSG00000071994	PDCD2	programmed cell death 2 [Source:HGNC Symbol;Acc:8762]	6	q27	-1	170884383	170893780	6476	1.02433	6.01528	37.8693	7.56468e-10	5.15946e-09
ENSG00000174718	KIAA1551	KIAA1551 [Source:HGNC Symbol;Acc:25559]	12	p11.21	1	32112304	32146039	6644	0.934879	6.5062	37.8338	7.70355e-10	5.24476e-09
ENSG00000154930	ACSS1	acyl-CoA synthetase short-chain family member 1 [Source:HGNC Symbol;Acc:16091]	20	p11.21	-1	24986868	25039616	10096	1.17	6.09465	37.8186	7.76379e-10	5.26879e-09
ENSG00000110917	MLEC	malectin [Source:HGNC Symbol;Acc:28973]	12	q24.31	1	121124672	121139667	6723	-0.866053	6.34596	37.8179	7.76658e-10	5.26879e-09
ENSG00000126653	NSRP1	nuclear speckle splicing regulatory protein 1 [Source:HGNC Symbol;Acc:25305]	17	q11.2	1	28442539	28513493	4806	-0.844684	6.55835	37.7673	7.9707e-10	5.39763e-09
ENSG00000117748	RPA2	replication protein A2, 32kDa [Source:HGNC Symbol;Acc:10290]	1	p35.3	-1	28218035	28241257	2019	1.02682	7.12694	37.7388	8.08809e-10	5.46738e-09
ENSG00000166888	STAT6	signal transducer and activator of transcription 6, interleukin-4 induced [Source:HGNC Symbol;Acc:11368]	12	q13.3	-1	57489191	57525922	7298	0.987872	7.79861	37.6583	8.4288e-10	5.68757e-09
ENSG00000111328	CDK2AP1	cyclin-dependent kinase 2 associated protein 1 [Source:HGNC Symbol;Acc:14002]	12	q24.31	-1	123745528	123756881	3107	-0.962307	7.99474	37.6474	8.47575e-10	5.70911e-09
ENSG00000072609	CHFR	checkpoint with forkhead and ring finger domains, E3 ubiquitin protein ligase [Source:HGNC Symbol;Acc:20455]	12	q24.33	-1	133398773	133532890	9214	1.04953	6.31379	37.6374	8.51939e-10	5.72835e-09
ENSG00000109861	CTSC	cathepsin C [Source:HGNC Symbol;Acc:2528]	11	q14.2	-1	88026760	88070955	11421	0.900732	6.81828	37.6288	8.55717e-10	5.74358e-09
ENSG00000118058	KMT2A	lysine (K)-specific methyltransferase 2A [Source:HGNC Symbol;Acc:7132]	11	q23.3	1	118307205	118397539	21953	-0.754971	6.73209	37.5805	8.77177e-10	5.87724e-09
ENSG00000180573	HIST1H2AC	histone cluster 1, H2ac [Source:HGNC Symbol;Acc:4733]	6	p22.2	1	26124373	26139344	1668	-0.939768	9.65616	37.5573	8.87683e-10	5.93716e-09
ENSG00000100243	CYB5R3	cytochrome b5 reductase 3 [Source:HGNC Symbol;Acc:2873]	22	q13.2	-1	43013846	43045574	5973	-0.979465	9.81486	37.5171	9.06152e-10	6.05004e-09
ENSG00000087237	CETP	cholesteryl ester transfer protein, plasma [Source:HGNC Symbol;Acc:1869]	16	q13	1	56995762	57017757	2085	-1.55245	6.98906	37.479	9.24006e-10	6.15842e-09
ENSG00000129675	ARHGEF6	Rac/Cdc42 guanine nucleotide exchange factor (GEF) 6 [Source:HGNC Symbol;Acc:685]	X	q26.3	-1	135747706	135864247	6564	1.12434	6.32909	37.4641	9.31135e-10	6.19506e-09
ENSG00000069329	VPS35	vacuolar protein sorting 35 homolog (S. cerevisiae) [Source:HGNC Symbol;Acc:13487]	16	q11.2	-1	46690054	46723430	9723	0.914352	7.7	37.4379	9.43687e-10	6.2676e-09
ENSG00000156471	PTDSS1	phosphatidylserine synthase 1 [Source:HGNC Symbol;Acc:9587]	8	q22.1	1	97273943	97349223	6295	1.05373	6.6098	37.3897	9.67332e-10	6.41343e-09
ENSG00000100219	XBP1	X-box binding protein 1 [Source:HGNC Symbol;Acc:12801]	22	q12.1	-1	29190543	29196585	3028	0.890825	6.80215	37.3285	9.98143e-10	6.60618e-09
ENSG00000239713	APOBEC3G	apolipoprotein B mRNA editing enzyme, catalytic polypeptide-like 3G [Source:HGNC Symbol;Acc:17357]	22	q13.1	1	39436924	39483748	5496	0.942727	6.92803	37.2378	1.04566e-09	6.90866e-09
ENSG00000013306	SLC25A39	solute carrier family 25, member 39 [Source:HGNC Symbol;Acc:24279]	17	q21.31	-1	42396993	42402238	3526	-1.09273	8.31087	37.1875	1.07298e-09	7.07684e-09
ENSG00000065154	OAT	ornithine aminotransferase [Source:HGNC Symbol;Acc:8091]	10	q26.13	-1	126085872	126107545	3388	1.13605	5.97407	37.166	1.08488e-09	7.14292e-09
ENSG00000108405	P2RX1	purinergic receptor P2X, ligand-gated ion channel, 1 [Source:HGNC Symbol;Acc:8533]	17	p13.2	-1	3799886	3819794	3970	-1.08714	8.14842	36.9352	1.22122e-09	8.02666e-09
ENSG00000151789	ZNF385D	zinc finger protein 385D [Source:HGNC Symbol;Acc:26191]	3	p24.3	-1	21459915	22414812	7420	-1.33411	6.19533	36.9153	1.23377e-09	8.09513e-09
ENSG00000012983	MAP4K5	mitogen-activated protein kinase kinase kinase kinase 5 [Source:HGNC Symbol;Acc:6867]	14	q22.1	-1	50885219	51027844	7620	-0.829476	8.17617	36.9013	1.24262e-09	8.13916e-09
ENSG00000148248	SURF4	surfeit 4 [Source:HGNC Symbol;Acc:11476]	9	q34.2	-1	136228325	136242970	3229	0.897793	5.69404	36.8893	1.2503e-09	8.17539e-09
ENSG00000072422	RHOBTB1	Rho-related BTB domain containing 1 [Source:HGNC Symbol;Acc:18738]	10	q21.2	-1	62629196	62761198	4841	-1.08631	7.12746	36.8564	1.27157e-09	8.30018e-09
ENSG00000152484	USP12	ubiquitin specific peptidase 12 [Source:HGNC Symbol;Acc:20485]	13	q12.13	-1	27640293	27746033	4497	-1.02996	6.58336	36.7798	1.32251e-09	8.61788e-09
ENSG00000165119	HNRNPK	heterogeneous nuclear ribonucleoprotein K [Source:HGNC Symbol;Acc:5044]	9	q21.32	-1	86582998	86595569	5152	0.60367	9.73759	36.7445	1.34667e-09	8.76029e-09
ENSG00000105220	GPI	glucose-6-phosphate isomerase [Source:HGNC Symbol;Acc:4458]	19	q13.11	1	34850385	34893061	9112	-0.82661	8.41611	36.7225	1.36198e-09	8.84473e-09
ENSG00000083312	TNPO1	transportin 1 [Source:HGNC Symbol;Acc:6401]	5	q13.2	1	72112139	72212560	11977	-0.85522	7.27631	36.6904	1.38458e-09	8.97615e-09
ENSG00000068028	RASSF1	Ras association (RalGDS/AF-6) domain family member 1 [Source:HGNC Symbol;Acc:9882]	3	p21.31	-1	50367219	50378411	3677	0.821644	6.51022	36.6023	1.44858e-09	9.37508e-09
ENSG00000155115	GTF3C6	general transcription factor IIIC, polypeptide 6, alpha 35kDa [Source:HGNC Symbol;Acc:20872]	6	q21	1	111279763	111289093	1067	-0.990455	8.01261	36.5889	1.45859e-09	9.42378e-09
ENSG00000197756	RPL37A	ribosomal protein L37a [Source:HGNC Symbol;Acc:10348]	2	q35	1	217362912	217443903	5958	-0.84366	9.40736	36.5461	1.49095e-09	9.61653e-09
ENSG00000165288	BRWD3	bromodomain and WD repeat domain containing 3 [Source:HGNC Symbol;Acc:17342]	X	q21.1	-1	79926353	80065187	12694	-1.05268	6.59806	36.5187	1.51208e-09	9.73628e-09
ENSG00000182568	SATB1	SATB homeobox 1 [Source:HGNC Symbol;Acc:10541]	3	p24.3	-1	18386879	18487080	13405	0.826368	6.78583	36.4104	1.59851e-09	1.02754e-08
ENSG00000107438	PDLIM1	PDZ and LIM domain 1 [Source:HGNC Symbol;Acc:2067]	10	q24.1	-1	96997329	97050781	2239	-1.03494	10.2472	36.3725	1.62988e-09	1.04593e-08
ENSG00000107863	ARHGAP21	Rho GTPase activating protein 21 [Source:HGNC Symbol;Acc:23725]	10	p12.1	-1	24872538	25012597	10739	-1.10119	7.85593	36.3577	1.64233e-09	1.05214e-08
ENSG00000197111	PCBP2	poly(rC) binding protein 2 [Source:HGNC Symbol;Acc:8648]	12	q13.13	1	53835525	53874946	8400	-0.698536	7.26544	36.3513	1.6477e-09	1.05381e-08
ENSG00000148180	GSN	gelsolin [Source:HGNC Symbol;Acc:4620]	9	q33.2	1	123970072	124095121	11097	-0.834201	9.63511	36.3437	1.65413e-09	1.05614e-08
ENSG00000116337	AMPD2	adenosine monophosphate deaminase 2 [Source:HGNC Symbol;Acc:469]	1	p13.3	1	110158726	110174673	6828	0.882844	6.56707	36.299	1.69255e-09	1.07886e-08
ENSG00000171566	PLRG1	pleiotropic regulator 1 [Source:HGNC Symbol;Acc:9089]	4	q31.3	-1	155456158	155471587	5058	0.942549	6.31288	36.2861	1.70377e-09	1.08419e-08
ENSG00000074054	CLASP1	cytoplasmic linker associated protein 1 [Source:HGNC Symbol;Acc:17088]	2	q14.3	-1	122095352	122407163	11099	1.35407	5.93139	36.2381	1.74619e-09	1.10933e-08
ENSG00000162777	DENND2D	DENN/MADD domain containing 2D [Source:HGNC Symbol;Acc:26192]	1	p13.3	-1	111729796	111747157	5515	0.774663	7.55761	36.186	1.79355e-09	1.13751e-08
ENSG00000150961	SEC24D	SEC24 family member D [Source:HGNC Symbol;Acc:10706]	4	q26	-1	119643978	119759838	9938	1.17925	5.78531	36.0646	1.9088e-09	1.20859e-08
ENSG00000068878	PSME4	proteasome (prosome, macropain) activator subunit 4 [Source:HGNC Symbol;Acc:20635]	2	p16.2	-1	54091204	54197977	10259	-0.831152	6.80412	36.022	1.95107e-09	1.2333e-08
ENSG00000060688	SNRNP40	small nuclear ribonucleoprotein 40kDa (U5) [Source:HGNC Symbol;Acc:30857]	1	p35.2	-1	31732417	31769662	4011	0.91993	6.42844	36.0098	1.96331e-09	1.23897e-08
ENSG00000184792	OSBP2	oxysterol binding protein 2 [Source:HGNC Symbol;Acc:8504]	22	q12.2	1	31089769	31303811	6820	-1.59183	6.94173	35.9639	2.01007e-09	1.26638e-08
ENSG00000109320	NFKB1	nuclear factor of kappa light polypeptide gene enhancer in B-cells 1 [Source:HGNC Symbol;Acc:7794]	4	q24	1	103422486	103538459	6257	1.07927	7.18747	35.9543	2.01997e-09	1.27051e-08
ENSG00000031698	SARS	seryl-tRNA synthetase [Source:HGNC Symbol;Acc:10537]	1	p13.3	1	109756540	109780791	3836	0.751657	7.45285	35.8729	2.10614e-09	1.32251e-08
ENSG00000243317	C7orf73	chromosome 7 open reading frame 73 [Source:HGNC Symbol;Acc:41909]	7	q33	1	135347244	135378166	3742	-1.13815	7.55277	35.7922	2.19525e-09	1.37619e-08
ENSG00000198668	CALM1	calmodulin 1 (phosphorylase kinase, delta) [Source:HGNC Symbol;Acc:1442]	14	q32.11	1	90862846	90874605	7705	-0.767526	10.869	35.7656	2.22547e-09	1.39124e-08
ENSG00000069493	CLEC2D	C-type lectin domain family 2, member D [Source:HGNC Symbol;Acc:14351]	12	p13.31	1	9817565	9848413	3219	0.884856	6.56582	35.7646	2.22656e-09	1.39124e-08
ENSG00000215039	CD27-AS1	CD27 antisense RNA 1 [Source:HGNC Symbol;Acc:43896]	12	p13.31	-1	6548167	6560733	3411	-1.21187	6.6022	35.7323	2.26374e-09	1.41214e-08
ENSG00000173992	CCS	copper chaperone for superoxide dismutase [Source:HGNC Symbol;Acc:1613]	11	q13.2	1	66360292	66373490	2474	-0.887023	7.01093	35.6767	2.32938e-09	1.45071e-08
ENSG00000108561	C1QBP	complement component 1, q subcomponent binding protein [Source:HGNC Symbol;Acc:1243]	17	p13.2	-1	5336097	5352150	2335	0.844629	6.95274	35.6494	2.36216e-09	1.46872e-08
ENSG00000133317	LGALS12	lectin, galactoside-binding, soluble, 12 [Source:HGNC Symbol;Acc:15788]	11	q12.3	1	63273556	63284246	2270	-1.03693	7.89827	35.6387	2.37524e-09	1.47443e-08
ENSG00000110848	CD69	CD69 molecule [Source:HGNC Symbol;Acc:1694]	12	p13.31	-1	9905082	9913497	2832	1.04168	5.99657	35.6017	2.42076e-09	1.49961e-08
ENSG00000108639	SYNGR2	synaptogyrin 2 [Source:HGNC Symbol;Acc:11499]	17	q25.3	1	76164639	76169608	4074	0.939898	6.26574	35.5993	2.4237e-09	1.49961e-08
ENSG00000184319	RPL23AP82	ribosomal protein L23a pseudogene 82 [Source:HGNC Symbol;Acc:33730]	22	q13.33	1	51195376	51239737	4250	-1.72823	6.82162	35.5738	2.45563e-09	1.5169e-08
ENSG00000134108	ARL8B	ADP-ribosylation factor-like 8B [Source:HGNC Symbol;Acc:25564]	3	p26.1	1	5163905	5222596	3575	-0.939769	7.65581	35.559	2.47447e-09	1.52606e-08
ENSG00000100991	TRPC4AP	transient receptor potential cation channel, subfamily C, member 4 associated protein [Source:HGNC Symbol;Acc:16181]	20	q11.22	-1	33590207	33680674	3226	1.12011	6.70122	35.5525	2.48263e-09	1.52861e-08
ENSG00000136504	KAT7	K(lysine) acetyltransferase 7 [Source:HGNC Symbol;Acc:17016]	17	q21.33	1	47865917	47906458	6085	1.04758	5.89697	35.4964	2.55518e-09	1.57073e-08
ENSG00000163466	ARPC2	actin related protein 2/3 complex, subunit 2, 34kDa [Source:HGNC Symbol;Acc:705]	2	q35	1	219081817	219119079	6562	-0.422406	10.8627	35.3458	2.76067e-09	1.69431e-08
ENSG00000119707	RBM25	RNA binding motif protein 25 [Source:HGNC Symbol;Acc:23244]	14	q24.2	1	73525144	73588122	9375	-0.725407	8.69334	35.3072	2.81583e-09	1.72538e-08
ENSG00000178852	EFCAB13	EF-hand calcium binding domain 13 [Source:HGNC Symbol;Acc:26864]	17	q21.32	1	45400656	45518678	6672	-1.41496	6.59609	35.3027	2.82237e-09	1.7266e-08
ENSG00000143595	AQP10	aquaporin 10 [Source:HGNC Symbol;Acc:16029]	1	q21.3	1	154293566	154297801	2292	-1.2295	6.56077	35.2499	2.89995e-09	1.77121e-08
ENSG00000089022	MAPKAPK5	mitogen-activated protein kinase-activated protein kinase 5 [Source:HGNC Symbol;Acc:6889]	12	q24.12	1	112279782	112334343	5576	0.89422	6.12325	35.2115	2.95769e-09	1.80357e-08
ENSG00000114626	ABTB1	ankyrin repeat and BTB (POZ) domain containing 1 [Source:HGNC Symbol;Acc:18275]	3	q21.3	1	127391778	127399768	6154	-0.595269	8.81411	35.2043	2.96868e-09	1.80738e-08
ENSG00000109390	NDUFC1	NADH dehydrogenase (ubiquinone) 1, subcomplex unknown, 1, 6kDa [Source:HGNC Symbol;Acc:7705]	4	q31.1	-1	140188034	140223705	1941	-0.751705	6.88227	35.1824	3.00231e-09	1.82492e-08
ENSG00000088053	GP6	glycoprotein VI (platelet) [Source:HGNC Symbol;Acc:14388]	19	q13.42	-1	55525073	55549632	2703	-1.0699	6.99647	35.099	3.13362e-09	1.90169e-08
ENSG00000110697	PITPNM1	phosphatidylinositol transfer protein, membrane-associated 1 [Source:HGNC Symbol;Acc:9003]	11	q13.2	-1	67259239	67273734	6449	0.810178	7.08078	35.0821	3.16092e-09	1.9152e-08
ENSG00000163386	NBPF10	neuroblastoma breakpoint family, member 10 [Source:HGNC Symbol;Acc:31992]	1	q21.1	1	145289772	145370303	13221	-0.855735	7.16598	35.0393	3.23111e-09	1.95462e-08
ENSG00000104903	LYL1	lymphoblastic leukemia derived sequence 1 [Source:HGNC Symbol;Acc:6734]	19	p13.2	-1	13209847	13213975	3119	-0.845462	7.40245	35.0064	3.28616e-09	1.98476e-08
ENSG00000156875	HIAT1	hippocampus abundant transcript 1 [Source:HGNC Symbol;Acc:23363]	1	p21.2	1	100503653	100548933	2943	1.02103	6.60679	34.9006	3.46968e-09	2.09227e-08
ENSG00000150093	ITGB1	integrin, beta 1 (fibronectin receptor, beta polypeptide, antigen CD29 includes MDF2, MSK12) [Source:HGNC Symbol;Acc:6153]	10	p11.22	-1	33189247	33294720	6127	-0.786495	10.2229	34.8943	3.48107e-09	2.09581e-08
ENSG00000111707	SUDS3	suppressor of defective silencing 3 homolog (S. cerevisiae) [Source:HGNC Symbol;Acc:29545]	12	q24.23	1	118814185	118855840	5758	-0.855117	6.04905	34.8611	3.54076e-09	2.12838e-08
ENSG00000163527	STT3B	STT3B, subunit of the oligosaccharyltransferase complex (catalytic) [Source:HGNC Symbol;Acc:30611]	3	p23	1	31574130	31679112	5010	0.958902	7.17398	34.8111	3.63293e-09	2.18033e-08
ENSG00000144744	UBA3	ubiquitin-like modifier activating enzyme 3 [Source:HGNC Symbol;Acc:12470]	3	p14.1	-1	69103881	69129559	4001	0.967596	6.76426	34.7872	3.6779e-09	2.20384e-08
ENSG00000079785	DDX1	DEAD (Asp-Glu-Ala-Asp) box helicase 1 [Source:HGNC Symbol;Acc:2734]	2	p24.3	1	15731302	15771235	3817	0.788956	7.16313	34.7507	3.74737e-09	2.24193e-08
ENSG00000147471	PROSC	proline synthetase co-transcribed homolog (bacterial) [Source:HGNC Symbol;Acc:9457]	8	p11.23	1	37620111	37637283	3426	0.934025	6.01016	34.6969	3.85254e-09	2.30123e-08
ENSG00000060138	YBX3	Y box binding protein 3 [Source:HGNC Symbol;Acc:2428]	12	p13.2	-1	10851683	10875911	8615	-0.748529	8.53527	34.6177	4.01231e-09	2.3929e-08
ENSG00000080815	PSEN1	presenilin 1 [Source:HGNC Symbol;Acc:9508]	14	q24.2	1	73603126	73690399	9947	1.22791	5.89461	34.5768	4.09752e-09	2.43989e-08
ENSG00000070182	SPTB	spectrin, beta, erythrocytic [Source:HGNC Symbol;Acc:11274]	14	q23.3	-1	65213002	65346601	14771	-1.42191	7.09914	34.5677	4.11684e-09	2.44756e-08
ENSG00000135341	MAP3K7	mitogen-activated protein kinase kinase kinase 7 [Source:HGNC Symbol;Acc:6859]	6	q15	-1	91223292	91296764	7227	0.989241	6.00319	34.5634	4.1259e-09	2.44911e-08
ENSG00000109062	SLC9A3R1	solute carrier family 9, subfamily A (NHE3, cation proton antiporter 3), member 3 regulator 1 [Source:HGNC Symbol;Acc:11075]	17	q25.1	1	72744791	72765492	2315	0.692347	8.15417	34.5603	4.1324e-09	2.44914e-08
ENSG00000107077	KDM4C	lysine (K)-specific demethylase 4C [Source:HGNC Symbol;Acc:17071]	9	p24.1	1	6720863	7175648	10322	1.00978	6.24449	34.5534	4.14713e-09	2.45404e-08
ENSG00000057252	SOAT1	sterol O-acyltransferase 1 [Source:HGNC Symbol;Acc:11177]	1	q25.2	1	179262925	179327815	7033	1.15438	5.80407	34.5074	4.24629e-09	2.50332e-08
ENSG00000146007	ZMAT2	zinc finger, matrin-type 2 [Source:HGNC Symbol;Acc:26433]	5	q31.3	1	140078265	140086248	1799	-0.887258	6.32467	34.5058	4.2499e-09	2.50332e-08
ENSG00000170144	HNRNPA3	heterogeneous nuclear ribonucleoprotein A3 [Source:HGNC Symbol;Acc:24941]	2	q31.2	1	178077291	178088686	6033	-0.694092	7.42936	34.5056	4.25018e-09	2.50332e-08
ENSG00000166313	APBB1	amyloid beta (A4) precursor protein-binding, family B, member 1 (Fe65) [Source:HGNC Symbol;Acc:581]	11	p15.4	-1	6416355	6440644	5194	1.02956	6.30779	34.4644	4.34111e-09	2.55292e-08
ENSG00000168300	PCMTD1	protein-L-isoaspartate (D-aspartate) O-methyltransferase domain containing 1 [Source:HGNC Symbol;Acc:30483]	8	q11.23	-1	52730140	52811735	7307	-0.859398	7.43485	34.4478	4.37832e-09	2.57082e-08
ENSG00000074201	CLNS1A	chloride channel, nucleotide-sensitive, 1A [Source:HGNC Symbol;Acc:2080]	11	q14.1	-1	77225981	77348850	4592	0.878206	6.19217	34.4241	4.43196e-09	2.59831e-08
ENSG00000156381	ANKRD9	ankyrin repeat domain 9 [Source:HGNC Symbol;Acc:20096]	14	q32.31	-1	102973179	102976136	2133	-1.20757	6.8971	34.4126	4.45835e-09	2.60975e-08
ENSG00000088826	SMOX	spermine oxidase [Source:HGNC Symbol;Acc:15862]	20	p13	1	4101627	4168394	4943	-0.993497	9.46533	34.3658	4.56672e-09	2.66907e-08
ENSG00000004897	CDC27	cell division cycle 27 [Source:HGNC Symbol;Acc:1728]	17	q21.32	-1	45195069	45266788	6824	-0.837201	7.2348	34.2487	4.84997e-09	2.83027e-08
ENSG00000113558	SKP1	S-phase kinase-associated protein 1 [Source:HGNC Symbol;Acc:10899]	5	q31.1	-1	133484633	133512729	12764	-0.675705	9.28239	34.2248	4.91003e-09	2.86092e-08
ENSG00000088205	DDX18	DEAD (Asp-Glu-Ala-Asp) box polypeptide 18 [Source:HGNC Symbol;Acc:2741]	2	q14.1	1	118572226	118589955	7851	0.851794	6.50887	34.1711	5.04727e-09	2.93638e-08
ENSG00000110958	PTGES3	prostaglandin E synthase 3 (cytosolic) [Source:HGNC Symbol;Acc:16049]	12	q13.3	-1	57057127	57082159	3315	0.568001	7.7162	34.1452	5.11483e-09	2.97114e-08
ENSG00000133302	ANKRD32	ankyrin repeat domain 32 [Source:HGNC Symbol;Acc:25408]	5	q15	1	93954052	94075141	7185	-1.07666	7.30306	34.1296	5.1561e-09	2.99054e-08
ENSG00000144028	SNRNP200	small nuclear ribonucleoprotein 200kDa (U5) [Source:HGNC Symbol;Acc:30859]	2	q11.2	-1	96940074	96971297	10970	0.657558	8.01615	34.0402	5.39843e-09	3.12631e-08
ENSG00000136770	DNAJC1	DnaJ (Hsp40) homolog, subfamily C, member 1 [Source:HGNC Symbol;Acc:20090]	10	p12.31	-1	22045466	22292698	2501	-0.805805	6.80529	34.027	5.43538e-09	3.13955e-08
ENSG00000108846	ABCC3	ATP-binding cassette, sub-family C (CFTR/MRP), member 3 [Source:HGNC Symbol;Acc:54]	17	q21.33	1	48712138	48769613	9614	-1.00692	9.2709	34.0261	5.43781e-09	3.13955e-08
ENSG00000125868	DSTN	destrin (actin depolymerizing factor) [Source:HGNC Symbol;Acc:15750]	20	p12.1	1	17550508	17590564	3851	-0.826119	6.72289	33.9823	5.56145e-09	3.20606e-08
ENSG00000185340	GAS2L1	growth arrest-specific 2 like 1 [Source:HGNC Symbol;Acc:16955]	22	q12.2	1	29702572	29708774	4480	-1.03455	8.17452	33.9719	5.5914e-09	3.21844e-08
ENSG00000099783	HNRNPM	heterogeneous nuclear ribonucleoprotein M [Source:HGNC Symbol;Acc:5046]	19	p13.2	1	8509651	8553998	5606	0.570059	8.39352	33.9523	5.64799e-09	3.2461e-08
ENSG00000141279	NPEPPS	aminopeptidase puromycin sensitive [Source:HGNC Symbol;Acc:7900]	17	q21.32	1	45600308	45700642	11514	-0.708525	7.31497	33.93	5.71323e-09	3.27864e-08
ENSG00000158201	ABHD3	abhydrolase domain containing 3 [Source:HGNC Symbol;Acc:18718]	18	q11.2	-1	19230858	19284766	4366	1.00109	6.24443	33.9168	5.75211e-09	3.29596e-08
ENSG00000180354	MTURN	maturin, neural progenitor differentiation regulator homolog (Xenopus) [Source:HGNC Symbol;Acc:25457]	7	p14.3	1	30174426	30202378	6532	-0.979324	8.60917	33.8467	5.96304e-09	3.41168e-08
ENSG00000109171	SLAIN2	SLAIN motif family, member 2 [Source:HGNC Symbol;Acc:29282]	4	p11	1	48343339	48428229	6524	-0.944752	7.29167	33.8361	5.99544e-09	3.42506e-08
ENSG00000136156	ITM2B	integral membrane protein 2B [Source:HGNC Symbol;Acc:6174]	13	q14.2	1	48807294	48837063	2534	-0.619857	11.6481	33.8196	6.04669e-09	3.44915e-08
ENSG00000151693	ASAP2	ArfGAP with SH3 domain, ankyrin repeat and PH domain 2 [Source:HGNC Symbol;Acc:2721]	2	p25.1	1	9346894	9545812	7248	-1.09789	7.22866	33.781	6.16792e-09	3.51303e-08
ENSG00000204463	BAG6	BCL2-associated athanogene 6 [Source:HGNC Symbol;Acc:13919]	6	p21.33	-1	31606805	31620482	5310	-0.802601	7.39065	33.6777	6.50425e-09	3.69905e-08
ENSG00000148498	PARD3	par-3 family cell polarity regulator [Source:HGNC Symbol;Acc:16051]	10	p11.21	-1	34398488	35104253	6513	-0.977795	7.93275	33.6294	6.66786e-09	3.78643e-08
ENSG00000120690	ELF1	E74-like factor 1 (ets domain transcription factor) [Source:HGNC Symbol;Acc:3316]	13	q14.11	-1	41506056	41635576	4401	-0.815238	8.9385	33.6193	6.70228e-09	3.80029e-08
ENSG00000144560	VGLL4	vestigial like 4 (Drosophila) [Source:HGNC Symbol;Acc:28966]	3	p25.3	-1	11597544	11762220	6698	-1.02114	5.99714	33.5529	6.9353e-09	3.92656e-08
ENSG00000203879	GDI1	GDP dissociation inhibitor 1 [Source:HGNC Symbol;Acc:4226]	X	q28	1	153665266	153671814	5249	-0.774034	8.05639	33.5018	7.11992e-09	4.01924e-08
ENSG00000104218	CSPP1	centrosome and spindle pole associated protein 1 [Source:HGNC Symbol;Acc:26193]	8	q13.1	1	67974661	68108498	7024	-0.907086	6.38883	33.5017	7.12016e-09	4.01924e-08
ENSG00000146540	C7orf50	chromosome 7 open reading frame 50 [Source:HGNC Symbol;Acc:22421]	7	p22.3	-1	1036622	1177896	4961	-0.913214	7.00077	33.4973	7.1362e-09	4.02232e-08
ENSG00000147274	RBMX	RNA binding motif protein, X-linked [Source:HGNC Symbol;Acc:9910]	X	q26.3	-1	135930163	135962923	5882	0.930561	7.45205	33.4917	7.15697e-09	4.02805e-08
ENSG00000115758	ODC1	ornithine decarboxylase 1 [Source:HGNC Symbol;Acc:8109]	2	p25.1	-1	10580094	10588630	2968	-0.969621	9.38382	33.4858	7.17877e-09	4.03434e-08
ENSG00000005020	SKAP2	src kinase associated phosphoprotein 2 [Source:HGNC Symbol;Acc:15687]	7	p15.2	-1	26706681	27034858	5520	-0.847221	9.31179	33.4357	7.36596e-09	4.13342e-08
ENSG00000119314	PTBP3	polypyrimidine tract binding protein 3 [Source:HGNC Symbol;Acc:10253]	9	q32	-1	114980715	115095947	7520	0.883148	6.17518	33.3556	7.67578e-09	4.29998e-08
ENSG00000112303	VNN2	vanin 2 [Source:HGNC Symbol;Acc:12706]	6	q23.2	-1	133065009	133084598	2633	1.32328	6.58274	33.3518	7.69046e-09	4.29998e-08
ENSG00000175220	ARHGAP1	Rho GTPase activating protein 1 [Source:HGNC Symbol;Acc:673]	11	p11.2	-1	46698630	46722165	6138	1.09431	6.06695	33.3503	7.69673e-09	4.29998e-08
ENSG00000213654	GPSM3	G-protein signaling modulator 3 [Source:HGNC Symbol;Acc:13945]	6	p21.32	-1	32158543	32163300	1854	-0.860038	6.31796	33.3018	7.89093e-09	4.402e-08
ENSG00000126226	PCID2	PCI domain containing 2 [Source:HGNC Symbol;Acc:25653]	13	q34	-1	113831891	113863029	6205	0.856052	6.27167	33.2854	7.95793e-09	4.43287e-08
ENSG00000138802	SEC24B	SEC24 family member B [Source:HGNC Symbol;Acc:10704]	4	q25	1	110354928	110462052	5219	1.08051	6.13743	33.2626	8.05148e-09	4.47842e-08
ENSG00000139318	DUSP6	dual specificity phosphatase 6 [Source:HGNC Symbol;Acc:3072]	12	q21.33	-1	89741009	89747048	4632	1.19448	5.76586	33.2577	8.07209e-09	4.48331e-08
ENSG00000106609	TMEM248	transmembrane protein 248 [Source:HGNC Symbol;Acc:25476]	7	q11.21	1	66386212	66423538	5086	0.687283	6.84219	33.2521	8.09539e-09	4.48969e-08
ENSG00000184640	SEPT9	septin 9 [Source:HGNC Symbol;Acc:7323]	17	q25.2	1	75276651	75496678	12844	0.920144	6.85168	33.2316	8.18089e-09	4.53049e-08
ENSG00000105856	HBP1	HMG-box transcription factor 1 [Source:HGNC Symbol;Acc:23200]	7	q22.3	1	106809406	106842974	6351	0.934093	6.94118	33.1908	8.35459e-09	4.61996e-08
ENSG00000185946	RNPC3	RNA-binding region (RNP1, RRM) containing 3 [Source:HGNC Symbol;Acc:18666]	1	p21.1	1	104068313	104097861	6867	-0.687149	6.9859	33.1828	8.38904e-09	4.63226e-08
ENSG00000169019	COMMD8	COMM domain containing 8 [Source:HGNC Symbol;Acc:26036]	4	p12	-1	47452885	47465736	1694	0.97447	5.68749	33.1771	8.41355e-09	4.63905e-08
ENSG00000111669	TPI1	triosephosphate isomerase 1 [Source:HGNC Symbol;Acc:12009]	12	p13.31	1	6976283	6980112	2700	0.498369	9.37205	33.1592	8.49115e-09	4.67505e-08
ENSG00000084754	HADHA	hydroxyacyl-CoA dehydrogenase/3-ketoacyl-CoA thiolase/enoyl-CoA hydratase (trifunctional protein), alpha subunit [Source:HGNC Symbol;Acc:4801]	2	p23.3	-1	26413504	26467594	3971	0.691263	8.27988	33.1555	8.50756e-09	4.67731e-08
ENSG00000166181	API5	apoptosis inhibitor 5 [Source:HGNC Symbol;Acc:594]	11	p12	1	43333513	43366079	4651	1.22308	6.22054	33.1499	8.53201e-09	4.68397e-08
ENSG00000108219	TSPAN14	tetraspanin 14 [Source:HGNC Symbol;Acc:23303]	10	q23.1	1	82213922	82292879	17883	0.86707	5.98254	33.0816	8.83716e-09	4.8445e-08
ENSG00000163736	PPBP	pro-platelet basic protein (chemokine (C-X-C motif) ligand 7) [Source:HGNC Symbol;Acc:9240]	4	q13.3	-1	74852755	74853914	715	-1.23958	14.5741	33.0783	8.85218e-09	4.84574e-08
ENSG00000247556	OIP5-AS1	OIP5 antisense RNA 1 [Source:HGNC Symbol;Acc:43563]	15	q15.1	1	41576188	41601901	12009	-1.08016	6.57189	33.0595	8.93835e-09	4.88587e-08
ENSG00000118564	FBXL5	F-box and leucine-rich repeat protein 5 [Source:HGNC Symbol;Acc:13602]	4	p15.32	-1	15606162	15683302	4573	1.13093	7.41138	32.9881	9.2723e-09	5.06113e-08
ENSG00000103035	PSMD7	proteasome (prosome, macropain) 26S subunit, non-ATPase, 7 [Source:HGNC Symbol;Acc:9565]	16	q23.1	1	74330673	74340186	2740	0.704302	6.34823	32.9637	9.38946e-09	5.11773e-08
ENSG00000171634	BPTF	bromodomain PHD finger transcription factor [Source:HGNC Symbol;Acc:3581]	17	q24.2	1	65821640	65980494	15098	-0.650495	8.2006	32.9263	9.57198e-09	5.20516e-08
ENSG00000115548	KDM3A	lysine (K)-specific demethylase 3A [Source:HGNC Symbol;Acc:20815]	2	p11.2	1	86667770	86719839	13423	0.72652	6.70087	32.9252	9.57727e-09	5.20516e-08
ENSG00000153339	TRAPPC8	trafficking protein particle complex 8 [Source:HGNC Symbol;Acc:29169]	18	q12.1	-1	29409136	29533099	9217	1.0112	6.16454	32.9164	9.62097e-09	5.22144e-08
ENSG00000147649	MTDH	metadherin [Source:HGNC Symbol;Acc:29608]	8	q22.1	1	98656407	98740998	6391	-0.580266	8.27244	32.8644	9.88148e-09	5.35345e-08
ENSG00000100307	CBX7	chromobox homolog 7 [Source:HGNC Symbol;Acc:1557]	22	q13.1	-1	39516172	39548679	7461	-1.03445	7.12816	32.8608	9.89995e-09	5.35345e-08
ENSG00000099785	MARCH2	membrane-associated ring finger (C3HC4) 2, E3 ubiquitin protein ligase [Source:HGNC Symbol;Acc:28038]	19	p13.2	1	8478154	8503901	2216	-0.987048	9.57238	32.8595	9.90649e-09	5.35345e-08
ENSG00000127084	FGD3	FYVE, RhoGEF and PH domain containing 3 [Source:HGNC Symbol;Acc:16027]	9	q22.31	1	95709733	95798518	6055	0.747351	7.96037	32.7804	1.03179e-08	5.56787e-08
ENSG00000169299	PGM2	phosphoglucomutase 2 [Source:HGNC Symbol;Acc:8906]	4	p14	1	37828255	37864558	3704	1.11424	5.72471	32.7744	1.03498e-08	5.57713e-08
ENSG00000136937	NCBP1	nuclear cap binding protein subunit 1, 80kDa [Source:HGNC Symbol;Acc:7658]	9	q22.33	1	100395908	100436030	5548	1.18789	5.86376	32.7286	1.05968e-08	5.70214e-08
ENSG00000013725	CD6	CD6 molecule [Source:HGNC Symbol;Acc:1691]	11	q12.2	1	60739115	60787849	5995	1.07742	7.0023	32.6924	1.07956e-08	5.80094e-08
ENSG00000107742	SPOCK2	sparc/osteonectin, cwcv and kazal-like domains proteoglycan (testican) 2 [Source:HGNC Symbol;Acc:13564]	10	q22.1	-1	73818793	73848790	6572	0.99639	6.78555	32.6686	1.0929e-08	5.86429e-08
ENSG00000112685	EXOC2	exocyst complex component 2 [Source:HGNC Symbol;Acc:24968]	6	p25.3	-1	485133	693117	4989	1.17401	6.28493	32.6443	1.10662e-08	5.92953e-08
ENSG00000113013	HSPA9	heat shock 70kDa protein 9 (mortalin) [Source:HGNC Symbol;Acc:5244]	5	q31.2	-1	137890571	137911133	4751	0.782576	7.76805	32.6119	1.12526e-08	6.02092e-08
ENSG00000109046	WSB1	WD repeat and SOCS box containing 1 [Source:HGNC Symbol;Acc:19221]	17	q11.1	1	25621102	25640657	6307	0.761252	7.02901	32.5457	1.16422e-08	6.22064e-08
ENSG00000234745	HLA-B	major histocompatibility complex, class I, B [Source:HGNC Symbol;Acc:4932]	6	p21.33	-1	31321649	31324965	3012	-0.720084	11.899	32.5304	1.17342e-08	6.26099e-08
ENSG00000132155	RAF1	v-raf-1 murine leukemia viral oncogene homolog 1 [Source:HGNC Symbol;Acc:9829]	3	p25.2	-1	12625100	12705725	7847	0.846586	6.89055	32.5174	1.1813e-08	6.29417e-08
ENSG00000137409	MTCH1	mitochondrial carrier 1 [Source:HGNC Symbol;Acc:17586]	6	p21.2	-1	36935917	36954074	3126	0.771159	7.01372	32.5115	1.18492e-08	6.29646e-08
ENSG00000100077	ADRBK2	adrenergic, beta, receptor kinase 2 [Source:HGNC Symbol;Acc:290]	22	q12.1	1	25960816	26125261	9153	-0.878668	7.08798	32.5113	1.18504e-08	6.29646e-08
ENSG00000143569	UBAP2L	ubiquitin associated protein 2-like [Source:HGNC Symbol;Acc:29877]	1	q21.3	1	154192655	154243986	7503	0.843285	6.93908	32.5006	1.19156e-08	6.32227e-08
ENSG00000130755	GMFG	glia maturation factor, gamma [Source:HGNC Symbol;Acc:4374]	19	q13.2	-1	39818993	39833012	1490	-0.440169	9.22008	32.4613	1.21587e-08	6.44225e-08
ENSG00000125676	THOC2	THO complex 2 [Source:HGNC Symbol;Acc:19073]	X	q25	-1	122734412	122866906	10277	-0.573667	8.89257	32.4559	1.21931e-08	6.45147e-08
ENSG00000177565	TBL1XR1	transducin (beta)-like 1 X-linked receptor 1 [Source:HGNC Symbol;Acc:29529]	3	q26.32	-1	176737143	176915261	10614	-1.01061	6.43457	32.4169	1.24398e-08	6.57285e-08
ENSG00000115355	CCDC88A	coiled-coil domain containing 88A [Source:HGNC Symbol;Acc:25523]	2	p16.1	-1	55514978	55647057	14537	-0.69364	7.60271	32.3887	1.26218e-08	6.65975e-08
ENSG00000198055	GRK6	G protein-coupled receptor kinase 6 [Source:HGNC Symbol;Acc:4545]	5	q35.3	1	176830205	176869902	4355	0.545783	8.61301	32.3851	1.26456e-08	6.66303e-08
ENSG00000272053			6	p22.3	-1	25015180	25042398	1030	-1.17016	8.04074	32.378	1.26918e-08	6.67815e-08
ENSG00000134539	KLRD1	killer cell lectin-like receptor subfamily D, member 1 [Source:HGNC Symbol;Acc:6378]	12	p13.2	1	10378657	10469850	5055	1.0111	7.07489	32.3705	1.27408e-08	6.69466e-08
ENSG00000102524	TNFSF13B	tumor necrosis factor (ligand) superfamily, member 13b [Source:HGNC Symbol;Acc:11929]	13	q33.3	1	108903588	108960832	3059	-0.69266	7.41003	32.3354	1.29726e-08	6.79939e-08
ENSG00000137198	GMPR	guanosine monophosphate reductase [Source:HGNC Symbol;Acc:4376]	6	p22.3	1	16238811	16295780	2232	-0.960373	9.16136	32.3349	1.29759e-08	6.79939e-08
ENSG00000151702	FLI1	Fli-1 proto-oncogene, ETS transcription factor [Source:HGNC Symbol;Acc:3749]	11	q24.3	1	128556430	128683162	8479	0.824776	6.84683	32.3022	1.31962e-08	6.9053e-08
ENSG00000015285	WAS	Wiskott-Aldrich syndrome [Source:HGNC Symbol;Acc:12731]	X	p11.23	1	48534985	48549818	2381	-0.892462	6.50208	32.2895	1.32832e-08	6.94127e-08
ENSG00000140859	KIFC3	kinesin family member C3 [Source:HGNC Symbol;Acc:6326]	16	q21	-1	57792129	57896957	7552	-0.998895	7.57411	32.2484	1.35668e-08	7.07972e-08
ENSG00000233276	GPX1	glutathione peroxidase 1 [Source:HGNC Symbol;Acc:4553]	3	p21.31	-1	49394609	49396033	1425	-1.00075	9.89846	32.2425	1.36081e-08	7.08743e-08
ENSG00000105639	JAK3	Janus kinase 3 [Source:HGNC Symbol;Acc:6193]	19	p13.11	-1	17935589	17958880	6813	1.12931	6.56404	32.241	1.36189e-08	7.08743e-08
ENSG00000116478	HDAC1	histone deacetylase 1 [Source:HGNC Symbol;Acc:4852]	1	p35.1	1	32757687	32799236	4009	0.865927	7.63407	32.2258	1.37259e-08	7.13332e-08
ENSG00000077044	DGKD	diacylglycerol kinase, delta 130kDa [Source:HGNC Symbol;Acc:2851]	2	q37.1	1	234263153	234380750	9441	-0.784743	7.71376	32.2162	1.37935e-08	7.15869e-08
ENSG00000087095	NLK	nemo-like kinase [Source:HGNC Symbol;Acc:29858]	17	q11.2	1	26368763	26523407	5288	-1.18653	6.22398	32.1755	1.40855e-08	7.30022e-08
ENSG00000023697	DERA	deoxyribose-phosphate aldolase (putative) [Source:HGNC Symbol;Acc:24269]	12	p12.3	1	16064106	16190220	2848	-0.915138	7.33672	32.1325	1.44005e-08	7.45333e-08
ENSG00000134644	PUM1	pumilio RNA-binding family member 1 [Source:HGNC Symbol;Acc:14957]	1	p35.2	-1	31404353	31538838	6621	0.838693	7.02241	32.1044	1.46107e-08	7.55187e-08
ENSG00000100368	CSF2RB	colony stimulating factor 2 receptor, beta, low-affinity (granulocyte-macrophage) [Source:HGNC Symbol;Acc:2436]	22	q12.3	1	37309670	37336491	5061	1.95246	5.72805	32.0711	1.48628e-08	7.67172e-08
ENSG00000103381	CPPED1	calcineurin-like phosphoesterase domain containing 1 [Source:HGNC Symbol;Acc:25632]	16	p13.12	-1	12756919	12897874	3221	1.26641	5.59346	32.0023	1.53993e-08	7.93786e-08
ENSG00000158710	TAGLN2	transgelin 2 [Source:HGNC Symbol;Acc:11554]	1	q23.2	-1	159887897	159895522	2487	-0.92875	12.2958	31.9807	1.55711e-08	8.01555e-08
ENSG00000102172	SMS	spermine synthase [Source:HGNC Symbol;Acc:11123]	X	p22.11	1	21958691	22025798	2695	-0.635943	7.55989	31.9684	1.56701e-08	8.05557e-08
ENSG00000111670	GNPTAB	N-acetylglucosamine-1-phosphate transferase, alpha and beta subunits [Source:HGNC Symbol;Acc:29670]	12	q23.2	-1	102139275	102224716	9620	0.919495	6.63687	31.9325	1.59624e-08	8.19477e-08
ENSG00000148690	FRA10AC1	fragile site, folic acid type, rare, fra(10)(q23.3) or fra(10)(q24.2) candidate 1 [Source:HGNC Symbol;Acc:1162]	10	q23.33	-1	95427640	95462329	8222	-0.829882	6.99719	31.9294	1.59876e-08	8.19659e-08
ENSG00000127022	CANX	calnexin [Source:HGNC Symbol;Acc:1473]	5	q35.3	1	179105629	179157926	6235	0.960465	7.87645	31.9145	1.61109e-08	8.24779e-08
ENSG00000104714	ERICH1	glutamate-rich 1 [Source:HGNC Symbol;Acc:27234]	8	p23.3	-1	564746	688106	9726	-0.764004	6.78651	31.9121	1.61309e-08	8.24779e-08
ENSG00000119862	LGALSL	lectin, galactoside-binding-like [Source:HGNC Symbol;Acc:25012]	2	p14	1	64681103	64688515	4003	-0.966428	7.02604	31.8479	1.66734e-08	8.51374e-08
ENSG00000112367	FIG4	FIG4 homolog, SAC1 lipid phosphatase domain containing (S. cerevisiae) [Source:HGNC Symbol;Acc:16873]	6	q21	1	110012499	110146631	3608	0.969102	6.2806	31.8271	1.68524e-08	8.59358e-08
ENSG00000168439	STIP1	stress-induced-phosphoprotein 1 [Source:HGNC Symbol;Acc:11387]	11	q13.1	1	63952744	63972015	4657	0.809926	6.73429	31.7987	1.71009e-08	8.70862e-08
ENSG00000137073	UBAP2	ubiquitin associated protein 2 [Source:HGNC Symbol;Acc:14185]	9	p13.3	-1	33921691	34048947	10610	-1.0428	6.9139	31.7957	1.71269e-08	8.71019e-08
ENSG00000244038	DDOST	dolichyl-diphosphooligosaccharide--protein glycosyltransferase subunit (non-catalytic) [Source:HGNC Symbol;Acc:2728]	1	p36.12	-1	20978270	20988000	2674	0.86637	7.81293	31.755	1.74902e-08	8.88304e-08
ENSG00000173915	USMG5	up-regulated during skeletal muscle growth 5 homolog (mouse) [Source:HGNC Symbol;Acc:30889]	10	q24.33	-1	105148798	105156223	898	-0.880993	7.01981	31.7466	1.7566e-08	8.90962e-08
ENSG00000168288	MMADHC	methylmalonic aciduria (cobalamin deficiency) cblD type, with homocystinuria [Source:HGNC Symbol;Acc:25221]	2	q23.2	-1	150426148	150444330	2191	0.871258	6.56493	31.7201	1.78067e-08	9.01934e-08
ENSG00000140853	NLRC5	NLR family, CARD domain containing 5 [Source:HGNC Symbol;Acc:29933]	16	q13	1	57023397	57117443	12386	0.785605	7.87709	31.7176	1.78298e-08	9.01934e-08
ENSG00000100592	DAAM1	dishevelled associated activator of morphogenesis 1 [Source:HGNC Symbol;Acc:18142]	14	q23.1	1	59655364	59838123	10712	-1.12835	7.54391	31.589	1.90507e-08	9.62413e-08
ENSG00000105507	CABP5	calcium binding protein 5 [Source:HGNC Symbol;Acc:13714]	19	q13.33	-1	48533210	48547310	1501	-1.19879	6.76017	31.5722	1.9216e-08	9.69477e-08
ENSG00000166887	VPS39	vacuolar protein sorting 39 homolog (S. cerevisiae) [Source:HGNC Symbol;Acc:20593]	15	q15.1	-1	42450899	42500514	7710	0.950652	6.84552	31.5474	1.94628e-08	9.80626e-08
ENSG00000099917	MED15	mediator complex subunit 15 [Source:HGNC Symbol;Acc:14248]	22	q11.21	1	20850200	20941919	10374	0.803046	6.73469	31.4653	2.03039e-08	1.02165e-07
ENSG00000121848	RNF115	ring finger protein 115 [Source:HGNC Symbol;Acc:18154]	1	q21.1	1	145611036	145696218	9360	-0.902102	6.91523	31.4527	2.04357e-08	1.02692e-07
ENSG00000052841	TTC17	tetratricopeptide repeat domain 17 [Source:HGNC Symbol;Acc:25596]	11	p12	1	43380482	43516483	11284	0.912425	7.3853	31.4371	2.06005e-08	1.03383e-07
ENSG00000139436	GIT2	G protein-coupled receptor kinase interacting ArfGAP 2 [Source:HGNC Symbol;Acc:4273]	12	q24.11	-1	110367607	110434194	13547	0.909205	6.31585	31.4072	2.09199e-08	1.04848e-07
ENSG00000059378	PARP12	poly (ADP-ribose) polymerase family, member 12 [Source:HGNC Symbol;Acc:21919]	7	q34	-1	139723544	139763521	6285	0.899842	6.04233	31.4034	2.09612e-08	1.04916e-07
ENSG00000229164	TRAC	T cell receptor alpha constant [Source:HGNC Symbol;Acc:12029]	14	q11.2	1	23016447	23021097	974	0.847813	8.52334	31.4	2.09979e-08	1.04962e-07
ENSG00000161911	TREML1	triggering receptor expressed on myeloid cells-like 1 [Source:HGNC Symbol;Acc:20434]	6	p21.1	-1	41117080	41122075	1483	-1.08875	9.9088	31.331	2.17576e-08	1.08616e-07
ENSG00000143549	TPM3	tropomyosin 3 [Source:HGNC Symbol;Acc:12012]	1	q21.3	-1	154127784	154167124	8363	-0.623071	10.082	31.3129	2.19615e-08	1.09362e-07
ENSG00000228409	CCT6P1	chaperonin containing TCP1, subunit 6 (zeta) pseudogene 1 [Source:HGNC Symbol;Acc:33094]	7	q11.21	1	65216129	65228341	1712	-1.09756	6.85032	31.3126	2.19645e-08	1.09362e-07
ENSG00000145191	EIF2B5	eukaryotic translation initiation factor 2B, subunit 5 epsilon, 82kDa [Source:HGNC Symbol;Acc:3261]	3	q27.1	1	183852826	184402546	5975	0.724349	7.04383	31.1953	2.33326e-08	1.16007e-07
ENSG00000183726	TMEM50A	transmembrane protein 50A [Source:HGNC Symbol;Acc:30590]	1	p36.11	1	25664408	25688852	3410	-0.876672	10.0128	31.193	2.33601e-08	1.16007e-07
ENSG00000099795	NDUFB7	NADH dehydrogenase (ubiquinone) 1 beta subcomplex, 7, 18kDa [Source:HGNC Symbol;Acc:7702]	19	p13.12	-1	14676890	14682874	531	-0.697043	6.59766	31.1798	2.35203e-08	1.1665e-07
ENSG00000112118	MCM3	minichromosome maintenance complex component 3 [Source:HGNC Symbol;Acc:6945]	6	p12.2	-1	52128807	52149679	3650	0.901432	6.60266	31.1678	2.36659e-08	1.17219e-07
ENSG00000107679	PLEKHA1	pleckstrin homology domain containing, family A (phosphoinositide binding specific) member 1 [Source:HGNC Symbol;Acc:14335]	10	q26.13	1	124134212	124191867	13780	0.959343	5.92109	31.1072	2.44165e-08	1.20779e-07
ENSG00000140575	IQGAP1	IQ motif containing GTPase activating protein 1 [Source:HGNC Symbol;Acc:6110]	15	q26.1	1	90931450	91045475	10806	0.86563	8.59268	31.047	2.51854e-08	1.24421e-07
ENSG00000135677	GNS	glucosamine (N-acetyl)-6-sulfatase [Source:HGNC Symbol;Acc:4422]	12	q14.3	-1	65107225	65153227	6284	1.57436	6.16118	31.0157	2.55943e-08	1.26277e-07
ENSG00000149357	LAMTOR1	late endosomal/lysosomal adaptor, MAPK and MTOR activator 1 [Source:HGNC Symbol;Acc:26068]	11	q13.4	-1	71796941	71814433	2778	-0.816606	9.43331	30.9962	2.58535e-08	1.2739e-07
ENSG00000196262	PPIA	peptidylprolyl isomerase A (cyclophilin A) [Source:HGNC Symbol;Acc:9253]	7	p13	1	44836279	44864163	4429	-0.513133	8.84863	30.9907	2.59262e-08	1.27583e-07
ENSG00000182732	RGS6	regulator of G-protein signaling 6 [Source:HGNC Symbol;Acc:10002]	14	q24.2	1	72399156	73030654	6351	-0.982287	7.83105	30.9747	2.61413e-08	1.28475e-07
ENSG00000154188	ANGPT1	angiopoietin 1 [Source:HGNC Symbol;Acc:484]	8	q23.1	-1	108261721	108510283	7117	-1.2581	6.47852	30.9386	2.66319e-08	1.30551e-07
ENSG00000211456	SACM1L	SAC1 suppressor of actin mutations 1-like (yeast) [Source:HGNC Symbol;Acc:17059]	3	p21.31	1	45730548	45786916	7352	0.870086	6.88189	30.9386	2.66325e-08	1.30551e-07
ENSG00000067704	IARS2	isoleucyl-tRNA synthetase 2, mitochondrial [Source:HGNC Symbol;Acc:29685]	1	q41	1	220267444	220321380	4162	1.0299	6.94444	30.9096	2.7033e-08	1.32343e-07
ENSG00000070423	RNF126	ring finger protein 126 [Source:HGNC Symbol;Acc:21151]	19	p13.3	-1	647526	663277	3677	0.756639	6.49086	30.8924	2.72738e-08	1.3335e-07
ENSG00000117862	TXNDC12	thioredoxin domain containing 12 (endoplasmic reticulum) [Source:HGNC Symbol;Acc:24626]	1	p32.3	-1	52485803	52521843	3630	0.834118	6.0131	30.8892	2.73189e-08	1.33399e-07
ENSG00000049860	HEXB	hexosaminidase B (beta polypeptide) [Source:HGNC Symbol;Acc:4879]	5	q13.3	1	73935848	74018472	5067	1.01321	7.47298	30.8857	2.7368e-08	1.33468e-07
ENSG00000164163	ABCE1	ATP-binding cassette, sub-family E (OABP), member 1 [Source:HGNC Symbol;Acc:69]	4	q31.21	1	146019084	146050331	6265	1.03768	5.79261	30.8504	2.78706e-08	1.35744e-07
ENSG00000197170	PSMD12	proteasome (prosome, macropain) 26S subunit, non-ATPase, 12 [Source:HGNC Symbol;Acc:9557]	17	q24.2	-1	65334032	65362743	5364	0.739347	6.09983	30.8343	2.8102e-08	1.36696e-07
ENSG00000090975	PITPNM2	phosphatidylinositol transfer protein, membrane-associated 2 [Source:HGNC Symbol;Acc:21044]	12	q24.31	-1	123468027	123634562	9165	-1.03904	6.70967	30.81	2.84571e-08	1.38246e-07
ENSG00000036257	CUL3	cullin 3 [Source:HGNC Symbol;Acc:2553]	2	q36.2	-1	225334867	225450110	11501	0.863671	6.91839	30.7739	2.89918e-08	1.40664e-07
ENSG00000163513	TGFBR2	transforming growth factor, beta receptor II (70/80kDa) [Source:HGNC Symbol;Acc:11773]	3	p24.1	1	30647994	30735634	4704	0.943683	6.26295	30.7395	2.95101e-08	1.42996e-07
ENSG00000140678	ITGAX	integrin, alpha X (complement component 3 receptor 4 subunit) [Source:HGNC Symbol;Acc:6152]	16	p11.2	1	31366455	31394318	6533	1.0212	8.1084	30.7266	2.97071e-08	1.43767e-07
ENSG00000103275	UBE2I	ubiquitin-conjugating enzyme E2I [Source:HGNC Symbol;Acc:12485]	16	p13.3	1	1355548	1377019	12368	0.716727	5.6646	30.7132	2.9913e-08	1.44579e-07
ENSG00000186470	BTN3A2	butyrophilin, subfamily 3, member A2 [Source:HGNC Symbol;Acc:1139]	6	p22.2	1	26365387	26378546	6748	-0.793809	8.09249	30.6829	3.03826e-08	1.46663e-07
ENSG00000176108	CHMP6	charged multivesicular body protein 6 [Source:HGNC Symbol;Acc:25675]	17	q25.3	1	78965398	78983317	2118	-0.861026	7.26819	30.6683	3.06119e-08	1.47582e-07
ENSG00000165359	DDX26B	DEAD/H (Asp-Glu-Ala-Asp/His) box polypeptide 26B [Source:HGNC Symbol;Acc:27334]	X	q26.3	1	134654584	134716435	7177	1.01221	5.96184	30.6305	3.12142e-08	1.50119e-07
ENSG00000204843	DCTN1	dynactin 1 [Source:HGNC Symbol;Acc:2711]	2	p13.1	-1	74588281	74619214	10439	0.848287	6.89942	30.6302	3.12197e-08	1.50119e-07
ENSG00000126458	RRAS	related RAS viral (r-ras) oncogene homolog [Source:HGNC Symbol;Acc:10447]	19	q13.33	-1	50138549	50143458	1160	-0.86283	7.02619	30.6279	3.12566e-08	1.50119e-07
ENSG00000136718	IMP4	IMP4, U3 small nucleolar ribonucleoprotein, homolog (yeast) [Source:HGNC Symbol;Acc:30856]	2	q21.1	1	131099798	131105383	3861	0.829682	6.12281	30.5935	3.18157e-08	1.52479e-07
ENSG00000104805	NUCB1	nucleobindin 1 [Source:HGNC Symbol;Acc:8043]	19	q13.33	1	49403307	49426629	3937	-0.731571	7.61269	30.5927	3.18283e-08	1.52479e-07
ENSG00000095015	MAP3K1	mitogen-activated protein kinase kinase kinase 1, E3 ubiquitin protein ligase [Source:HGNC Symbol;Acc:6848]	5	q11.2	1	56111401	56191979	7716	1.00911	6.4085	30.5499	3.25389e-08	1.55687e-07
ENSG00000134294	SLC38A2	solute carrier family 38, member 2 [Source:HGNC Symbol;Acc:13448]	12	q13.11	-1	46751972	46766650	6602	1.03917	6.3358	30.536	3.27731e-08	1.5661e-07
ENSG00000182899	RPL35A	ribosomal protein L35a [Source:HGNC Symbol;Acc:10345]	3	q29	1	197676858	197683481	2977	-0.611013	9.34135	30.5063	3.32778e-08	1.58822e-07
ENSG00000198363	ASPH	aspartate beta-hydroxylase [Source:HGNC Symbol;Acc:757]	8	q12.3	-1	62413116	62627155	13632	-1.12181	7.00003	30.4873	3.36054e-08	1.60184e-07
ENSG00000168894	RNF181	ring finger protein 181 [Source:HGNC Symbol;Acc:28037]	2	p11.2	1	85822848	85824736	1220	-0.696155	6.47501	30.4643	3.40069e-08	1.61895e-07
ENSG00000127252	HRASLS	HRAS-like suppressor [Source:HGNC Symbol;Acc:14922]	3	q29	1	192958914	192995527	1169	-1.17534	6.02812	30.4618	3.40497e-08	1.61896e-07
ENSG00000140612	SEC11A	SEC11 homolog A (S. cerevisiae) [Source:HGNC Symbol;Acc:17718]	15	q25.3	-1	85212775	85259947	5742	0.675016	6.18908	30.4197	3.47977e-08	1.65246e-07
ENSG00000144746	ARL6IP5	ADP-ribosylation-like factor 6 interacting protein 5 [Source:HGNC Symbol;Acc:16937]	3	p14.1	1	69134095	69155217	2522	-0.756937	9.01473	30.4036	3.50874e-08	1.66413e-07
ENSG00000124181	PLCG1	phospholipase C, gamma 1 [Source:HGNC Symbol;Acc:9065]	20	q12	1	39765600	39811629	7164	1.13437	6.03956	30.345	3.61641e-08	1.71306e-07
ENSG00000180353	HCLS1	hematopoietic cell-specific Lyn substrate 1 [Source:HGNC Symbol;Acc:4844]	3	q13.33	-1	121350246	121379774	5093	0.608334	9.46866	30.3355	3.63406e-08	1.71928e-07
ENSG00000133794	ARNTL	aryl hydrocarbon receptor nuclear translocator-like [Source:HGNC Symbol;Acc:701]	11	p15.2	1	13298199	13408813	6742	0.966154	6.02882	30.3287	3.64698e-08	1.72324e-07
ENSG00000134001	EIF2S1	eukaryotic translation initiation factor 2, subunit 1 alpha, 35kDa [Source:HGNC Symbol;Acc:3265]	14	q23.3	1	67826714	67853233	5651	1.06169	6.15496	30.2745	3.75023e-08	1.76983e-07
ENSG00000139370	SLC15A4	solute carrier family 15 (oligopeptide transporter), member 4 [Source:HGNC Symbol;Acc:23090]	12	q24.33	-1	129277739	129308528	5493	1.08842	5.91815	30.2463	3.80522e-08	1.79355e-07
ENSG00000198700	IPO9	importin 9 [Source:HGNC Symbol;Acc:19425]	1	q32.1	1	201798269	201853422	11915	1.03225	6.00415	30.2198	3.85754e-08	1.81596e-07
ENSG00000081189	MEF2C	myocyte enhancer factor 2C [Source:HGNC Symbol;Acc:6996]	5	q14.3	-1	88013975	88199922	9053	-0.773908	7.48552	30.2056	3.88578e-08	1.82699e-07
ENSG00000118855	MFSD1	major facilitator superfamily domain containing 1 [Source:HGNC Symbol;Acc:25874]	3	q25.32	1	158449987	158547508	5288	-0.787974	10.6353	30.1997	3.89776e-08	1.83036e-07
ENSG00000006576	PHTF2	putative homeodomain transcription factor 2 [Source:HGNC Symbol;Acc:13411]	7	q11.23	1	77428122	77586818	8631	-0.817623	6.09334	30.1716	3.95448e-08	1.8547e-07
ENSG00000142192	APP	amyloid beta (A4) precursor protein [Source:HGNC Symbol;Acc:620]	21	q21.3	-1	27252861	27543446	6349	-1.0822	6.36698	30.1551	3.98841e-08	1.86831e-07
ENSG00000116586	LAMTOR2	late endosomal/lysosomal adaptor, MAPK and MTOR activator 2 [Source:HGNC Symbol;Acc:29796]	1	q22	1	156024543	156028301	1438	-0.655011	6.44177	30.15	3.99893e-08	1.87093e-07
ENSG00000182208	MOB2	MOB kinase activator 2 [Source:HGNC Symbol;Acc:24904]	11	p15.5	-1	1490687	1522477	4504	-0.928526	6.21614	30.1411	4.01724e-08	1.87718e-07
ENSG00000136758	YME1L1	YME1-like 1 ATPase [Source:HGNC Symbol;Acc:12843]	10	p12.1	-1	27399383	27444195	6993	0.826664	7.46301	30.1354	4.02905e-08	1.88039e-07
ENSG00000198873	GRK5	G protein-coupled receptor kinase 5 [Source:HGNC Symbol;Acc:4544]	10	q26.11	1	120967101	121215131	2949	-0.975038	7.51807	30.1237	4.05351e-08	1.88948e-07
ENSG00000142208	AKT1	v-akt murine thymoma viral oncogene homolog 1 [Source:HGNC Symbol;Acc:391]	14	q32.33	-1	105235686	105262088	10838	0.731994	7.60435	30.1073	4.08799e-08	1.90322e-07
ENSG00000197728	RPS26	ribosomal protein S26 [Source:HGNC Symbol;Acc:10414]	12	q13.2	1	56435637	56438116	1600	-0.901433	9.08212	30.0977	4.10812e-08	1.91025e-07
ENSG00000101150	TPD52L2	tumor protein D52-like 2 [Source:HGNC Symbol;Acc:12007]	20	q13.33	1	62496596	62522898	4679	0.897337	5.5422	30.0922	4.11977e-08	1.91333e-07
ENSG00000177324	BEND2	BEN domain containing 2 [Source:HGNC Symbol;Acc:28509]	X	p22.13	-1	18181051	18239024	4658	-1.06588	7.69237	30.0361	4.24076e-08	1.96711e-07
ENSG00000150753	CCT5	chaperonin containing TCP1, subunit 5 (epsilon) [Source:HGNC Symbol;Acc:1618]	5	p15.2	1	10250033	10266524	5839	0.786414	7.07984	30.0328	4.24805e-08	1.96809e-07
ENSG00000198952	SMG5	SMG5 nonsense mediated mRNA decay factor [Source:HGNC Symbol;Acc:24644]	1	q22	-1	156219015	156252620	5308	0.864074	5.77998	29.9861	4.35151e-08	2.01357e-07
ENSG00000165516	KLHDC2	kelch domain containing 2 [Source:HGNC Symbol;Acc:20231]	14	q21.3	1	50234326	50249909	3647	0.796345	7.13008	29.9771	4.37186e-08	2.01822e-07
ENSG00000047849	MAP4	microtubule-associated protein 4 [Source:HGNC Symbol;Acc:6862]	3	p21.31	-1	47892182	48130769	14901	0.92276	5.95483	29.9769	4.37219e-08	2.01822e-07
ENSG00000175854	SWI5	SWI5 recombination repair homolog (yeast) [Source:HGNC Symbol;Acc:31412]	9	q34.11	1	131037658	131051269	1649	-1.06155	7.17857	29.9541	4.42389e-08	2.03961e-07
ENSG00000152556	PFKM	phosphofructokinase, muscle [Source:HGNC Symbol;Acc:8877]	12	q13.11	1	48498922	48540187	7284	-1.01486	6.16577	29.8985	4.55265e-08	2.09643e-07
ENSG00000110713	NUP98	nucleoporin 98kDa [Source:HGNC Symbol;Acc:8068]	11	p15.4	-1	3692313	3819022	9913	1.06568	6.50308	29.8925	4.56671e-08	2.10036e-07
ENSG00000189043	NDUFA4	NADH dehydrogenase (ubiquinone) 1 alpha subcomplex, 4, 9kDa [Source:HGNC Symbol;Acc:7687]	7	p21.3	-1	10971578	10979883	3556	-0.613363	8.24	29.7866	4.82307e-08	2.21558e-07
ENSG00000099246	RAB18	RAB18, member RAS oncogene family [Source:HGNC Symbol;Acc:14244]	10	p12.1	1	27793197	27831143	6106	0.817596	6.11894	29.7658	4.87527e-08	2.23685e-07
ENSG00000157570	TSPAN18	tetraspanin 18 [Source:HGNC Symbol;Acc:20660]	11	p11.2	1	44748015	44953972	5871	-0.987555	6.66739	29.7552	4.90181e-08	2.24632e-07
ENSG00000163737	PF4	platelet factor 4 [Source:HGNC Symbol;Acc:8861]	4	q13.3	-1	74846794	74847841	604	-1.15196	12.6754	29.7473	4.92198e-08	2.25285e-07
ENSG00000151779	NBAS	neuroblastoma amplified sequence [Source:HGNC Symbol;Acc:15625]	2	p24.3	-1	15307032	15701454	8949	-0.729136	7.33582	29.7207	4.98987e-08	2.28117e-07
ENSG00000106290	TAF6	TAF6 RNA polymerase II, TATA box binding protein (TBP)-associated factor, 80kDa [Source:HGNC Symbol;Acc:11540]	7	q22.1	-1	99704693	99717464	4086	0.901101	5.77277	29.6916	5.0655e-08	2.31296e-07
ENSG00000135905	DOCK10	dedicator of cytokinesis 10 [Source:HGNC Symbol;Acc:23479]	2	q36.2	-1	225629807	225907162	11065	0.770294	7.59295	29.6837	5.08614e-08	2.3196e-07
ENSG00000146729	GBAS	glioblastoma amplified sequence [Source:HGNC Symbol;Acc:4179]	7	p11.2	1	56019486	56067874	5651	0.988932	5.99756	29.6753	5.10803e-08	2.32679e-07
ENSG00000113732	ATP6V0E1	ATPase, H+ transporting, lysosomal 9kDa, V0 subunit e1 [Source:HGNC Symbol;Acc:863]	5	q35.1	1	172410760	172462448	1623	-0.678236	8.78101	29.6552	5.16151e-08	2.34833e-07
ENSG00000124164	VAPB	VAMP (vesicle-associated membrane protein)-associated protein B and C [Source:HGNC Symbol;Acc:12649]	20	q13.32	1	56964178	57026157	10585	-0.951478	6.20884	29.6218	5.25116e-08	2.38626e-07
ENSG00000091140	DLD	dihydrolipoamide dehydrogenase [Source:HGNC Symbol;Acc:2898]	7	q31.1	1	107531415	107572175	5299	1.08136	6.71428	29.6194	5.25758e-08	2.38633e-07
ENSG00000121691	CAT	catalase [Source:HGNC Symbol;Acc:1516]	11	p13	1	34460472	34493609	3347	1.06456	7.39231	29.577	5.374e-08	2.43626e-07
ENSG00000116459	ATP5F1	ATP synthase, H+ transporting, mitochondrial Fo complex, subunit B1 [Source:HGNC Symbol;Acc:840]	1	p13.2	1	111991486	112005395	3383	0.561863	7.29752	29.5641	5.40989e-08	2.4496e-07
ENSG00000141644	MBD1	methyl-CpG binding domain protein 1 [Source:HGNC Symbol;Acc:6916]	18	q21.1	-1	47793252	47808144	6734	0.840994	6.12554	29.5603	5.42033e-08	2.45141e-07
ENSG00000197969	VPS13A	vacuolar protein sorting 13 homolog A (S. cerevisiae) [Source:HGNC Symbol;Acc:1908]	9	q21.2	1	79792269	80036457	20196	-0.805422	7.21886	29.5442	5.46555e-08	2.46892e-07
ENSG00000065534	MYLK	myosin light chain kinase [Source:HGNC Symbol;Acc:7590]	3	q21.1	-1	123328896	123603178	22166	-0.883435	9.73427	29.5215	5.52988e-08	2.49501e-07
ENSG00000161204	ABCF3	ATP-binding cassette, sub-family F (GCN20), member 3 [Source:HGNC Symbol;Acc:72]	3	q27.1	1	183903811	183911800	5207	0.771449	6.55482	29.3747	5.96513e-08	2.6882e-07
ENSG00000175756	AURKAIP1	aurora kinase A interacting protein 1 [Source:HGNC Symbol;Acc:24114]	1	p36.33	-1	1309110	1310875	1669	-0.632303	6.49669	29.3707	5.97739e-08	2.69053e-07
ENSG00000102393	GLA	galactosidase, alpha [Source:HGNC Symbol;Acc:4296]	X	q22.1	-1	100652791	100662913	2065	-0.99897	7.70309	29.3663	5.99089e-08	2.69342e-07
ENSG00000175463	TBC1D10C	TBC1 domain family, member 10C [Source:HGNC Symbol;Acc:24702]	11	q13.2	1	67171386	67177560	5010	0.596993	8.31643	29.304	6.18665e-08	2.77814e-07
ENSG00000179364	PACS2	phosphofurin acidic cluster sorting protein 2 [Source:HGNC Symbol;Acc:23794]	14	q32.33	1	105766900	105864484	12363	-0.961075	6.80829	29.2911	6.22818e-08	2.79349e-07
ENSG00000100796	SMEK1	SMEK homolog 1, suppressor of mek1 (Dictyostelium) [Source:HGNC Symbol;Acc:20219]	14	q32.12	-1	91923955	91976898	5912	0.803771	7.30382	29.2374	6.40324e-08	2.86862e-07
ENSG00000242247	ARFGAP3	ADP-ribosylation factor GTPase activating protein 3 [Source:HGNC Symbol;Acc:661]	22	q13.2	-1	43192508	43254112	3381	0.763501	6.3495	29.2199	6.46137e-08	2.89125e-07
ENSG00000160856	FCRL3	Fc receptor-like 3 [Source:HGNC Symbol;Acc:18506]	1	q23.1	-1	157644111	157670647	6538	1.08368	5.97052	29.2022	6.52066e-08	2.91435e-07
ENSG00000163812	ZDHHC3	zinc finger, DHHC-type containing 3 [Source:HGNC Symbol;Acc:18470]	3	p21.31	-1	44956749	45017677	7609	-0.823315	5.97522	29.179	6.59914e-08	2.94596e-07
ENSG00000102007	PLP2	proteolipid protein 2 (colonic epithelium-enriched) [Source:HGNC Symbol;Acc:9087]	X	p11.23	1	49028273	49031588	1279	0.756907	7.26862	29.1706	6.62774e-08	2.95525e-07
ENSG00000107651	SEC23IP	SEC23 interacting protein [Source:HGNC Symbol;Acc:17018]	10	q26.11	1	121652223	121702014	5684	1.03461	5.81742	29.1134	6.82628e-08	3.04021e-07
ENSG00000198856	OSTC	oligosaccharyltransferase complex subunit (non-catalytic) [Source:HGNC Symbol;Acc:24448]	4	q25	1	109571740	109588976	1617	0.791645	5.87929	29.0357	7.10569e-08	3.16095e-07
ENSG00000124207	CSE1L	CSE1 chromosome segregation 1-like (yeast) [Source:HGNC Symbol;Acc:2431]	20	q13.13	1	47662849	47713489	3726	0.806994	6.58537	29.0139	7.18608e-08	3.18955e-07
ENSG00000108262	GIT1	G protein-coupled receptor kinase interacting ArfGAP 1 [Source:HGNC Symbol;Acc:4272]	17	q11.2	-1	27900487	27921072	5635	1.00951	6.17464	29.0137	7.18676e-08	3.18955e-07
ENSG00000157637	SLC38A10	solute carrier family 38, member 10 [Source:HGNC Symbol;Acc:28237]	17	q25.3	-1	79218800	79269347	7716	0.94896	6.22048	28.9977	7.24652e-08	3.21231e-07
ENSG00000092010	PSME1	proteasome (prosome, macropain) activator subunit 1 (PA28 alpha) [Source:HGNC Symbol;Acc:9568]	14	q12	1	24605367	24608176	1781	0.525311	9.1068	28.9618	7.38208e-08	3.26797e-07
ENSG00000184575	XPOT	exportin, tRNA [Source:HGNC Symbol;Acc:12826]	12	q14.2	1	64798130	64844907	7364	1.04938	6.69232	28.9599	7.38929e-08	3.26797e-07
ENSG00000168734	PKIG	protein kinase (cAMP-dependent, catalytic) inhibitor gamma [Source:HGNC Symbol;Acc:9019]	20	q13.12	1	43160426	43252888	2496	-0.966753	5.98536	28.9479	7.43524e-08	3.28448e-07
ENSG00000089127	OAS1	2'-5'-oligoadenylate synthetase 1, 40/46kDa [Source:HGNC Symbol;Acc:8086]	12	q24.13	1	113344582	113369990	3910	0.946218	5.99452	28.9453	7.445e-08	3.28497e-07
ENSG00000196591	HDAC2	histone deacetylase 2 [Source:HGNC Symbol;Acc:4853]	6	q21	-1	114254192	114332472	15461	0.617926	7.28615	28.9077	7.59125e-08	3.34561e-07
ENSG00000132300	PTCD3	pentatricopeptide repeat domain 3 [Source:HGNC Symbol;Acc:24717]	2	p11.2	1	86333305	86369280	10165	0.843986	6.62952	28.8734	7.72663e-08	3.40133e-07
ENSG00000165702	GFI1B	growth factor independent 1B transcription repressor [Source:HGNC Symbol;Acc:4238]	9	q34.13	1	135820932	135867083	2467	-0.873837	8.86383	28.8575	7.79047e-08	3.42546e-07
ENSG00000138798	EGF	epidermal growth factor [Source:HGNC Symbol;Acc:3229]	4	q25	1	110834040	110933422	6127	-0.983728	6.99508	28.8372	7.87237e-08	3.45747e-07
ENSG00000164054	SHISA5	shisa family member 5 [Source:HGNC Symbol;Acc:30376]	3	p21.31	-1	48509197	48542259	4586	0.661801	6.81012	28.8234	7.92869e-08	3.47818e-07
ENSG00000114784	EIF1B	eukaryotic translation initiation factor 1B [Source:HGNC Symbol;Acc:30792]	3	p22.1	1	40351175	40353915	1912	-0.723461	7.24773	28.8134	7.96982e-08	3.4922e-07
ENSG00000204642	HLA-F	major histocompatibility complex, class I, F [Source:HGNC Symbol;Acc:4963]	6	p22.1	1	29690552	29706305	4685	-0.559273	8.56356	28.8077	7.99319e-08	3.4984e-07
ENSG00000119844	AFTPH	aftiphilin [Source:HGNC Symbol;Acc:25951]	2	p14	1	64751465	64820139	5741	-0.705221	7.08209	28.7961	8.04114e-08	3.51169e-07
ENSG00000140968	IRF8	interferon regulatory factor 8 [Source:HGNC Symbol;Acc:5358]	16	q24.1	1	85932409	85956215	5162	1.00928	5.737	28.7959	8.04205e-08	3.51169e-07
ENSG00000241468	ATP5J2	ATP synthase, H+ transporting, mitochondrial Fo complex, subunit F2 [Source:HGNC Symbol;Acc:848]	7	q22.1	-1	99046098	99063954	2288	-0.721518	6.06711	28.791	8.06249e-08	3.51658e-07
ENSG00000100813	ACIN1	apoptotic chromatin condensation inducer 1 [Source:HGNC Symbol;Acc:17066]	14	q11.2	-1	23527773	23564823	9110	-0.76736	6.53999	28.7625	8.18221e-08	3.5647e-07
ENSG00000138768	USO1	USO1 vesicle transport factor [Source:HGNC Symbol;Acc:30904]	4	q21.1	1	76649777	76735382	4542	0.764703	6.79614	28.7083	8.41407e-08	3.66152e-07
ENSG00000176407	KCMF1	potassium channel modulatory factor 1 [Source:HGNC Symbol;Acc:20589]	2	p11.2	1	85198216	85286595	7968	-0.823975	6.29713	28.6903	8.49283e-08	3.69156e-07
ENSG00000090861	AARS	alanyl-tRNA synthetase [Source:HGNC Symbol;Acc:20]	16	q22.1	-1	70286198	70323446	4498	0.904889	6.2123	28.6626	8.61518e-08	3.74046e-07
ENSG00000134352	IL6ST	interleukin 6 signal transducer (gp130, oncostatin M receptor) [Source:HGNC Symbol;Acc:6021]	5	q11.2	-1	55230923	55290821	9292	-0.863076	7.34922	28.658	8.63587e-08	3.74517e-07
ENSG00000092964	DPYSL2	dihydropyrimidinase-like 2 [Source:HGNC Symbol;Acc:3014]	8	p21.2	1	26371791	26515694	7052	1.30966	5.39315	28.6351	8.73858e-08	3.78185e-07
ENSG00000101109	STK4	serine/threonine kinase 4 [Source:HGNC Symbol;Acc:11408]	20	q13.12	1	43595115	43708600	9079	-0.611196	8.24319	28.6347	8.74036e-08	3.78185e-07
ENSG00000169704	GP9	glycoprotein IX (platelet) [Source:HGNC Symbol;Acc:4444]	3	q21.3	1	128779610	128781249	889	-1.02854	8.02819	28.6315	8.75484e-08	3.7838e-07
ENSG00000043462	LCP2	lymphocyte cytosolic protein 2 (SH2 domain containing leukocyte protein of 76kDa) [Source:HGNC Symbol;Acc:6529]	5	q35.1	-1	169673241	169725231	7231	0.772284	7.68617	28.6268	8.77576e-08	3.78853e-07
ENSG00000205581	HMGN1	high mobility group nucleosome binding domain 1 [Source:HGNC Symbol;Acc:4984]	21	q22.2	-1	40714241	40721573	5102	-0.632041	7.85888	28.6131	8.83831e-08	3.81121e-07
ENSG00000107262	BAG1	BCL2-associated athanogene [Source:HGNC Symbol;Acc:937]	9	p13.3	-1	33247818	33264761	7108	-0.644548	7.49964	28.61	8.85224e-08	3.81289e-07
ENSG00000111605	CPSF6	cleavage and polyadenylation specific factor 6, 68kDa [Source:HGNC Symbol;Acc:13871]	12	q15	1	69633317	69668138	7190	0.924	6.17218	28.5607	9.08073e-08	3.90687e-07
ENSG00000136811	ODF2	outer dense fiber of sperm tails 2 [Source:HGNC Symbol;Acc:8114]	9	q34.11	1	131217465	131263571	6342	0.859126	6.01588	28.5435	9.1618e-08	3.93729e-07
ENSG00000145907	G3BP1	GTPase activating protein (SH3 domain) binding protein 1 [Source:HGNC Symbol;Acc:30292]	5	q33.1	1	151150606	151192346	12406	0.895849	6.73015	28.5367	9.19371e-08	3.94654e-07
ENSG00000163946	FAM208A	family with sequence similarity 208, member A [Source:HGNC Symbol;Acc:30314]	3	p14.3	-1	56654161	56717265	9824	0.932877	6.09241	28.5283	9.23372e-08	3.95924e-07
ENSG00000010244	ZNF207	zinc finger protein 207 [Source:HGNC Symbol;Acc:12998]	17	q11.2	1	30677136	30708905	15834	0.794324	6.59056	28.5012	9.36382e-08	4.0105e-07
ENSG00000198373	WWP2	WW domain containing E3 ubiquitin protein ligase 2 [Source:HGNC Symbol;Acc:16804]	16	q22.1	1	69796209	69975644	9053	0.908244	6.40721	28.497	9.38434e-08	4.01477e-07
ENSG00000164543	STK17A	serine/threonine kinase 17a [Source:HGNC Symbol;Acc:11395]	7	p13	1	43622357	43666385	4943	0.670895	6.83566	28.4875	9.43039e-08	4.02664e-07
ENSG00000152404	CWF19L2	CWF19-like 2, cell cycle control (S. pombe) [Source:HGNC Symbol;Acc:26508]	11	q22.3	-1	107197071	107328572	3583	-0.751737	6.92402	28.4869	9.43329e-08	4.02664e-07
ENSG00000170581	STAT2	signal transducer and activator of transcription 2, 113kDa [Source:HGNC Symbol;Acc:11363]	12	q13.3	-1	56735381	56753939	6109	0.97895	6.80924	28.478	9.47706e-08	4.04078e-07
ENSG00000140740	UQCRC2	ubiquinol-cytochrome c reductase core protein II [Source:HGNC Symbol;Acc:12586]	16	p12.2	1	21963981	21994981	4992	0.729967	7.53641	28.4612	9.55976e-08	4.07147e-07
ENSG00000169180	XPO6	exportin 6 [Source:HGNC Symbol;Acc:19733]	16	p11.2	-1	28109300	28223241	7065	0.773324	7.85278	28.3559	1.00938e-07	4.29412e-07
ENSG00000105711	SCN1B	sodium channel, voltage-gated, type I, beta subunit [Source:HGNC Symbol;Acc:10586]	19	q13.12	1	35521588	35531352	4625	-1.19544	6.60787	28.321	1.02776e-07	4.3674e-07
ENSG00000143409	FAM63A	family with sequence similarity 63, member A [Source:HGNC Symbol;Acc:25648]	1	q21.3	-1	150969025	150980851	3590	-0.817271	8.29385	28.3154	1.03072e-07	4.37509e-07
ENSG00000240356	RPL23AP7	ribosomal protein L23a pseudogene 7 [Source:HGNC Symbol;Acc:17336]	2	q13	-1	114368079	114384667	2128	-1.69765	7.98301	28.2288	1.07791e-07	4.57029e-07
ENSG00000177119	ANO6	anoctamin 6 [Source:HGNC Symbol;Acc:25240]	12	q12	1	45609770	45834187	8235	-0.854423	8.50429	28.2126	1.08696e-07	4.60351e-07
ENSG00000100351	GRAP2	GRB2-related adaptor protein 2 [Source:HGNC Symbol;Acc:4563]	22	q13.1	1	40297086	40369725	6190	-0.790886	10.0304	28.168	1.11226e-07	4.70543e-07
ENSG00000100220	RTCB	RNA 2',3'-cyclic phosphate and 5'-OH ligase [Source:HGNC Symbol;Acc:26935]	22	q12.3	-1	32783569	32808242	2959	0.808706	6.54474	28.1262	1.13656e-07	4.80289e-07
ENSG00000120694	HSPH1	heat shock 105kDa/110kDa protein 1 [Source:HGNC Symbol;Acc:16969]	13	q12.3	-1	31710762	31736525	4097	0.714077	7.19324	28.0995	1.15236e-07	4.86425e-07
ENSG00000086730	LAT2	linker for activation of T cells family, member 2 [Source:HGNC Symbol;Acc:12749]	7	q11.23	1	73613982	73644161	4542	0.855843	6.7573	28.0793	1.16443e-07	4.90972e-07
ENSG00000110455	ACCS	1-aminocyclopropane-1-carboxylate synthase homolog (Arabidopsis)(non-functional) [Source:HGNC Symbol;Acc:23989]	11	p11.2	1	44087475	44105772	5826	-0.841431	6.47899	28.0688	1.17077e-07	4.93098e-07
ENSG00000056586	RC3H2	ring finger and CCCH-type domains 2 [Source:HGNC Symbol;Acc:21461]	9	q33.2	-1	125606835	125667620	11545	-0.822243	7.06567	28.0435	1.18622e-07	4.99052e-07
ENSG00000164961	KIAA0196	KIAA0196 [Source:HGNC Symbol;Acc:28984]	8	q24.13	-1	126036502	126104082	4784	1.11108	6.27845	27.9893	1.2199e-07	5.12656e-07
ENSG00000137818	RPLP1	ribosomal protein, large, P1 [Source:HGNC Symbol;Acc:10372]	15	q23	1	69745123	69748255	2993	-0.581672	11.4222	27.9858	1.22209e-07	5.13007e-07
ENSG00000124299	PEPD	peptidase D [Source:HGNC Symbol;Acc:8840]	19	q13.11	-1	33877856	34012700	4157	0.897159	6.6376	27.9659	1.2347e-07	5.17728e-07
ENSG00000087191	PSMC5	proteasome (prosome, macropain) 26S subunit, ATPase, 5 [Source:HGNC Symbol;Acc:9552]	17	q23.3	1	61904512	61909379	4483	-0.500537	8.34692	27.9479	1.24625e-07	5.21433e-07
ENSG00000139278	GLIPR1	GLI pathogenesis-related 1 [Source:HGNC Symbol;Acc:17001]	12	q21.2	1	75874460	75897633	6273	0.959438	6.53104	27.9479	1.24628e-07	5.21433e-07
ENSG00000241945	PWP2	PWP2 periodic tryptophan protein homolog (yeast) [Source:HGNC Symbol;Acc:9711]	21	q22.3	1	45527171	45551063	6922	0.955861	5.7738	27.9376	1.2529e-07	5.23627e-07
ENSG00000165959	CLMN	calmin (calponin-like, transmembrane) [Source:HGNC Symbol;Acc:19972]	14	q32.13	-1	95648277	95786243	15701	-0.825976	6.14539	27.91	1.27091e-07	5.3057e-07
ENSG00000182173	TSEN54	TSEN54 tRNA splicing endonuclease subunit [Source:HGNC Symbol;Acc:27561]	17	q25.1	1	73512141	73520820	3440	0.699666	6.45157	27.9014	1.27656e-07	5.32342e-07
ENSG00000254999	BRK1	BRICK1, SCAR/WAVE actin-nucleating complex subunit [Source:HGNC Symbol;Acc:23057]	3	p25.3	1	10157276	10168874	1233	-0.742075	7.7355	27.8801	1.29073e-07	5.37663e-07
ENSG00000143393	PI4KB	phosphatidylinositol 4-kinase, catalytic, beta [Source:HGNC Symbol;Acc:8984]	1	q21.3	-1	151264273	151300191	5456	0.903193	5.93557	27.8663	1.29993e-07	5.40861e-07
ENSG00000104613	INTS10	integrator complex subunit 10 [Source:HGNC Symbol;Acc:25548]	8	p21.3	1	19674651	19709594	6869	0.804461	6.76905	27.8643	1.30126e-07	5.40861e-07
ENSG00000134516	DOCK2	dedicator of cytokinesis 2 [Source:HGNC Symbol;Acc:2988]	5	q35.1	1	169064251	169510386	12816	0.874357	8.29284	27.8218	1.3302e-07	5.52288e-07
ENSG00000116521	SCAMP3	secretory carrier membrane protein 3 [Source:HGNC Symbol;Acc:10565]	1	q22	-1	155225770	155232221	2442	0.655136	6.88962	27.8162	1.33402e-07	5.53267e-07
ENSG00000131375	CAPN7	calpain 7 [Source:HGNC Symbol;Acc:1484]	3	p25.1	1	15247659	15294425	5598	0.98917	5.82368	27.7973	1.34713e-07	5.58095e-07
ENSG00000120727	PAIP2	poly(A) binding protein interacting protein 2 [Source:HGNC Symbol;Acc:17970]	5	q31.2	1	138677276	138705406	3155	-0.66582	8.6989	27.7831	1.35709e-07	5.61609e-07
ENSG00000197903	HIST1H2BK	histone cluster 1, H2bk [Source:HGNC Symbol;Acc:13954]	6	p22.1	-1	27106073	27114619	820	-1.00079	7.99433	27.7507	1.37997e-07	5.70459e-07
ENSG00000105726	ATP13A1	ATPase type 13A1 [Source:HGNC Symbol;Acc:24215]	19	p13.11	-1	19756007	19774502	8376	0.750152	7.45484	27.7339	1.39201e-07	5.74808e-07
ENSG00000003056	M6PR	mannose-6-phosphate receptor (cation dependent) [Source:HGNC Symbol;Acc:6752]	12	p13.31	-1	9092959	9102551	3777	0.733177	7.08195	27.7029	1.41453e-07	5.83476e-07
ENSG00000173473	SMARCC1	SWI/SNF related, matrix associated, actin dependent regulator of chromatin, subfamily c, member 1 [Source:HGNC Symbol;Acc:11104]	3	p21.31	-1	47626762	47823596	7645	-0.570358	7.86813	27.6994	1.41706e-07	5.83882e-07
ENSG00000116161	CACYBP	calcyclin binding protein [Source:HGNC Symbol;Acc:30423]	1	q25.1	1	174968300	174980851	4510	0.639199	6.31924	27.6808	1.43079e-07	5.88902e-07
ENSG00000135976	ANKRD36	ankyrin repeat domain 36 [Source:HGNC Symbol;Acc:24079]	2	q11.2	1	97779233	97930258	10693	-0.717741	8.822	27.6718	1.43741e-07	5.90987e-07
ENSG00000188921	PTPLAD2	protein tyrosine phosphatase-like A domain containing 2 [Source:HGNC Symbol;Acc:20920]	9	p21.3	-1	20995306	21031635	9768	-0.931161	9.33063	27.6689	1.43962e-07	5.91257e-07
ENSG00000077097	TOP2B	topoisomerase (DNA) II beta 180kDa [Source:HGNC Symbol;Acc:11990]	3	p24.2	-1	25639475	25706398	5965	0.60314	8.32318	27.6632	1.44383e-07	5.92343e-07
ENSG00000103365	GGA2	golgi-associated, gamma adaptin ear containing, ARF binding protein 2 [Source:HGNC Symbol;Acc:16064]	16	p12.2	-1	23474863	23533316	8231	1.06446	6.66864	27.6006	1.49131e-07	6.11162e-07
ENSG00000135775	COG2	component of oligomeric golgi complex 2 [Source:HGNC Symbol;Acc:6546]	1	q42.2	1	230778235	230829728	11086	0.814421	5.90289	27.5945	1.49603e-07	6.12436e-07
ENSG00000134954	ETS1	v-ets avian erythroblastosis virus E26 oncogene homolog 1 [Source:HGNC Symbol;Acc:3488]	11	q24.3	-1	128328656	128457453	7153	0.972075	6.17721	27.5699	1.5152e-07	6.19208e-07
ENSG00000151651	ADAM8	ADAM metallopeptidase domain 8 [Source:HGNC Symbol;Acc:215]	10	q26.3	-1	135075907	135090372	4780	0.923883	7.87857	27.5691	1.51583e-07	6.19208e-07
ENSG00000151023	ENKUR	enkurin, TRPC channel interacting protein [Source:HGNC Symbol;Acc:28388]	10	p12.1	-1	25270908	25305089	3720	-0.96309	8.43806	27.5574	1.52498e-07	6.22279e-07
ENSG00000118508	RAB32	RAB32, member RAS oncogene family [Source:HGNC Symbol;Acc:9772]	6	q24.3	1	146864829	146876101	1217	-0.814685	8.08743	27.5506	1.53039e-07	6.23528e-07
ENSG00000070831	CDC42	cell division cycle 42 [Source:HGNC Symbol;Acc:1736]	1	p36.12	1	22379120	22419437	3470	-0.619771	7.10994	27.5494	1.53133e-07	6.23528e-07
ENSG00000117155	SSX2IP	synovial sarcoma, X breakpoint 2 interacting protein [Source:HGNC Symbol;Acc:16509]	1	p22.3	-1	85109390	85156486	8651	-0.821077	8.3635	27.4796	1.58764e-07	6.45765e-07
ENSG00000132341	RAN	RAN, member RAS oncogene family [Source:HGNC Symbol;Acc:9846]	12	q24.33	1	131356424	131362223	4825	0.585271	7.4332	27.454	1.60872e-07	6.53639e-07
ENSG00000169896	ITGAM	integrin, alpha M (complement component 3 receptor 3 subunit) [Source:HGNC Symbol;Acc:6149]	16	p11.2	1	31271311	31344213	5665	0.710568	7.46805	27.4358	1.62399e-07	6.59137e-07
ENSG00000110075	PPP6R3	protein phosphatase 6, regulatory subunit 3 [Source:HGNC Symbol;Acc:1173]	11	q13.2	1	68228186	68382802	8333	0.907025	6.67052	27.4226	1.63509e-07	6.62935e-07
ENSG00000116489	CAPZA1	capping protein (actin filament) muscle Z-line, alpha 1 [Source:HGNC Symbol;Acc:1488]	1	p13.2	1	113161795	113214241	4130	0.795767	7.62479	27.3984	1.65571e-07	6.70581e-07
ENSG00000092330	TINF2	TERF1 (TRF1)-interacting nuclear factor 2 [Source:HGNC Symbol;Acc:11824]	14	q12	-1	24708849	24711880	2712	0.742982	6.35264	27.3712	1.67914e-07	6.79343e-07
ENSG00000102898	NUTF2	nuclear transport factor 2 [Source:HGNC Symbol;Acc:13722]	16	q22.1	1	67880635	67906470	3895	-0.820827	8.33389	27.3586	1.6901e-07	6.8305e-07
ENSG00000153914	SREK1	splicing regulatory glutamine/lysine-rich protein 1 [Source:HGNC Symbol;Acc:17882]	5	q12.3	1	65435799	65479443	18240	-0.646601	7.46368	27.3515	1.69637e-07	6.84858e-07
ENSG00000157045	NTAN1	N-terminal asparagine amidase [Source:HGNC Symbol;Acc:29909]	16	p13.11	-1	15131710	15149921	3525	-0.794502	7.83071	27.3378	1.70838e-07	6.88972e-07
ENSG00000115310	RTN4	reticulon 4 [Source:HGNC Symbol;Acc:14085]	2	p16.1	-1	55199325	55339757	6642	-0.690896	7.70132	27.3044	1.73818e-07	7.00247e-07
ENSG00000169100	SLC25A6	solute carrier family 25 (mitochondrial carrier; adenine nucleotide translocator), member 6 [Source:HGNC Symbol;Acc:10992]	X	p22.33	-1	1505045	1511617	2164	0.616576	8.66213	27.287	1.75382e-07	7.05803e-07
ENSG00000184014	DENND5A	DENN/MADD domain containing 5A [Source:HGNC Symbol;Acc:19344]	11	p15.4	-1	9160372	9286937	8648	0.97657	6.76342	27.2574	1.78095e-07	7.15962e-07
ENSG00000269028	MTRNR2L12	MT-RNR2-like 12 (pseudogene) [Source:HGNC Symbol;Acc:37169]	3	q11.2	-1	96335981	96337000	1020	-2.23361	7.26535	27.2457	1.79169e-07	7.19517e-07
ENSG00000134910	STT3A	STT3A, subunit of the oligosaccharyltransferase complex (catalytic) [Source:HGNC Symbol;Acc:6172]	11	q24.2	1	125461607	125495110	7345	0.921314	6.68762	27.2349	1.80174e-07	7.22791e-07
ENSG00000143321	HDGF	hepatoma-derived growth factor [Source:HGNC Symbol;Acc:4856]	1	q23.1	-1	156711899	156736717	3790	-0.754157	6.70404	27.2327	1.80383e-07	7.22864e-07
ENSG00000140521	POLG	polymerase (DNA directed), gamma [Source:HGNC Symbol;Acc:9179]	15	q26.1	-1	89859534	89878092	5529	0.743669	6.63204	27.2204	1.81531e-07	7.26698e-07
ENSG00000009844	VTA1	vesicle (multivesicular body) trafficking 1 [Source:HGNC Symbol;Acc:20954]	6	q24.1	1	142468367	142545826	7194	0.892861	5.89457	27.2175	1.81805e-07	7.27029e-07
ENSG00000164733	CTSB	cathepsin B [Source:HGNC Symbol;Acc:2527]	8	p23.1	-1	11700033	11726957	7438	0.95737	7.92276	27.1636	1.86949e-07	7.46813e-07
ENSG00000176783	RUFY1	RUN and FYVE domain containing 1 [Source:HGNC Symbol;Acc:19760]	5	q35.3	1	178977559	179037027	5911	-0.964738	12.1224	27.1524	1.88031e-07	7.50346e-07
ENSG00000172349	IL16	interleukin 16 [Source:HGNC Symbol;Acc:5980]	15	q25.1	1	81451916	81605104	10875	0.594782	7.1953	27.1445	1.88797e-07	7.52611e-07
ENSG00000163902	RPN1	ribophorin I [Source:HGNC Symbol;Acc:10381]	3	q21.3	-1	128338817	128399918	3988	0.565014	7.73391	27.1343	1.89802e-07	7.55825e-07
ENSG00000145569	FAM105A	family with sequence similarity 105, member A [Source:HGNC Symbol;Acc:25629]	5	p15.2	1	14581884	14615116	4074	1.04012	5.76189	27.0984	1.9336e-07	7.68521e-07
ENSG00000135269	TES	testis derived transcript (3 LIM domains) [Source:HGNC Symbol;Acc:14620]	7	q31.2	1	115850547	115898837	4280	0.800863	6.71089	27.098	1.93395e-07	7.68521e-07
ENSG00000162402	USP24	ubiquitin specific peptidase 24 [Source:HGNC Symbol;Acc:12623]	1	p32.3	-1	55532032	55680786	11708	0.886342	6.29839	27.0474	1.98531e-07	7.88108e-07
ENSG00000166710	B2M	beta-2-microglobulin [Source:HGNC Symbol;Acc:914]	15	q21.1	1	45003675	45011075	3151	-0.78864	14.9308	27.0165	2.01724e-07	7.99946e-07
ENSG00000157601	MX1	myxovirus (influenza virus) resistance 1, interferon-inducible protein p78 (mouse) [Source:HGNC Symbol;Acc:7532]	21	q22.3	1	42792231	42831141	8611	1.05136	6.79434	26.997	2.03767e-07	8.07206e-07
ENSG00000100422	CERK	ceramide kinase [Source:HGNC Symbol;Acc:19256]	22	q13.31	-1	47080308	47134158	4938	0.996599	5.78854	26.9921	2.04289e-07	8.08431e-07
ENSG00000178952	TUFM	Tu translation elongation factor, mitochondrial [Source:HGNC Symbol;Acc:12420]	16	p11.2	-1	28853732	28857729	2271	0.621588	7.62725	26.9896	2.04555e-07	8.08641e-07
ENSG00000130066	SAT1	spermidine/spermine N1-acetyltransferase 1 [Source:HGNC Symbol;Acc:10540]	X	p22.11	1	23801290	23804343	2498	-0.607938	11.2261	26.9777	2.0582e-07	8.12796e-07
ENSG00000159579	RSPRY1	ring finger and SPRY domain containing 1 [Source:HGNC Symbol;Acc:29420]	16	q13	1	57220049	57274387	6064	0.732943	6.08013	26.9081	2.13358e-07	8.41556e-07
ENSG00000128309	MPST	mercaptopyruvate sulfurtransferase [Source:HGNC Symbol;Acc:7223]	22	q12.3	1	37415676	37425863	6760	-0.949435	6.06879	26.9064	2.13546e-07	8.41556e-07
ENSG00000141503	MINK1	misshapen-like kinase 1 [Source:HGNC Symbol;Acc:17565]	17	p13.2	1	4736683	4801356	7817	-0.787537	7.84189	26.9005	2.14201e-07	8.43263e-07
ENSG00000151726	ACSL1	acyl-CoA synthetase long-chain family member 1 [Source:HGNC Symbol;Acc:3569]	4	q35.1	-1	185676749	185747972	6134	1.47366	6.95322	26.8942	2.14903e-07	8.45151e-07
ENSG00000162434	JAK1	Janus kinase 1 [Source:HGNC Symbol;Acc:6190]	1	p31.3	-1	65298912	65432187	6317	0.472371	9.5036	26.851	2.19764e-07	8.63373e-07
ENSG00000165487	MICU2	mitochondrial calcium uptake 2 [Source:HGNC Symbol;Acc:31830]	13	q12.11	-1	22066836	22178353	3639	0.739559	6.30556	26.8455	2.20384e-07	8.64044e-07
ENSG00000149547	EI24	etoposide induced 2.4 [Source:HGNC Symbol;Acc:13276]	11	q24.2	1	125439112	125454575	3551	0.873974	5.90983	26.8455	2.20389e-07	8.64044e-07
ENSG00000250334	LINC00989	long intergenic non-protein coding RNA 989 [Source:HGNC Symbol;Acc:48918]	4	q21.21	1	80413570	80497614	2231	-0.858679	7.75094	26.8305	2.22107e-07	8.69882e-07
ENSG00000179632	MAF1	MAF1 homolog (S. cerevisiae) [Source:HGNC Symbol;Acc:24966]	8	q24.3	1	145159402	145162514	2377	-0.570038	8.30334	26.8226	2.23018e-07	8.7255e-07
ENSG00000102241	HTATSF1	HIV-1 Tat specific factor 1 [Source:HGNC Symbol;Acc:5276]	X	q26.3	1	135579238	135594505	3136	0.743955	5.99075	26.8168	2.23683e-07	8.74251e-07
ENSG00000136518	ACTL6A	actin-like 6A [Source:HGNC Symbol;Acc:24124]	3	q26.33	1	179280668	179306196	3675	0.706788	5.85013	26.7785	2.28156e-07	8.90817e-07
ENSG00000125952	MAX	MYC associated factor X [Source:HGNC Symbol;Acc:6913]	14	q23.3	-1	65472892	65569413	4430	-0.750142	8.66455	26.7351	2.33342e-07	9.10132e-07
ENSG00000123146	CD97	CD97 molecule [Source:HGNC Symbol;Acc:1711]	19	p13.12	1	14491313	14519537	5382	0.677677	8.84759	26.6785	2.40275e-07	9.36212e-07
ENSG00000162747	FCGR3B	Fc fragment of IgG, low affinity IIIb, receptor (CD16b) [Source:HGNC Symbol;Acc:3620]	1	q23.3	-1	161592986	161601753	2964	1.63197	5.96573	26.6553	2.43183e-07	9.46571e-07
ENSG00000122694	GLIPR2	GLI pathogenesis-related 2 [Source:HGNC Symbol;Acc:18007]	9	p13.3	1	36136732	36163910	3016	0.893321	6.33031	26.6058	2.49492e-07	9.70135e-07
ENSG00000183255	PTTG1IP	pituitary tumor-transforming 1 interacting protein [Source:HGNC Symbol;Acc:13524]	21	q22.3	-1	46269500	46293752	3471	-0.629653	7.25988	26.5989	2.50384e-07	9.72605e-07
ENSG00000110955	ATP5B	ATP synthase, H+ transporting, mitochondrial F1 complex, beta polypeptide [Source:HGNC Symbol;Acc:830]	12	q13.3	-1	57031959	57039798	2268	0.499104	8.72608	26.5729	2.53777e-07	9.84779e-07
ENSG00000078902	TOLLIP	toll interacting protein [Source:HGNC Symbol;Acc:16476]	11	p15.5	-1	1295601	1330884	5983	-0.715818	6.72261	26.567	2.54559e-07	9.86805e-07
ENSG00000164307	ERAP1	endoplasmic reticulum aminopeptidase 1 [Source:HGNC Symbol;Acc:18173]	5	q15	-1	96096521	96143803	7938	0.939855	6.01341	26.5645	2.54886e-07	9.87066e-07
ENSG00000123200	ZC3H13	zinc finger CCCH-type containing 13 [Source:HGNC Symbol;Acc:20368]	13	q14.13	-1	46528600	46626894	10262	-0.490077	7.77765	26.5266	2.5994e-07	1.00561e-06
ENSG00000114127	XRN1	5'-3' exoribonuclease 1 [Source:HGNC Symbol;Acc:30654]	3	q23	-1	142025449	142166904	11982	-0.607612	7.85724	26.4784	2.665e-07	1.02994e-06
ENSG00000085224	ATRX	alpha thalassemia/mental retardation syndrome X-linked [Source:HGNC Symbol;Acc:886]	X	q21.1	-1	76760356	77041702	12224	-0.511856	8.55762	26.4607	2.68957e-07	1.03838e-06
ENSG00000198931	APRT	adenine phosphoribosyltransferase [Source:HGNC Symbol;Acc:626]	16	q24.3	-1	88875747	88878352	1803	0.495524	7.77689	26.4555	2.69673e-07	1.03933e-06
ENSG00000110057	UNC93B1	unc-93 homolog B1 (C. elegans) [Source:HGNC Symbol;Acc:13481]	11	q13.2	-1	67758575	67772452	3438	0.864224	6.81978	26.455	2.6975e-07	1.03933e-06
ENSG00000164329	PAPD4	PAP associated domain containing 4 [Source:HGNC Symbol;Acc:26776]	5	q14.1	1	78907943	78982471	5508	0.791694	6.80121	26.4462	2.70977e-07	1.043e-06
ENSG00000100650	SRSF5	serine/arginine-rich splicing factor 5 [Source:HGNC Symbol;Acc:10787]	14	q24.1	1	70193617	70238722	5357	0.598636	8.83362	26.4252	2.73945e-07	1.05336e-06
ENSG00000143207	RFWD2	ring finger and WD repeat domain 2, E3 ubiquitin protein ligase [Source:HGNC Symbol;Acc:17440]	1	q25.2	-1	175913967	176176629	4299	0.755204	7.13775	26.4147	2.75431e-07	1.058e-06
ENSG00000259719			14	q22.3	1	56777598	56811719	846	-1.01939	6.32391	26.4032	2.77083e-07	1.06327e-06
ENSG00000071054	MAP4K4	mitogen-activated protein kinase kinase kinase kinase 4 [Source:HGNC Symbol;Acc:6866]	2	q11.2	1	102313312	102511149	11918	-0.474509	8.37365	26.393	2.78545e-07	1.0678e-06
ENSG00000114850	SSR3	signal sequence receptor, gamma (translocon-associated protein gamma) [Source:HGNC Symbol;Acc:11325]	3	q25.31	-1	156257929	156272973	4627	0.722121	5.95552	26.3784	2.80663e-07	1.07484e-06
ENSG00000076685	NT5C2	5'-nucleotidase, cytosolic II [Source:HGNC Symbol;Acc:8022]	10	q24.33	-1	104845940	104953056	7320	0.937037	6.21775	26.318	2.89571e-07	1.10784e-06
ENSG00000177663	IL17RA	interleukin 17 receptor A [Source:HGNC Symbol;Acc:5985]	22	q11.1	1	17565844	17596583	9035	0.940071	5.97997	26.2877	2.94159e-07	1.12425e-06
ENSG00000141068	KSR1	kinase suppressor of ras 1 [Source:HGNC Symbol;Acc:6465]	17	q11.1	1	25783670	25953461	11817	-0.870094	9.66329	26.2795	2.95402e-07	1.12787e-06
ENSG00000100612	DHRS7	dehydrogenase/reductase (SDR family) member 7 [Source:HGNC Symbol;Acc:21524]	14	q23.1	-1	60610838	60636574	3248	0.67154	7.33623	26.2658	2.97505e-07	1.13476e-06
ENSG00000168724	DNAJC21	DnaJ (Hsp40) homolog, subfamily C, member 21 [Source:HGNC Symbol;Acc:27030]	5	p13.2	1	34929698	34959069	9137	-0.546776	6.79082	26.2199	3.04673e-07	1.16093e-06
ENSG00000115233	PSMD14	proteasome (prosome, macropain) 26S subunit, non-ATPase, 14 [Source:HGNC Symbol;Acc:16889]	2	q24.2	1	162164549	162268228	7698	0.915186	6.08076	26.1601	3.14257e-07	1.19625e-06
ENSG00000126561	STAT5A	signal transducer and activator of transcription 5A [Source:HGNC Symbol;Acc:11366]	17	q21.2	1	40439565	40463961	5756	0.924163	6.71342	26.1502	3.15865e-07	1.20117e-06
ENSG00000126756	UXT	ubiquitously-expressed, prefoldin-like chaperone [Source:HGNC Symbol;Acc:12641]	X	p11.23	-1	47511197	47518560	1243	-0.647713	7.40451	26.1357	3.18246e-07	1.20902e-06
ENSG00000100181	TPTEP1	transmembrane phosphatase with tensin homology pseudogene 1 [Source:HGNC Symbol;Acc:43648]	22	q11.1	1	17082777	17179632	12081	-0.958256	8.51183	26.1225	3.20421e-07	1.21606e-06
ENSG00000112031	MTRF1L	mitochondrial translational release factor 1-like [Source:HGNC Symbol;Acc:21051]	6	q25.2	-1	153308497	153323820	4273	-0.955153	6.19494	26.1173	3.21289e-07	1.21814e-06
ENSG00000108528	SLC25A11	solute carrier family 25 (mitochondrial carrier; oxoglutarate carrier), member 11 [Source:HGNC Symbol;Acc:10981]	17	p13.2	-1	4840425	4843546	2669	0.696576	6.61601	26.1098	3.22537e-07	1.22165e-06
ENSG00000120008	WDR11	WD repeat domain 11 [Source:HGNC Symbol;Acc:13831]	10	q26.12	1	122610687	122669036	10837	0.733297	6.92318	26.1048	3.23375e-07	1.22361e-06
ENSG00000158406	HIST1H4H	histone cluster 1, H4h [Source:HGNC Symbol;Acc:4788]	6	p22.2	-1	26281283	26285762	1034	-1.34819	6.65411	26.0973	3.24631e-07	1.22714e-06
ENSG00000136929	HEMGN	hemogen [Source:HGNC Symbol;Acc:17509]	9	q22.33	-1	100689073	100707138	2192	-1.24584	6.70634	26.0892	3.26003e-07	1.2311e-06
ENSG00000115415	STAT1	signal transducer and activator of transcription 1, 91kDa [Source:HGNC Symbol;Acc:11362]	2	q32.2	-1	191829084	191885686	6053	0.957935	8.60686	26.0824	3.2715e-07	1.2342e-06
ENSG00000163412	EIF4E3	eukaryotic translation initiation factor 4E family member 3 [Source:HGNC Symbol;Acc:31837]	3	p13	-1	71724567	71803924	10779	0.884945	5.75875	26.0618	3.30663e-07	1.24622e-06
ENSG00000163050	ADCK3	aarF domain containing kinase 3 [Source:HGNC Symbol;Acc:16812]	1	q42.13	1	227085237	227175246	7797	0.826488	6.03393	26.0529	3.32186e-07	1.25072e-06
ENSG00000111596	CNOT2	CCR4-NOT transcription complex, subunit 2 [Source:HGNC Symbol;Acc:7878]	12	q15	1	70636774	70748773	13186	0.61629	7.19776	26.0156	3.38667e-07	1.27386e-06
ENSG00000164332	UBLCP1	ubiquitin-like domain containing CTD phosphatase 1 [Source:HGNC Symbol;Acc:28110]	5	q33.3	1	158690089	158713044	2672	0.829407	6.35065	25.9968	3.41981e-07	1.28505e-06
ENSG00000110696	C11orf58	chromosome 11 open reading frame 58 [Source:HGNC Symbol;Acc:16990]	11	p15.1	1	16634679	16778428	8675	-0.510525	7.92891	25.9911	3.42992e-07	1.28758e-06
ENSG00000090487	SPG21	spastic paraplegia 21 (autosomal recessive, Mast syndrome) [Source:HGNC Symbol;Acc:20373]	15	q22.31	-1	65255362	65282648	3984	0.76289	7.25703	25.8665	3.65857e-07	1.37205e-06
ENSG00000213722	DDAH2	dimethylarginine dimethylaminohydrolase 2 [Source:HGNC Symbol;Acc:2716]	6	p21.33	-1	31694815	31698394	2538	-0.67754	6.63124	25.8612	3.66871e-07	1.3745e-06
ENSG00000116221	MRPL37	mitochondrial ribosomal protein L37 [Source:HGNC Symbol;Acc:14034]	1	p32.3	1	54649714	54691137	2544	-0.666999	6.45749	25.8406	3.7081e-07	1.38789e-06
ENSG00000127527	EPS15L1	epidermal growth factor receptor pathway substrate 15-like 1 [Source:HGNC Symbol;Acc:24634]	19	p13.11	-1	16466050	16582896	8431	-0.779246	6.15992	25.8346	3.71957e-07	1.39081e-06
ENSG00000106052	TAX1BP1	Tax1 (human T-cell leukemia virus type I) binding protein 1 [Source:HGNC Symbol;Acc:11575]	7	p15.2	1	27778950	27884183	8661	-0.410026	9.03411	25.8012	3.78446e-07	1.41368e-06
ENSG00000223482	NUTM2A-AS1	NUTM2A antisense RNA 1 [Source:HGNC Symbol;Acc:45161]	10	q23.2	-1	88963632	89102369	6851	-0.891704	7.11568	25.7667	3.85286e-07	1.43782e-06
ENSG00000168291	PDHB	pyruvate dehydrogenase (lipoamide) beta [Source:HGNC Symbol;Acc:8808]	3	p14.3	-1	58413357	58419584	4717	0.787284	5.91085	25.7556	3.875e-07	1.44466e-06
ENSG00000166337	TAF10	TAF10 RNA polymerase II, TATA box binding protein (TBP)-associated factor, 30kDa [Source:HGNC Symbol;Acc:11543]	11	p15.4	-1	6627526	6633898	6104	-0.66172	8.75204	25.7427	3.90098e-07	1.45293e-06
ENSG00000145214	DGKQ	diacylglycerol kinase, theta 110kDa [Source:HGNC Symbol;Acc:2856]	4	p16.3	-1	952675	980683	4970	1.15137	5.82866	25.7365	3.9135e-07	1.45483e-06
ENSG00000117592	PRDX6	peroxiredoxin 6 [Source:HGNC Symbol;Acc:16753]	1	q25.1	1	173446405	173457946	2367	-0.791139	9.54006	25.7364	3.91377e-07	1.45483e-06
ENSG00000106443	PHF14	PHD finger protein 14 [Source:HGNC Symbol;Acc:22203]	7	p21.3	1	11013499	11209250	8727	-0.585364	6.87119	25.7122	3.96306e-07	1.47172e-06
ENSG00000147684	NDUFB9	NADH dehydrogenase (ubiquinone) 1 beta subcomplex, 9, 22kDa [Source:HGNC Symbol;Acc:7704]	8	q24.13	1	125551344	125580751	2629	-0.585522	6.97916	25.6636	4.06412e-07	1.50777e-06
ENSG00000112977	DAP	death-associated protein [Source:HGNC Symbol;Acc:2672]	5	p15.2	-1	10679342	10761384	3361	-0.923369	6.27829	25.6612	4.06924e-07	1.5082e-06
ENSG00000143797	MBOAT2	membrane bound O-acyltransferase domain containing 2 [Source:HGNC Symbol;Acc:25193]	2	p25.1	-1	8992820	9143942	8798	-1.03054	6.29312	25.6473	4.09879e-07	1.51767e-06
ENSG00000115607	IL18RAP	interleukin 18 receptor accessory protein [Source:HGNC Symbol;Acc:5989]	2	q12.1	1	103035149	103069025	2966	0.956798	6.07538	25.6226	4.1514e-07	1.53566e-06
ENSG00000114686	MRPL3	mitochondrial ribosomal protein L3 [Source:HGNC Symbol;Acc:10379]	3	q22.1	-1	131181056	131221827	2715	0.881831	6.24735	25.6012	4.19769e-07	1.55127e-06
ENSG00000213246	SUPT4H1	suppressor of Ty 4 homolog 1 (S. cerevisiae) [Source:HGNC Symbol;Acc:11467]	17	q22	-1	56422539	56430454	2076	-0.740188	6.16669	25.5944	4.21252e-07	1.55524e-06
ENSG00000087157	PGS1	phosphatidylglycerophosphate synthase 1 [Source:HGNC Symbol;Acc:30029]	17	q25.3	1	76374721	76421195	4965	0.760955	5.85266	25.5916	4.21875e-07	1.55602e-06
ENSG00000122692	SMU1	smu-1 suppressor of mec-8 and unc-52 homolog (C. elegans) [Source:HGNC Symbol;Acc:18247]	9	p21.1	-1	33041762	33076665	7130	0.764191	6.26453	25.5651	4.27702e-07	1.57598e-06
ENSG00000144848	ATG3	autophagy related 3 [Source:HGNC Symbol;Acc:20962]	3	q13.2	-1	112251356	112280893	6111	0.60957	7.64783	25.563	4.28167e-07	1.57617e-06
ENSG00000119778	ATAD2B	ATPase family, AAA domain containing 2B [Source:HGNC Symbol;Acc:29230]	2	p23.3	-1	23971534	24149984	10492	-0.770359	6.82857	25.559	4.29053e-07	1.5779e-06
ENSG00000138029	HADHB	hydroxyacyl-CoA dehydrogenase/3-ketoacyl-CoA thiolase/enoyl-CoA hydratase (trifunctional protein), beta subunit [Source:HGNC Symbol;Acc:4803]	2	p23.3	1	26466038	26513336	4133	0.671774	7.25433	25.5282	4.35965e-07	1.60177e-06
ENSG00000105939	ZC3HAV1	zinc finger CCCH-type, antiviral 1 [Source:HGNC Symbol;Acc:23721]	7	q34	-1	138728266	138794465	8235	0.734663	6.1629	25.5129	4.39441e-07	1.612e-06
ENSG00000100297	MCM5	minichromosome maintenance complex component 5 [Source:HGNC Symbol;Acc:6948]	22	q12.3	1	35796056	35821423	7338	0.697712	6.82364	25.5122	4.39597e-07	1.612e-06
ENSG00000134697	GNL2	guanine nucleotide binding protein-like 2 (nucleolar) [Source:HGNC Symbol;Acc:29925]	1	p34.3	-1	38032417	38061536	5745	0.732035	6.70271	25.4826	4.46396e-07	1.63535e-06
ENSG00000204592	HLA-E	major histocompatibility complex, class I, E [Source:HGNC Symbol;Acc:4962]	6	p21.33	1	30457244	30461982	2975	-0.57893	12.419	25.4737	4.48448e-07	1.64129e-06
ENSG00000142166	IFNAR1	interferon (alpha, beta and omega) receptor 1 [Source:HGNC Symbol;Acc:5432]	21	q22.11	1	34696734	34732168	6349	0.924631	6.52072	25.453	4.53298e-07	1.65744e-06
ENSG00000070010	UFD1L	ubiquitin fusion degradation 1 like (yeast) [Source:HGNC Symbol;Acc:12520]	22	q11.21	-1	19437433	19466738	8736	-0.610695	7.18987	25.4167	4.61903e-07	1.68728e-06
ENSG00000183735	TBK1	TANK-binding kinase 1 [Source:HGNC Symbol;Acc:11584]	12	q14.2	1	64845660	64895888	4762	0.872031	6.30927	25.413	4.62792e-07	1.6889e-06
ENSG00000156642	NPTN	neuroplastin [Source:HGNC Symbol;Acc:17867]	15	q24.1	-1	73852355	73926475	4042	-0.713635	8.06278	25.3996	4.66018e-07	1.69904e-06
ENSG00000130830	MPP1	membrane protein, palmitoylated 1, 55kDa [Source:HGNC Symbol;Acc:7219]	X	q28	-1	154006959	154049282	5396	-0.720958	10.1403	25.3586	4.76034e-07	1.7339e-06
ENSG00000136536	MARCH7	membrane-associated ring finger (C3HC4) 7, E3 ubiquitin protein ligase [Source:HGNC Symbol;Acc:17393]	2	q24.2	1	160569000	160627538	6256	0.888076	6.55703	25.3408	4.8044e-07	1.74827e-06
ENSG00000127920	GNG11	guanine nucleotide binding protein (G protein), gamma 11 [Source:HGNC Symbol;Acc:4403]	7	q21.3	1	93551011	93557922	3055	-1.02046	10.5789	25.3213	4.8533e-07	1.76437e-06
ENSG00000046651	OFD1	oral-facial-digital syndrome 1 [Source:HGNC Symbol;Acc:2567]	X	p22.2	1	13752832	13787480	5212	-0.502497	8.27381	25.2951	4.91969e-07	1.7868e-06
ENSG00000095303	PTGS1	prostaglandin-endoperoxide synthase 1 (prostaglandin G/H synthase and cyclooxygenase) [Source:HGNC Symbol;Acc:9604]	9	q33.2	1	125132824	125157982	5607	-0.762986	10.02	25.2673	4.99097e-07	1.81096e-06
ENSG00000188076	SCGB1C1	secretoglobin, family 1C, member 1 [Source:HGNC Symbol;Acc:18394]	11	p15.5	1	193080	194573	431	-1.14849	6.43444	25.1902	5.19445e-07	1.88299e-06
ENSG00000158417	EIF5B	eukaryotic translation initiation factor 5B [Source:HGNC Symbol;Acc:30793]	2	q11.2	1	99953816	100017789	7877	-0.564695	7.62863	25.1875	5.20171e-07	1.88382e-06
ENSG00000153187	HNRNPU	heterogeneous nuclear ribonucleoprotein U (scaffold attachment factor A) [Source:HGNC Symbol;Acc:5048]	1	q44	-1	245014468	245027844	8492	0.507976	8.7559	25.1852	5.20812e-07	1.88435e-06
ENSG00000105819	PMPCB	peptidase (mitochondrial processing) beta [Source:HGNC Symbol;Acc:9119]	7	q22.1	1	102937869	102969958	4835	0.715764	7.30169	25.1574	5.28352e-07	1.90981e-06
ENSG00000131467	PSME3	proteasome (prosome, macropain) activator subunit 3 (PA28 gamma; Ki) [Source:HGNC Symbol;Acc:9570]	17	q21.31	1	40976402	40995774	4894	0.860303	5.9318	25.1525	5.29709e-07	1.91289e-06
ENSG00000159840	ZYX	zyxin [Source:HGNC Symbol;Acc:13200]	7	q34	1	143078173	143088204	3482	-0.659789	9.84793	25.119	5.38985e-07	1.94454e-06
ENSG00000095319	NUP188	nucleoporin 188kDa [Source:HGNC Symbol;Acc:17859]	9	q34.11	1	131709978	131769375	8041	0.939392	6.49504	25.1136	5.40492e-07	1.94813e-06
ENSG00000132471	WBP2	WW domain binding protein 2 [Source:HGNC Symbol;Acc:12738]	17	q25.1	-1	73841780	73852588	5399	-0.691955	9.33999	25.1028	5.43535e-07	1.95654e-06
ENSG00000153113	CAST	calpastatin [Source:HGNC Symbol;Acc:1515]	5	q15	1	95860971	96115299	12437	-0.434031	8.75608	25.0999	5.44352e-07	1.95654e-06
ENSG00000000419	DPM1	dolichyl-phosphate mannosyltransferase polypeptide 1, catalytic subunit [Source:HGNC Symbol;Acc:3005]	20	q13.13	-1	49551404	49575092	1207	0.815163	5.88531	25.0999	5.44371e-07	1.95654e-06
ENSG00000173210	ABLIM3	actin binding LIM protein family, member 3 [Source:HGNC Symbol;Acc:29132]	5	q32	1	148521046	148640105	7216	-0.886904	7.33482	25.0839	5.4888e-07	1.97089e-06
ENSG00000131100	ATP6V1E1	ATPase, H+ transporting, lysosomal 31kDa, V1 subunit E1 [Source:HGNC Symbol;Acc:857]	22	q11.21	-1	18074902	18111584	3212	-0.688498	7.69581	25.0765	5.50993e-07	1.9766e-06
ENSG00000113356	POLR3G	polymerase (RNA) III (DNA directed) polypeptide G (32kD) [Source:HGNC Symbol;Acc:30075]	5	q14.3	1	89767565	89810370	4019	-1.36887	7.69953	25.0715	5.52434e-07	1.9799e-06
ENSG00000196189	SEMA4A	sema domain, immunoglobulin domain (Ig), transmembrane domain (TM) and short cytoplasmic domain, (semaphorin) 4A [Source:HGNC Symbol;Acc:10729]	1	q22	1	156117157	156147543	6676	1.33884	5.74035	25.0572	5.56546e-07	1.99276e-06
ENSG00000187098	MITF	microphthalmia-associated transcription factor [Source:HGNC Symbol;Acc:7105]	3	p14.1	1	69788586	70017488	7222	-1.03528	6.29017	25.0499	5.58663e-07	1.99846e-06
ENSG00000114942	EEF1B2	eukaryotic translation elongation factor 1 beta 2 [Source:HGNC Symbol;Acc:3208]	2	q33.3	1	207024309	207027652	1915	0.566624	9.32496	25.0447	5.60172e-07	2.00197e-06
ENSG00000118515	SGK1	serum/glucocorticoid regulated kinase 1 [Source:HGNC Symbol;Acc:10810]	6	q23.2	-1	134490384	134639250	9992	1.37161	6.16664	25.0324	5.63746e-07	2.01285e-06
ENSG00000135124	P2RX4	purinergic receptor P2X, ligand-gated ion channel, 4 [Source:HGNC Symbol;Acc:8535]	12	q24.31	1	121647660	121671909	8159	0.870676	5.86715	24.9801	5.79246e-07	2.06625e-06
ENSG00000135486	HNRNPA1	heterogeneous nuclear ribonucleoprotein A1 [Source:HGNC Symbol;Acc:5031]	12	q13.13	1	54673977	54680872	5093	0.449165	10.2811	24.9619	5.84746e-07	2.08391e-06
ENSG00000119396	RAB14	RAB14, member RAS oncogene family [Source:HGNC Symbol;Acc:16524]	9	q33.2	-1	123940415	123985292	4304	-0.609887	6.67056	24.9237	5.96444e-07	2.12361e-06
ENSG00000198730	CTR9	CTR9, Paf1/RNA polymerase II complex component [Source:HGNC Symbol;Acc:16850]	11	p15.3	1	10772534	10801290	5562	-0.598965	7.84098	24.9049	6.02286e-07	2.1424e-06
ENSG00000198707	CEP290	centrosomal protein 290kDa [Source:HGNC Symbol;Acc:29021]	12	q21.32	-1	88442793	88535993	10386	-0.640245	7.01261	24.8988	6.04209e-07	2.14723e-06
ENSG00000130340	SNX9	sorting nexin 9 [Source:HGNC Symbol;Acc:14973]	6	q25.3	1	158244296	158366109	4198	-0.719163	7.12331	24.866	6.14571e-07	2.18202e-06
ENSG00000142347	MYO1F	myosin IF [Source:HGNC Symbol;Acc:7600]	19	p13.2	-1	8585674	8642461	8550	0.686479	9.68549	24.8507	6.19481e-07	2.19739e-06
ENSG00000090863	GLG1	golgi glycoprotein 1 [Source:HGNC Symbol;Acc:4316]	16	q23.1	-1	74485856	74641012	9550	0.683865	7.94477	24.8447	6.21403e-07	2.20215e-06
ENSG00000086061	DNAJA1	DnaJ (Hsp40) homolog, subfamily A, member 1 [Source:HGNC Symbol;Acc:5229]	9	p21.1	1	33025209	33039905	2730	0.640404	7.8269	24.8299	6.26186e-07	2.21567e-06
ENSG00000126216	TUBGCP3	tubulin, gamma complex associated protein 3 [Source:HGNC Symbol;Acc:18598]	13	q34	-1	113139325	113242481	5863	0.95717	6.11843	24.8293	6.26382e-07	2.21567e-06
ENSG00000129355	CDKN2D	cyclin-dependent kinase inhibitor 2D (p19, inhibits CDK4) [Source:HGNC Symbol;Acc:1790]	19	p13.2	-1	10677138	10679735	1503	-0.825332	7.68405	24.8213	6.29001e-07	2.22286e-06
ENSG00000122862	SRGN	serglycin [Source:HGNC Symbol;Acc:9361]	10	q22.1	1	70847862	70864567	1220	-0.552434	8.16037	24.7081	6.67019e-07	2.35502e-06
ENSG00000136147	PHF11	PHD finger protein 11 [Source:HGNC Symbol;Acc:17024]	13	q14.2	1	50069746	50103123	4841	0.707139	6.75344	24.6868	6.74454e-07	2.37906e-06
ENSG00000169756	LIMS1	LIM and senescent cell antigen-like domains 1 [Source:HGNC Symbol;Acc:6616]	2	q12.3	1	109150857	109303702	7626	-0.881828	11.1687	24.6842	6.75364e-07	2.38006e-06
ENSG00000170759	KIF5B	kinesin family member 5B [Source:HGNC Symbol;Acc:6324]	10	p11.22	-1	32297938	32345359	5877	-0.407866	8.48132	24.6728	6.79358e-07	2.39192e-06
ENSG00000009790	TRAF3IP3	TRAF3 interacting protein 3 [Source:HGNC Symbol;Acc:30766]	1	q32.2	1	209929377	209955668	7753	0.548473	8.89491	24.6598	6.83956e-07	2.40588e-06
ENSG00000122643	NT5C3A	5'-nucleotidase, cytosolic IIIA [Source:HGNC Symbol;Acc:17820]	7	p14.3	-1	33053742	33102409	3467	-0.803268	11.3074	24.6372	6.92034e-07	2.43204e-06
ENSG00000115268	RPS15	ribosomal protein S15 [Source:HGNC Symbol;Acc:10388]	19	p13.3	1	1438358	1440583	2226	-0.574831	9.23048	24.6348	6.92902e-07	2.43284e-06
ENSG00000162496	DHRS3	dehydrogenase/reductase (SDR family) member 3 [Source:HGNC Symbol;Acc:17693]	1	p36.22	-1	12627939	12677737	3037	-0.819635	7.04397	24.6007	7.05275e-07	2.474e-06
ENSG00000090316	MAEA	macrophage erythroblast attacher [Source:HGNC Symbol;Acc:13731]	4	p16.3	1	1283639	1333935	9857	0.881669	5.74186	24.5967	7.06712e-07	2.47675e-06
ENSG00000089220	PEBP1	phosphatidylethanolamine binding protein 1 [Source:HGNC Symbol;Acc:8630]	12	q24.23	1	118573663	118583389	1780	0.670056	6.29753	24.589	7.09554e-07	2.48442e-06
ENSG00000065150	IPO5	importin 5 [Source:HGNC Symbol;Acc:6402]	13	q32.2	1	98605912	98676551	9671	0.824304	6.47641	24.5634	7.19044e-07	2.51533e-06
ENSG00000106829	TLE4	transducin-like enhancer of split 4 (E(sp1) homolog, Drosophila) [Source:HGNC Symbol;Acc:11840]	9	q21.31	1	82186688	82341658	8075	0.74855	6.53745	24.5026	7.42094e-07	2.59357e-06
ENSG00000171858	RPS21	ribosomal protein S21 [Source:HGNC Symbol;Acc:10409]	20	q13.33	1	60962172	60963576	1023	-0.702083	8.97844	24.4838	7.49363e-07	2.61657e-06
ENSG00000111912	NCOA7	nuclear receptor coactivator 7 [Source:HGNC Symbol;Acc:21081]	6	q22.32	1	126102307	126252266	6737	-0.769045	6.24081	24.4802	7.50758e-07	2.61904e-06
ENSG00000187667	WHAMMP3	WAS protein homolog associated with actin, golgi membranes and microtubules pseudogene 3 [Source:HGNC Symbol;Acc:27892]	15	q11.2	-1	23187728	23208737	6424	-0.983753	6.86684	24.441	7.66201e-07	2.67046e-06
ENSG00000100362	PVALB	parvalbumin [Source:HGNC Symbol;Acc:9704]	22	q12.3	-1	37196728	37215523	1050	-1.29554	7.71571	24.4132	7.7736e-07	2.70393e-06
ENSG00000095139	ARCN1	archain 1 [Source:HGNC Symbol;Acc:649]	11	q23.3	1	118443105	118473748	4177	0.812562	6.19653	24.4119	7.77882e-07	2.70393e-06
ENSG00000128463	EMC4	ER membrane protein complex subunit 4 [Source:HGNC Symbol;Acc:28032]	15	q14	1	34517200	34522357	4459	0.67851	6.3294	24.4117	7.77941e-07	2.70393e-06
ENSG00000167895	TMC8	transmembrane channel-like 8 [Source:HGNC Symbol;Acc:20474]	17	q25.3	1	76126851	76139049	5459	0.744017	7.39082	24.4085	7.79222e-07	2.70591e-06
ENSG00000101336	HCK	hemopoietic cell kinase [Source:HGNC Symbol;Acc:4840]	20	q11.21	1	30639991	30689659	3092	0.942718	8.20218	24.3948	7.84795e-07	2.72277e-06
ENSG00000151465	CDC123	cell division cycle 123 [Source:HGNC Symbol;Acc:16827]	10	p13	1	12237964	12292588	2404	0.711206	6.74262	24.3922	7.85857e-07	2.72397e-06
ENSG00000155363	MOV10	Mov10, Moloney leukemia virus 10, homolog (mouse) [Source:HGNC Symbol;Acc:7200]	1	p13.2	1	113215763	113243368	6509	0.71679	6.04943	24.3405	8.07244e-07	2.79555e-06
ENSG00000019582	CD74	CD74 molecule, major histocompatibility complex, class II invariant chain [Source:HGNC Symbol;Acc:1697]	5	q32	-1	149781200	149792492	3184	0.68477	11.2754	24.3324	8.10652e-07	2.8048e-06
ENSG00000130255	RPL36	ribosomal protein L36 [Source:HGNC Symbol;Acc:13631]	19	p13.3	1	5674958	5691887	2272	-0.630634	9.4805	24.2773	8.34151e-07	2.88347e-06
ENSG00000157538	DSCR3	Down syndrome critical region gene 3 [Source:HGNC Symbol;Acc:3044]	21	q22.13	-1	38595721	38640262	9343	0.68368	5.87779	24.2507	8.45785e-07	2.92103e-06
ENSG00000061918	GUCY1B3	guanylate cyclase 1, soluble, beta 3 [Source:HGNC Symbol;Acc:4687]	4	q32.1	1	156680144	156728743	3724	-0.728908	8.43103	24.2047	8.66186e-07	2.98878e-06
ENSG00000156508	EEF1A1	eukaryotic translation elongation factor 1 alpha 1 [Source:HGNC Symbol;Acc:3189]	6	q13	-1	74225473	74233520	5944	0.523835	13.0959	24.1706	8.8166e-07	3.03941e-06
ENSG00000109854	HTATIP2	HIV-1 Tat interactive protein 2, 30kDa [Source:HGNC Symbol;Acc:16637]	11	p15.1	1	20385231	20405329	2797	-0.690505	6.93557	24.1432	8.94323e-07	3.08027e-06
ENSG00000131143	COX4I1	cytochrome c oxidase subunit IV isoform 1 [Source:HGNC Symbol;Acc:2265]	16	q24.1	1	85832239	85840650	4792	-0.432166	9.05734	24.1034	9.12977e-07	3.14167e-06
ENSG00000167658	EEF2	eukaryotic translation elongation factor 2 [Source:HGNC Symbol;Acc:3214]	19	p13.3	-1	3976054	3985467	4027	0.586479	8.87334	24.0789	9.24659e-07	3.1786e-06
ENSG00000065809	FAM107B	family with sequence similarity 107, member B [Source:HGNC Symbol;Acc:23726]	10	p13	-1	14560556	14816896	7019	0.663483	6.20894	24.0774	9.25383e-07	3.1786e-06
ENSG00000152952	PLOD2	procollagen-lysine, 2-oxoglutarate 5-dioxygenase 2 [Source:HGNC Symbol;Acc:9082]	3	q24	-1	145787227	145881440	7646	-1.05462	6.28977	24.0718	9.28091e-07	3.18502e-06
ENSG00000010327	STAB1	stabilin 1 [Source:HGNC Symbol;Acc:18628]	3	p21.1	1	52529354	52558511	10588	-0.819079	7.90936	23.9817	9.72555e-07	3.3346e-06
ENSG00000038358	EDC4	enhancer of mRNA decapping 4 [Source:HGNC Symbol;Acc:17157]	16	q22.1	1	67906926	67918406	6173	1.02003	6.09368	23.974	9.76443e-07	3.34491e-06
ENSG00000167996	FTH1	ferritin, heavy polypeptide 1 [Source:HGNC Symbol;Acc:3976]	11	q12.3	-1	61727190	61735132	2030	-0.879248	8.67172	23.9604	9.83377e-07	3.36563e-06
ENSG00000103544	C16orf62	chromosome 16 open reading frame 62 [Source:HGNC Symbol;Acc:24641]	16	p12.3	1	19566562	19718115	9736	0.763514	6.66222	23.9544	9.86437e-07	3.37307e-06
ENSG00000205309	NT5M	5',3'-nucleotidase, mitochondrial [Source:HGNC Symbol;Acc:15769]	17	p11.2	1	17206649	17250977	1961	-0.933819	7.73705	23.9211	1.00365e-06	3.42885e-06
ENSG00000014216	CAPN1	calpain 1, (mu/I) large subunit [Source:HGNC Symbol;Acc:1476]	11	q13.1	1	64948037	64979477	7553	-0.650407	9.76978	23.8762	1.02736e-06	3.50669e-06
ENSG00000204136	GGTA1P	glycoprotein, alpha-galactosyltransferase 1 pseudogene [Source:HGNC Symbol;Acc:4253]	9	q33.2	-1	124207269	124262306	4501	-0.929743	8.36371	23.8655	1.03308e-06	3.52306e-06
ENSG00000081237	PTPRC	protein tyrosine phosphatase, receptor type, C [Source:HGNC Symbol;Acc:9666]	1	q31.3	1	198607801	198726545	8507	0.674798	11.2766	23.8436	1.04491e-06	3.56019e-06
ENSG00000173757	STAT5B	signal transducer and activator of transcription 5B [Source:HGNC Symbol;Acc:11367]	17	q21.2	-1	40351186	40428725	6447	0.683402	7.15459	23.8352	1.04944e-06	3.57242e-06
ENSG00000161526	SAP30BP	SAP30 binding protein [Source:HGNC Symbol;Acc:30785]	17	q25.1	1	73663196	73704142	8268	0.563893	6.90185	23.8328	1.05075e-06	3.5737e-06
ENSG00000168067	MAP4K2	mitogen-activated protein kinase kinase kinase kinase 2 [Source:HGNC Symbol;Acc:6864]	11	q13.1	-1	64556290	64570713	3745	-0.738618	8.37191	23.8306	1.05195e-06	3.57457e-06
ENSG00000101265	RASSF2	Ras association (RalGDS/AF-6) domain family member 2 [Source:HGNC Symbol;Acc:9883]	20	p13	-1	4760669	4804291	5759	1.24685	5.8683	23.8272	1.0538e-06	3.57765e-06
ENSG00000150045	KLRF1	killer cell lectin-like receptor subfamily F, member 1 [Source:HGNC Symbol;Acc:13342]	12	p13.31	1	9980077	9997606	1263	0.866844	6.31241	23.7975	1.07022e-06	3.63013e-06
ENSG00000047249	ATP6V1H	ATPase, H+ transporting, lysosomal 50/57kDa, V1 subunit H [Source:HGNC Symbol;Acc:18303]	8	q11.23	-1	54628117	54756118	5090	0.770394	6.19007	23.7922	1.07317e-06	3.63689e-06
ENSG00000119688	ABCD4	ATP-binding cassette, sub-family D (ALD), member 4 [Source:HGNC Symbol;Acc:68]	14	q24.3	-1	74752126	74769759	8769	0.851936	5.89474	23.773	1.08391e-06	3.67004e-06
ENSG00000130741	EIF2S3	eukaryotic translation initiation factor 2, subunit 3 gamma, 52kDa [Source:HGNC Symbol;Acc:3267]	X	p22.11	1	24072833	24096088	3472	0.750919	6.57392	23.742	1.1015e-06	3.72627e-06
ENSG00000132294	EFR3A	EFR3 homolog A (S. cerevisiae) [Source:HGNC Symbol;Acc:28970]	8	q24.22	1	132916335	133025889	6116	0.858825	6.09355	23.7277	1.10974e-06	3.75081e-06
ENSG00000170271	FAXDC2	fatty acid hydroxylase domain containing 2 [Source:HGNC Symbol;Acc:1334]	5	q33.2	-1	154198051	154238812	7222	-0.835453	7.73438	23.6923	1.13034e-06	3.81705e-06
ENSG00000068724	TTC7A	tetratricopeptide repeat domain 7A [Source:HGNC Symbol;Acc:19750]	2	p21	1	47143296	47303276	6949	1.01264	5.91965	23.6893	1.13211e-06	3.81962e-06
ENSG00000041353	RAB27B	RAB27B, member RAS oncogene family [Source:HGNC Symbol;Acc:9767]	18	q21.2	1	52385091	52562747	7432	-0.876661	6.80955	23.6692	1.14399e-06	3.85625e-06
ENSG00000132965	ALOX5AP	arachidonate 5-lipoxygenase-activating protein [Source:HGNC Symbol;Acc:436]	13	q12.3	1	31309645	31338556	1344	0.736731	7.21178	23.6515	1.15455e-06	3.88842e-06
ENSG00000117118	SDHB	succinate dehydrogenase complex, subunit B, iron sulfur (Ip) [Source:HGNC Symbol;Acc:10681]	1	p36.13	-1	17345217	17380665	2462	0.688278	6.71257	23.5899	1.19214e-06	4.01145e-06
ENSG00000079246	XRCC5	X-ray repair complementing defective repair in Chinese hamster cells 5 (double-strand-break rejoining) [Source:HGNC Symbol;Acc:12833]	2	q35	1	216972187	217071026	5463	0.532229	8.89276	23.587	1.19394e-06	4.01397e-06
ENSG00000178927	C17orf62	chromosome 17 open reading frame 62 [Source:HGNC Symbol;Acc:28672]	17	q25.3	-1	80400465	80408705	7234	0.668828	6.622	23.5759	1.20081e-06	4.0335e-06
ENSG00000112992	NNT	nicotinamide nucleotide transhydrogenase [Source:HGNC Symbol;Acc:7863]	5	p12	1	43602794	43707507	8245	0.707684	6.90951	23.5717	1.20346e-06	4.0365e-06
ENSG00000187699	C2orf88	chromosome 2 open reading frame 88 [Source:HGNC Symbol;Acc:28191]	2	q32.2	1	190744335	191068210	5997	-0.790338	6.94617	23.5711	1.20383e-06	4.0365e-06
ENSG00000145592	RPL37	ribosomal protein L37 [Source:HGNC Symbol;Acc:10347]	5	p13.1	-1	40825364	40835437	8153	-0.626784	9.30613	23.5542	1.21445e-06	4.06852e-06
ENSG00000198858	R3HDM4	R3H domain containing 4 [Source:HGNC Symbol;Acc:28270]	19	p13.3	-1	896503	913240	2961	-0.6444	9.47507	23.5087	1.24352e-06	4.16091e-06
ENSG00000230989	HSBP1	heat shock factor binding protein 1 [Source:HGNC Symbol;Acc:5203]	16	q23.3	1	83841448	83853342	8157	-0.690533	7.19451	23.5076	1.24422e-06	4.16091e-06
ENSG00000117115	PADI2	peptidyl arginine deiminase, type II [Source:HGNC Symbol;Acc:18341]	1	p36.13	-1	17393256	17445948	6002	1.75541	5.53446	23.5014	1.24823e-06	4.17066e-06
ENSG00000127663	KDM4B	lysine (K)-specific demethylase 4B [Source:HGNC Symbol;Acc:29136]	19	p13.3	1	4969125	5153606	9743	0.945898	5.95072	23.4968	1.25119e-06	4.17688e-06
ENSG00000136247	ZDHHC4	zinc finger, DHHC-type containing 4 [Source:HGNC Symbol;Acc:18471]	7	p22.1	1	6617065	6629005	3557	-0.689087	6.71755	23.4912	1.25486e-06	4.18544e-06
ENSG00000083799	CYLD	cylindromatosis (turban tumor syndrome) [Source:HGNC Symbol;Acc:2584]	16	q12.1	1	50775961	50835846	12963	0.618294	7.56312	23.4404	1.28845e-06	4.29371e-06
ENSG00000213741	RPS29	ribosomal protein S29 [Source:HGNC Symbol;Acc:10419]	14	q21.3	-1	50043390	50065408	2656	-0.661018	8.93622	23.4377	1.29025e-06	4.29593e-06
ENSG00000120438	TCP1	t-complex 1 [Source:HGNC Symbol;Acc:11655]	6	q25.3	-1	160199530	160210781	4929	0.5386	7.71186	23.4148	1.30572e-06	4.34363e-06
ENSG00000134198	TSPAN2	tetraspanin 2 [Source:HGNC Symbol;Acc:20659]	1	p13.2	-1	115590632	115632121	3410	-0.924753	6.61187	23.4059	1.31177e-06	4.35994e-06
ENSG00000034510	TMSB10	thymosin beta 10 [Source:HGNC Symbol;Acc:11879]	2	p11.2	1	85132749	85133795	492	-0.535039	9.3283	23.3619	1.34211e-06	4.45688e-06
ENSG00000167613	LAIR1	leukocyte-associated immunoglobulin-like receptor 1 [Source:HGNC Symbol;Acc:6477]	19	q13.42	-1	54865362	54882165	5700	0.899013	5.68274	23.351	1.34976e-06	4.47837e-06
ENSG00000231389	HLA-DPA1	major histocompatibility complex, class II, DP alpha 1 [Source:HGNC Symbol;Acc:4938]	6	p21.32	-1	33032346	33048552	5748	0.693978	7.98914	23.3428	1.35553e-06	4.49361e-06
ENSG00000115290	GRB14	growth factor receptor-bound protein 14 [Source:HGNC Symbol;Acc:4565]	2	q24.3	-1	165349322	165478358	2969	-0.95445	7.69077	23.3283	1.36575e-06	4.52352e-06
ENSG00000129083	COPB1	coatomer protein complex, subunit beta 1 [Source:HGNC Symbol;Acc:2231]	11	p15.2	-1	14464986	14521573	5131	0.719075	7.6598	23.3225	1.3699e-06	4.53333e-06
ENSG00000169718	DUS1L	dihydrouridine synthase 1-like (S. cerevisiae) [Source:HGNC Symbol;Acc:30086]	17	q25.3	-1	80015382	80023763	5999	0.59863	7.6097	23.3192	1.37222e-06	4.53704e-06
ENSG00000100591	AHSA1	AHA1, activator of heat shock 90kDa protein ATPase homolog 1 (yeast) [Source:HGNC Symbol;Acc:1189]	14	q24.3	1	77924213	77935817	2948	0.722884	6.50759	23.2582	1.41648e-06	4.67931e-06
ENSG00000167642	SPINT2	serine peptidase inhibitor, Kunitz type, 2 [Source:HGNC Symbol;Acc:11247]	19	q13.2	1	38734675	38783254	5199	-0.731531	6.86962	23.2393	1.43047e-06	4.72142e-06
ENSG00000117859	OSBPL9	oxysterol binding protein-like 9 [Source:HGNC Symbol;Acc:16386]	1	p32.3	1	52042851	52254889	9798	0.744236	6.42332	23.2373	1.43193e-06	4.72214e-06
ENSG00000145495	MARCH6	membrane-associated ring finger (C3HC4) 6, E3 ubiquitin protein ligase [Source:HGNC Symbol;Acc:30550]	5	p15.2	1	10353815	10440500	11336	-0.479655	7.85578	23.2331	1.43504e-06	4.7283e-06
ENSG00000179115	FARSA	phenylalanyl-tRNA synthetase, alpha subunit [Source:HGNC Symbol;Acc:3592]	19	p13.2	-1	13033293	13044851	2435	0.674981	6.80849	23.1524	1.49655e-06	4.9267e-06
ENSG00000143622	RIT1	Ras-like without CAAX 1 [Source:HGNC Symbol;Acc:10023]	1	q22	-1	155867599	155881195	3919	-0.798103	6.40943	23.1207	1.52148e-06	5.00441e-06
ENSG00000149187	CELF1	CUGBP, Elav-like family member 1 [Source:HGNC Symbol;Acc:2549]	11	p11.2	-1	47487496	47587121	10441	0.764282	6.16176	23.0986	1.53903e-06	5.05775e-06
ENSG00000114650	SCAP	SREBF chaperone [Source:HGNC Symbol;Acc:30634]	3	p21.31	-1	47455203	47518616	6282	0.716431	6.77789	23.0663	1.5651e-06	5.13899e-06
ENSG00000143774	GUK1	guanylate kinase 1 [Source:HGNC Symbol;Acc:4693]	1	q42.13	1	228327663	228336685	4725	-0.470754	9.06285	23.0399	1.58677e-06	5.20565e-06
ENSG00000004700	RECQL	RecQ protein-like (DNA helicase Q1-like) [Source:HGNC Symbol;Acc:9948]	12	p12.1	-1	21621845	21654603	3778	0.858967	6.59697	23.0361	1.58987e-06	5.21133e-06
ENSG00000111653	ING4	inhibitor of growth family, member 4 [Source:HGNC Symbol;Acc:19423]	12	p13.31	-1	6759446	6772314	2736	-0.617887	6.21369	23.028	1.59657e-06	5.22876e-06
ENSG00000125107	CNOT1	CCR4-NOT transcription complex, subunit 1 [Source:HGNC Symbol;Acc:7877]	16	q21	-1	58553855	58663790	10852	0.757828	7.73814	23.0206	1.60273e-06	5.24441e-06
ENSG00000157191	NECAP2	NECAP endocytosis associated 2 [Source:HGNC Symbol;Acc:25528]	1	p36.13	1	16767167	16786573	5559	0.584483	6.83997	22.9681	1.64709e-06	5.38493e-06
ENSG00000076003	MCM6	minichromosome maintenance complex component 6 [Source:HGNC Symbol;Acc:6949]	2	q21.3	-1	136597196	136633996	4118	-0.772194	6.4801	22.9599	1.65412e-06	5.40328e-06
ENSG00000110344	UBE4A	ubiquitination factor E4A [Source:HGNC Symbol;Acc:12499]	11	q23.3	1	118230300	118269926	6576	0.954586	6.10195	22.8921	1.71358e-06	5.5927e-06
ENSG00000116120	FARSB	phenylalanyl-tRNA synthetase, beta subunit [Source:HGNC Symbol;Acc:17800]	2	q36.1	-1	223435255	223521056	3429	0.762099	6.021	22.8901	1.71537e-06	5.59372e-06
ENSG00000169241	SLC50A1	solute carrier family 50 (sugar efflux transporter), member 1 [Source:HGNC Symbol;Acc:30657]	1	q22	1	155107820	155111329	2320	-0.753669	6.9	22.8817	1.72287e-06	5.61335e-06
ENSG00000113924	HGD	homogentisate 1,2-dioxygenase [Source:HGNC Symbol;Acc:4892]	3	q13.33	-1	120347020	120401418	2983	-0.980086	7.68634	22.8559	1.74615e-06	5.68434e-06
ENSG00000122218	COPA	coatomer protein complex, subunit alpha [Source:HGNC Symbol;Acc:2230]	1	q23.2	-1	160259063	160313190	6232	0.682078	8.32338	22.8403	1.76032e-06	5.72557e-06
ENSG00000140941	MAP1LC3B	microtubule-associated protein 1 light chain 3 beta [Source:HGNC Symbol;Acc:13352]	16	q24.2	1	87417601	87438385	5313	-0.680384	7.82336	22.8386	1.76194e-06	5.72593e-06
ENSG00000005059	CCDC109B	coiled-coil domain containing 109B [Source:HGNC Symbol;Acc:26076]	4	q25	1	110481361	110609874	3558	0.596133	7.53384	22.8337	1.76645e-06	5.73567e-06
ENSG00000076662	ICAM3	intercellular adhesion molecule 3 [Source:HGNC Symbol;Acc:5346]	19	p13.2	-1	10444452	10450499	2950	0.646714	7.89791	22.8065	1.79158e-06	5.81231e-06
ENSG00000126261	UBA2	ubiquitin-like modifier activating enzyme 2 [Source:HGNC Symbol;Acc:30661]	19	q13.11	1	34919257	34960853	3512	0.74028	7.01436	22.7977	1.79977e-06	5.83389e-06
ENSG00000121281	ADCY7	adenylate cyclase 7 [Source:HGNC Symbol;Acc:238]	16	q12.1	1	50280048	50352046	8630	0.982213	6.21029	22.7944	1.80291e-06	5.83739e-06
ENSG00000104964	AES	amino-terminal enhancer of split [Source:HGNC Symbol;Acc:307]	19	p13.3	-1	3052908	3063105	5298	0.494666	8.61316	22.7933	1.80392e-06	5.83739e-06
ENSG00000196072	BLOC1S2	biogenesis of lysosomal organelles complex-1, subunit 2 [Source:HGNC Symbol;Acc:20984]	10	q24.31	-1	102033713	102046469	2215	0.722442	5.59137	22.7799	1.81652e-06	5.87315e-06
ENSG00000138674	SEC31A	SEC31 homolog A (S. cerevisiae) [Source:HGNC Symbol;Acc:17052]	4	q21.22	-1	83739814	83822319	9145	0.632621	7.71117	22.776	1.82025e-06	5.88021e-06
ENSG00000101236	RNF24	ring finger protein 24 [Source:HGNC Symbol;Acc:13779]	20	p13	-1	3907956	3996229	7668	-0.758813	6.45113	22.7537	1.84145e-06	5.94363e-06
ENSG00000067182	TNFRSF1A	tumor necrosis factor receptor superfamily, member 1A [Source:HGNC Symbol;Acc:11916]	12	p13.31	-1	6437923	6451280	4005	0.93004	6.75165	22.7187	1.87532e-06	6.04784e-06
ENSG00000160948	VPS28	vacuolar protein sorting 28 homolog (S. cerevisiae) [Source:HGNC Symbol;Acc:18178]	8	q24.3	-1	145649000	145653931	3738	-0.566842	8.67757	22.7107	1.88314e-06	6.06788e-06
ENSG00000174231	PRPF8	pre-mRNA processing factor 8 [Source:HGNC Symbol;Acc:17340]	17	p13.3	-1	1553923	1588176	11355	0.556075	8.33275	22.6773	1.91618e-06	6.16914e-06
ENSG00000185864	NPIPB4	nuclear pore complex interacting protein family, member B4 [Source:HGNC Symbol;Acc:41985]	16	p12.2	-1	21845890	21892148	7408	0.643241	6.72875	22.6591	1.93446e-06	6.2227e-06
ENSG00000090376	IRAK3	interleukin-1 receptor-associated kinase 3 [Source:HGNC Symbol;Acc:17020]	12	q14.3	1	66582659	66648402	10004	-0.726454	6.18495	22.6208	1.97341e-06	6.34261e-06
ENSG00000112096	SOD2	superoxide dismutase 2, mitochondrial [Source:HGNC Symbol;Acc:11180]	6	q25.3	-1	160090089	160183561	18985	-0.638033	9.48559	22.594	2.00104e-06	6.42599e-06
ENSG00000137575	SDCBP	syndecan binding protein (syntenin) [Source:HGNC Symbol;Acc:10662]	8	q12.1	1	59465483	59495419	4778	0.660202	8.11865	22.5741	2.02191e-06	6.48753e-06
ENSG00000089639	GMIP	GEM interacting protein [Source:HGNC Symbol;Acc:24852]	19	p13.11	-1	19740285	19754476	3740	0.689521	7.27985	22.5435	2.05441e-06	6.58625e-06
ENSG00000257923	CUX1	cut-like homeobox 1 [Source:HGNC Symbol;Acc:2557]	7	q22.1	1	101458959	101927249	18329	-0.66925	8.05501	22.5156	2.08447e-06	6.67699e-06
ENSG00000170266	GLB1	galactosidase, beta 1 [Source:HGNC Symbol;Acc:4298]	3	p22.3	-1	33038100	33138722	4364	0.862013	6.37517	22.492	2.11026e-06	6.75389e-06
ENSG00000138095	LRPPRC	leucine-rich pentatricopeptide repeat containing [Source:HGNC Symbol;Acc:15714]	2	p21	-1	44113647	44223144	9760	0.75911	7.39443	22.4226	2.1878e-06	6.99617e-06
ENSG00000141580	WDR45B	WD repeat domain 45B [Source:HGNC Symbol;Acc:25072]	17	q25.3	-1	80572438	80606429	3542	0.746745	5.95399	22.3763	2.24127e-06	7.16113e-06
ENSG00000100225	FBXO7	F-box protein 7 [Source:HGNC Symbol;Acc:13586]	22	q12.3	1	32870663	32894818	8523	-0.60298	8.79692	22.3584	2.2622e-06	7.22192e-06
ENSG00000169223	LMAN2	lectin, mannose-binding 2 [Source:HGNC Symbol;Acc:16986]	5	q35.3	-1	176758563	176778853	2357	0.611975	7.57278	22.3425	2.28102e-06	7.27589e-06
ENSG00000166797	FAM96A	family with sequence similarity 96, member A [Source:HGNC Symbol;Acc:26235]	15	q22.31	-1	64364758	64386217	2427	0.744269	6.00532	22.3363	2.28835e-06	7.29316e-06
ENSG00000162231	NXF1	nuclear RNA export factor 1 [Source:HGNC Symbol;Acc:8071]	11	q12.3	-1	62559595	62573774	6194	0.546512	8.08609	22.3207	2.30709e-06	7.34672e-06
ENSG00000155313	USP25	ubiquitin specific peptidase 25 [Source:HGNC Symbol;Acc:12624]	21	q21.1	1	17102344	17252377	7812	0.713837	6.88957	22.308	2.32231e-06	7.38899e-06
ENSG00000138678	AGPAT9	1-acylglycerol-3-phosphate O-acyltransferase 9 [Source:HGNC Symbol;Acc:28157]	4	q21.23	1	84457067	84527028	3468	1.13582	5.39337	22.3044	2.32677e-06	7.39699e-06
ENSG00000101605	MYOM1	myomesin 1 [Source:HGNC Symbol;Acc:7613]	18	p11.31	-1	3066805	3220106	6573	-0.985625	5.73231	22.2224	2.42823e-06	7.71307e-06
ENSG00000180182	MED14	mediator complex subunit 14 [Source:HGNC Symbol;Acc:2370]	X	p11.4	-1	40507558	40595110	9656	0.902827	5.72522	22.2187	2.43289e-06	7.72142e-06
ENSG00000159674	SPON2	spondin 2, extracellular matrix protein [Source:HGNC Symbol;Acc:11253]	4	p16.3	-1	1160720	1202750	6013	0.863817	7.17651	22.178	2.48501e-06	7.88026e-06
ENSG00000163956	LRPAP1	low density lipoprotein receptor-related protein associated protein 1 [Source:HGNC Symbol;Acc:6701]	4	p16.3	-1	3508103	3534286	8724	0.689445	7.38549	22.167	2.49928e-06	7.91892e-06
ENSG00000115318	LOXL3	lysyl oxidase-like 3 [Source:HGNC Symbol;Acc:13869]	2	p13.1	-1	74759541	74782817	4363	-0.968477	6.02329	22.1589	2.50992e-06	7.94598e-06
ENSG00000130935	NOL11	nucleolar protein 11 [Source:HGNC Symbol;Acc:24557]	17	q24.2	1	65713949	65740647	4713	0.778895	6.3157	22.1368	2.53895e-06	8.03121e-06
ENSG00000168904	LRRC28	leucine rich repeat containing 28 [Source:HGNC Symbol;Acc:28355]	15	q26.3	1	99791567	99930934	9348	-0.982378	6.29367	22.1209	2.56004e-06	8.09118e-06
ENSG00000149806	FAU	Finkel-Biskis-Reilly murine sarcoma virus (FBR-MuSV) ubiquitously expressed [Source:HGNC Symbol;Acc:3597]	11	q13.1	-1	64888100	64889945	1846	-0.497644	8.94938	22.104	2.58272e-06	8.15606e-06
ENSG00000023892	DEF6	differentially expressed in FDCP 6 homolog (mouse) [Source:HGNC Symbol;Acc:2760]	6	p21.31	1	35265595	35289548	2675	0.51633	7.77172	22.0963	2.59306e-06	8.18193e-06
ENSG00000154781	CCDC174	coiled-coil domain containing 174 [Source:HGNC Symbol;Acc:28033]	3	p25.1	1	14693271	14714166	3533	-0.604828	6.2944	22.0693	2.62984e-06	8.29109e-06
ENSG00000185420	SMYD3	SET and MYND domain containing 3 [Source:HGNC Symbol;Acc:15513]	1	q44	-1	245912642	246670614	5871	-0.845509	6.51816	22.0593	2.64358e-06	8.32749e-06
ENSG00000244754	N4BP2L2	NEDD4 binding protein 2-like 2 [Source:HGNC Symbol;Acc:26916]	13	q13.1	-1	33006554	33112970	10306	-0.455099	7.11887	22.0498	2.65666e-06	8.36178e-06
ENSG00000135624	CCT7	chaperonin containing TCP1, subunit 7 (eta) [Source:HGNC Symbol;Acc:1622]	2	p13.2	1	73460548	73480149	3585	0.535302	7.48949	22.0462	2.66159e-06	8.36922e-06
ENSG00000085662	AKR1B1	aldo-keto reductase family 1, member B1 (aldose reductase) [Source:HGNC Symbol;Acc:381]	7	q33	-1	134127102	134144036	3660	0.626469	7.14954	22.0449	2.66344e-06	8.36922e-06
ENSG00000123349	PFDN5	prefoldin subunit 5 [Source:HGNC Symbol;Acc:8869]	12	q13.13	1	53689075	53693234	3380	-0.466556	9.98758	22.0339	2.67871e-06	8.41027e-06
ENSG00000184076	UQCR10	ubiquinol-cytochrome c reductase, complex III subunit X [Source:HGNC Symbol;Acc:30863]	22	q12.2	1	30163358	30166402	975	-0.540715	6.45708	22.0044	2.72029e-06	8.53376e-06
ENSG00000144381	HSPD1	heat shock 60kDa protein 1 (chaperonin) [Source:HGNC Symbol;Acc:5261]	2	q33.1	-1	198351305	198381461	4245	0.550498	7.68493	22.0015	2.72433e-06	8.53938e-06
ENSG00000069248	NUP133	nucleoporin 133kDa [Source:HGNC Symbol;Acc:18016]	1	q42.13	-1	229577045	229644103	5057	0.649912	6.16124	21.9786	2.75708e-06	8.63034e-06
ENSG00000134440	NARS	asparaginyl-tRNA synthetase [Source:HGNC Symbol;Acc:7643]	18	q21.31	-1	55267888	55289445	4089	0.676689	6.98066	21.978	2.75789e-06	8.63034e-06
ENSG00000146731	CCT6A	chaperonin containing TCP1, subunit 6A (zeta 1) [Source:HGNC Symbol;Acc:1620]	7	p11.2	1	56119323	56131682	3901	0.594289	7.44916	21.9743	2.76332e-06	8.64021e-06
ENSG00000165682	CLEC1B	C-type lectin domain family 1, member B [Source:HGNC Symbol;Acc:24356]	12	p13.2	-1	10138241	10166023	3670	-0.897096	7.94709	21.9666	2.77438e-06	8.66764e-06
ENSG00000100023	PPIL2	peptidylprolyl isomerase (cyclophilin)-like 2 [Source:HGNC Symbol;Acc:9261]	22	q11.21	1	22006559	22054304	8462	0.874216	5.82467	21.9254	2.83461e-06	8.84855e-06
ENSG00000257335	MGAM	maltase-glucoamylase (alpha-glucosidase) [Source:HGNC Symbol;Acc:7043]	7	q34	1	141607613	141806547	10767	1.5829	5.68423	21.913	2.853e-06	8.89864e-06
ENSG00000164808	SPIDR	scaffolding protein involved in DNA repair [Source:HGNC Symbol;Acc:28971]	8	q11.21	1	48173167	48648868	7477	0.797158	6.18456	21.8922	2.88397e-06	8.98787e-06
ENSG00000100347	SAMM50	SAMM50 sorting and assembly machinery component [Source:HGNC Symbol;Acc:24276]	22	q13.31	1	44351301	44406411	6435	0.832632	6.22584	21.886	2.89343e-06	9.00995e-06
ENSG00000081791	KIAA0141	KIAA0141 [Source:HGNC Symbol;Acc:28969]	5	q31.3	1	141303373	141321612	6047	0.80261	6.01401	21.8745	2.91073e-06	9.05641e-06
ENSG00000248334	WHAMMP2	WAS protein homolog associated with actin, golgi membranes and microtubules pseudogene 2 [Source:HGNC Symbol;Acc:32360]	15	q13.1	1	28982729	29002537	4844	-0.862395	7.5248	21.8714	2.91555e-06	9.06396e-06
ENSG00000173221	GLRX	glutaredoxin (thioltransferase) [Source:HGNC Symbol;Acc:4330]	5	q15	-1	95087023	95158709	6508	0.699125	6.34844	21.8532	2.94332e-06	9.14283e-06
ENSG00000100823	APEX1	APEX nuclease (multifunctional DNA repair enzyme) 1 [Source:HGNC Symbol;Acc:587]	14	q11.2	1	20923350	20925927	1882	0.704348	6.00614	21.8318	2.97619e-06	9.23739e-06
ENSG00000205250	E2F4	E2F transcription factor 4, p107/p130-binding [Source:HGNC Symbol;Acc:3118]	16	q22.1	1	67226072	67232821	3582	0.739996	6.23533	21.8201	2.99442e-06	9.28637e-06
ENSG00000014641	MDH1	malate dehydrogenase 1, NAD (soluble) [Source:HGNC Symbol;Acc:6970]	2	p15	1	63815743	63834331	4993	0.576501	7.38556	21.8115	3.00793e-06	9.32065e-06
ENSG00000196684	HSH2D	hematopoietic SH2 domain containing [Source:HGNC Symbol;Acc:24920]	19	p13.12	1	16244838	16269386	3399	0.603496	6.29348	21.7819	3.05461e-06	9.45759e-06
ENSG00000006459	KDM7A	lysine (K)-specific demethylase 7A [Source:HGNC Symbol;Acc:22224]	7	q34	-1	139784546	139876835	9430	-0.651184	6.8204	21.7702	3.07341e-06	9.50805e-06
ENSG00000134698	AGO4	argonaute RISC catalytic component 4 [Source:HGNC Symbol;Acc:18424]	1	p34.3	1	36273773	36323491	7267	1.16469	5.51399	21.7659	3.08033e-06	9.5217e-06
ENSG00000119242	CCDC92	coiled-coil domain containing 92 [Source:HGNC Symbol;Acc:29563]	12	q24.31	-1	124403207	124457378	6366	-0.763449	8.19197	21.762	3.08654e-06	9.53314e-06
ENSG00000131724	IL13RA1	interleukin 13 receptor, alpha 1 [Source:HGNC Symbol;Acc:5974]	X	q24	1	117861535	117928502	5387	1.25828	5.83293	21.7569	3.09482e-06	9.55094e-06
ENSG00000162722	TRIM58	tripartite motif containing 58 [Source:HGNC Symbol;Acc:24150]	1	q44	1	248020501	248041507	3225	-0.791618	7.76582	21.7486	3.10822e-06	9.58451e-06
ENSG00000197872	FAM49A	family with sequence similarity 49, member A [Source:HGNC Symbol;Acc:25373]	2	p24.2	-1	16730727	16847599	5448	0.86262	6.09781	21.7217	3.15213e-06	9.71203e-06
ENSG00000051108	HERPUD1	homocysteine-inducible, endoplasmic reticulum stress-inducible, ubiquitin-like domain member 1 [Source:HGNC Symbol;Acc:13744]	16	q13	1	56965960	56977798	4178	0.84737	7.18046	21.7008	3.18658e-06	9.81023e-06
ENSG00000104973	MED25	mediator complex subunit 25 [Source:HGNC Symbol;Acc:28845]	19	q13.33	1	50321539	50342073	6116	-0.69614	6.19627	21.676	3.22797e-06	9.9296e-06
ENSG00000120656	TAF12	TAF12 RNA polymerase II, TATA box binding protein (TBP)-associated factor, 20kDa [Source:HGNC Symbol;Acc:11545]	1	p35.3	-1	28915835	28969597	2337	0.703462	5.77083	21.6645	3.24753e-06	9.98168e-06
ENSG00000152229	PSTPIP2	proline-serine-threonine phosphatase interacting protein 2 [Source:HGNC Symbol;Acc:9581]	18	q21.1	-1	43563502	43652238	4120	-0.678719	7.57023	21.6509	3.27058e-06	1.00444e-05
ENSG00000143110	C1orf162	chromosome 1 open reading frame 162 [Source:HGNC Symbol;Acc:28344]	1	p13.2	1	112016414	112021134	2768	0.599556	7.17946	21.6386	3.29162e-06	1.0098e-05
ENSG00000117450	PRDX1	peroxiredoxin 1 [Source:HGNC Symbol;Acc:9352]	1	p34.1	-1	45976708	45988719	1522	0.538187	7.14579	21.6376	3.29335e-06	1.0098e-05
ENSG00000204287	HLA-DRA	major histocompatibility complex, class II, DR alpha [Source:HGNC Symbol;Acc:4947]	6	p21.32	1	32407619	32412823	1280	0.735074	9.20917	21.6238	3.31719e-06	1.01629e-05
ENSG00000116741	RGS2	regulator of G-protein signaling 2, 24kDa [Source:HGNC Symbol;Acc:9998]	1	q31.2	1	192778169	192781403	2086	1.09119	7.90003	21.5986	3.361e-06	1.02888e-05
ENSG00000184216	IRAK1	interleukin-1 receptor-associated kinase 1 [Source:HGNC Symbol;Acc:6112]	X	q28	-1	153275951	153285431	4001	0.781117	6.05572	21.5896	3.37673e-06	1.03287e-05
ENSG00000143353	LYPLAL1	lysophospholipase-like 1 [Source:HGNC Symbol;Acc:20440]	1	q41	1	219347186	219386207	2966	-0.745822	7.15842	21.5622	3.42538e-06	1.04691e-05
ENSG00000182473	EXOC7	exocyst complex component 7 [Source:HGNC Symbol;Acc:23214]	17	q25.1	-1	74077087	74117657	10126	0.730186	7.01395	21.5531	3.44165e-06	1.05103e-05
ENSG00000137601	NEK1	NIMA-related kinase 1 [Source:HGNC Symbol;Acc:7744]	4	q33	-1	170314426	170533780	7755	-0.675371	6.4875	21.5324	3.47899e-06	1.06091e-05
ENSG00000130150	MOSPD2	motile sperm domain containing 2 [Source:HGNC Symbol;Acc:28381]	X	p22.2	1	14891563	14940449	5656	1.00266	5.63916	21.5321	3.47958e-06	1.06091e-05
ENSG00000138035	PNPT1	polyribonucleotide nucleotidyltransferase 1 [Source:HGNC Symbol;Acc:23166]	2	p16.1	-1	55861400	55921045	5134	0.936089	5.9555	21.5043	3.53045e-06	1.07556e-05
ENSG00000061987	MON2	MON2 homolog (S. cerevisiae) [Source:HGNC Symbol;Acc:29177]	12	q14.1	1	62860597	62991363	13121	0.892271	6.23894	21.4964	3.545e-06	1.07912e-05
ENSG00000095370	SH2D3C	SH2 domain containing 3C [Source:HGNC Symbol;Acc:16884]	9	q34.11	-1	130500596	130541020	4599	0.650245	6.64585	21.4933	3.55074e-06	1.08e-05
ENSG00000096384	HSP90AB1	heat shock protein 90kDa alpha (cytosolic), class B member 1 [Source:HGNC Symbol;Acc:5258]	6	p21.1	1	44214824	44221620	2796	0.423655	9.09204	21.4717	3.59082e-06	1.09132e-05
ENSG00000090013	BLVRB	biliverdin reductase B (flavin reductase (NADPH)) [Source:HGNC Symbol;Acc:1063]	19	q13.2	-1	40953696	40971747	1665	-0.796016	6.5525	21.4627	3.6078e-06	1.09561e-05
ENSG00000005007	UPF1	UPF1 regulator of nonsense transcripts homolog (yeast) [Source:HGNC Symbol;Acc:9962]	19	p13.11	1	18942747	18979045	8600	0.743063	6.3369	21.3946	3.73822e-06	1.1343e-05
ENSG00000147416	ATP6V1B2	ATPase, H+ transporting, lysosomal 56/58kDa, V1 subunit B2 [Source:HGNC Symbol;Acc:854]	8	p21.3	1	20054878	20084330	7816	0.802924	7.96851	21.3875	3.75205e-06	1.13759e-05
ENSG00000078668	VDAC3	voltage-dependent anion channel 3 [Source:HGNC Symbol;Acc:12674]	8	p11.21	1	42249142	42263415	3144	-0.569039	9.10522	21.3566	3.81298e-06	1.15514e-05
ENSG00000121210	KIAA0922	KIAA0922 [Source:HGNC Symbol;Acc:29146]	4	q31.3	1	154387498	154557863	6393	0.533333	7.72848	21.3078	3.91138e-06	1.18401e-05
ENSG00000105186	ANKRD27	ankyrin repeat domain 27 (VPS9 domain) [Source:HGNC Symbol;Acc:25310]	19	q13.11	-1	33087913	33167503	7855	0.75574	6.21883	21.2686	3.99219e-06	1.20751e-05
ENSG00000148396	SEC16A	SEC16 homolog A (S. cerevisiae) [Source:HGNC Symbol;Acc:29006]	9	q34.3	-1	139334549	139372141	12102	0.781621	6.18852	21.2656	3.99842e-06	1.20843e-05
ENSG00000122882	ECD	ecdysoneless homolog (Drosophila) [Source:HGNC Symbol;Acc:17029]	10	q22.2	-1	74889913	74928813	3687	0.811633	5.8322	21.2318	4.06953e-06	1.22895e-05
ENSG00000067992	PDK3	pyruvate dehydrogenase kinase, isozyme 3 [Source:HGNC Symbol;Acc:8811]	X	p22.11	1	24483338	24557954	2695	-0.741915	6.53447	21.2253	4.08341e-06	1.23216e-05
ENSG00000127914	AKAP9	A kinase (PRKA) anchor protein 9 [Source:HGNC Symbol;Acc:379]	7	q21.2	1	91570181	91739987	18177	-0.460524	9.29372	21.1971	4.14382e-06	1.24939e-05
ENSG00000101856	PGRMC1	progesterone receptor membrane component 1 [Source:HGNC Symbol;Acc:16090]	X	q24	1	118370216	118378429	1911	-0.80579	8.77672	21.0998	4.35969e-06	1.31344e-05
ENSG00000166579	NDEL1	nudE neurodevelopment protein 1-like 1 [Source:HGNC Symbol;Acc:17620]	17	p13.1	1	8316449	8393729	8115	0.698613	5.98121	21.0651	4.43931e-06	1.33637e-05
ENSG00000115935	WIPF1	WAS/WASL interacting protein family, member 1 [Source:HGNC Symbol;Acc:12736]	2	q31.1	-1	175424300	175547644	9121	-0.60181	8.14851	21.0037	4.58399e-06	1.37883e-05
ENSG00000149182	ARFGAP2	ADP-ribosylation factor GTPase activating protein 2 [Source:HGNC Symbol;Acc:13504]	11	p11.2	-1	47185848	47198676	5920	0.634897	6.84097	20.9851	4.62872e-06	1.39118e-05
ENSG00000088992	TESC	tescalcin [Source:HGNC Symbol;Acc:26065]	12	q24.22	-1	117476728	117537284	1926	-0.710462	6.57387	20.9738	4.65618e-06	1.39833e-05
ENSG00000142168	SOD1	superoxide dismutase 1, soluble [Source:HGNC Symbol;Acc:11179]	21	q22.11	1	33031935	33041244	2019	-0.430502	7.96377	20.9292	4.76577e-06	1.43011e-05
ENSG00000104946	TBC1D17	TBC1 domain family, member 17 [Source:HGNC Symbol;Acc:25699]	19	q13.33	1	50380682	50392005	4731	-0.657855	6.20017	20.8959	4.84934e-06	1.45404e-05
ENSG00000198961	PJA2	praja ring finger 2, E3 ubiquitin protein ligase [Source:HGNC Symbol;Acc:17481]	5	q21.3	-1	108670410	108745695	5222	0.708108	6.33421	20.8766	4.8984e-06	1.46759e-05
ENSG00000136560	TANK	TRAF family member-associated NFKB activator [Source:HGNC Symbol;Acc:11562]	2	q24.2	1	161993419	162092732	5579	0.695854	6.36685	20.8604	4.93998e-06	1.47888e-05
ENSG00000172965	MIR4435-1HG	MIR4435-1 host gene (non-protein coding) [Source:HGNC Symbol;Acc:35163]	2	q13	-1	111953927	112252677	8500	-0.847859	6.91882	20.8335	5.00979e-06	1.4986e-05
ENSG00000142676	RPL11	ribosomal protein L11 [Source:HGNC Symbol;Acc:10301]	1	p36.11	1	24018269	24022915	1987	-0.53535	10.5353	20.8192	5.04755e-06	1.50871e-05
ENSG00000108582	CPD	carboxypeptidase D [Source:HGNC Symbol;Acc:2301]	17	q11.2	1	28705923	28797007	12532	1.15976	5.54963	20.8144	5.06001e-06	1.51124e-05
ENSG00000110048	OSBP	oxysterol binding protein [Source:HGNC Symbol;Acc:8503]	11	q12.1	-1	59341871	59383617	5492	0.797164	5.73897	20.807	5.07963e-06	1.51591e-05
ENSG00000093072	CECR1	cat eye syndrome chromosome region, candidate 1 [Source:HGNC Symbol;Acc:1839]	22	q11.1	-1	17660194	17702879	5136	1.07267	6.13643	20.7974	5.10514e-06	1.52232e-05
ENSG00000049656	CLPTM1L	CLPTM1-like [Source:HGNC Symbol;Acc:24308]	5	p15.33	-1	1317859	1345214	6557	0.625727	7.10689	20.7894	5.12662e-06	1.52753e-05
ENSG00000165688	PMPCA	peptidase (mitochondrial processing) alpha [Source:HGNC Symbol;Acc:18667]	9	q34.3	1	139305110	139318213	5193	0.682698	6.38775	20.7858	5.13623e-06	1.52876e-05
ENSG00000068400	GRIPAP1	GRIP1 associated protein 1 [Source:HGNC Symbol;Acc:18706]	X	p11.23	-1	48830134	48858675	5779	-0.470866	7.81062	20.7848	5.1388e-06	1.52876e-05
ENSG00000149564	ESAM	endothelial cell adhesion molecule [Source:HGNC Symbol;Acc:17474]	11	q24.2	-1	124622026	124632186	3373	-0.776181	9.03147	20.7485	5.23728e-06	1.55684e-05
ENSG00000065526	SPEN	spen family transcriptional repressor [Source:HGNC Symbol;Acc:17575]	1	p36.21	1	16174359	16266955	13294	0.648196	6.44213	20.7385	5.26455e-06	1.56372e-05
ENSG00000203875	SNHG5	small nucleolar RNA host gene 5 (non-protein coding) [Source:HGNC Symbol;Acc:21026]	6	q14.3	-1	86370710	86388451	2206	-0.704365	8.36715	20.6551	5.49917e-06	1.63214e-05
ENSG00000146834	MEPCE	methylphosphate capping enzyme [Source:HGNC Symbol;Acc:20247]	7	q22.1	1	100026413	100031741	3412	-0.800076	7.5911	20.6471	5.52193e-06	1.63761e-05
ENSG00000115738	ID2	inhibitor of DNA binding 2, dominant negative helix-loop-helix protein [Source:HGNC Symbol;Acc:5361]	2	p25.1	1	8818975	8824583	2205	0.613523	6.60654	20.6338	5.56058e-06	1.64779e-05
ENSG00000155463	OXA1L	oxidase (cytochrome c) assembly 1-like [Source:HGNC Symbol;Acc:8526]	14	q11.2	1	23235731	23241007	3254	0.558747	7.04794	20.5733	5.73904e-06	1.69935e-05
ENSG00000148308	GTF3C5	general transcription factor IIIC, polypeptide 5, 63kDa [Source:HGNC Symbol;Acc:4668]	9	q34.2	1	135906076	135933890	3992	0.720596	6.09747	20.5545	5.79577e-06	1.71481e-05
ENSG00000183486	MX2	myxovirus (influenza virus) resistance 2 (mouse) [Source:HGNC Symbol;Acc:7533]	21	q22.3	1	42733870	42781317	13175	0.773674	6.294	20.5448	5.82515e-06	1.7209e-05
ENSG00000128609	NDUFA5	NADH dehydrogenase (ubiquinone) 1 alpha subcomplex, 5 [Source:HGNC Symbol;Acc:7688]	7	q31.32	-1	123177051	123198309	9851	-0.71603	6.74503	20.5447	5.82543e-06	1.7209e-05
ENSG00000103978	TMEM87A	transmembrane protein 87A [Source:HGNC Symbol;Acc:24522]	15	q15.1	-1	42502730	42565861	5588	0.769926	6.11474	20.5251	5.88558e-06	1.73732e-05
ENSG00000111640	GAPDH	glyceraldehyde-3-phosphate dehydrogenase [Source:HGNC Symbol;Acc:4141]	12	p13.31	1	6643093	6647537	2975	-0.485071	11.0987	20.5012	5.95943e-06	1.75776e-05
ENSG00000089009	RPL6	ribosomal protein L6 [Source:HGNC Symbol;Acc:10362]	12	q24.13	-1	112842994	112856642	4447	-0.492247	9.75615	20.4934	5.98371e-06	1.76355e-05
ENSG00000105953	OGDH	oxoglutarate (alpha-ketoglutarate) dehydrogenase (lipoamide) [Source:HGNC Symbol;Acc:8124]	7	p13	1	44646171	44748665	5209	0.737562	6.02211	20.4636	6.07748e-06	1.78934e-05
ENSG00000100129	EIF3L	eukaryotic translation initiation factor 3, subunit L [Source:HGNC Symbol;Acc:18138]	22	q13.1	1	38244875	38285414	4296	0.479523	8.61845	20.4626	6.08064e-06	1.78934e-05
ENSG00000153071	DAB2	Dab, mitogen-responsive phosphoprotein, homolog 2 (Drosophila) [Source:HGNC Symbol;Acc:2662]	5	p13.1	-1	39371780	39462402	7714	-0.660213	9.45938	20.4575	6.09691e-06	1.7914e-05
ENSG00000154723	ATP5J	ATP synthase, H+ transporting, mitochondrial Fo complex, subunit F6 [Source:HGNC Symbol;Acc:847]	21	q21.3	-1	27088815	27107984	2043	-0.485704	7.38919	20.4575	6.09707e-06	1.7914e-05
ENSG00000182944	EWSR1	EWS RNA-binding protein 1 [Source:HGNC Symbol;Acc:3508]	22	q12.2	1	29663998	29696515	10327	0.406326	8.7642	20.4534	6.11021e-06	1.79387e-05
ENSG00000101182	PSMA7	proteasome (prosome, macropain) subunit, alpha type, 7 [Source:HGNC Symbol;Acc:9536]	20	q13.33	-1	60711791	60718496	1750	-0.366849	8.83418	20.4226	6.20912e-06	1.8215e-05
ENSG00000022840	RNF10	ring finger protein 10 [Source:HGNC Symbol;Acc:10055]	12	q24.31	1	120971283	121015397	5911	-0.47929	9.38909	20.4103	6.24917e-06	1.83183e-05
ENSG00000099341	PSMD8	proteasome (prosome, macropain) 26S subunit, non-ATPase, 8 [Source:HGNC Symbol;Acc:9566]	19	q13.2	1	38865176	38874464	3105	0.583182	6.81593	20.4065	6.26172e-06	1.8341e-05
ENSG00000163161	ERCC3	excision repair cross-complementing rodent repair deficiency, complementation group 3 [Source:HGNC Symbol;Acc:3435]	2	q14.3	-1	128014866	128051752	7401	0.65949	6.63382	20.3239	6.53772e-06	1.91347e-05
ENSG00000205302	SNX2	sorting nexin 2 [Source:HGNC Symbol;Acc:11173]	5	q23.2	1	122110691	122165803	4254	0.658822	8.25786	20.2681	6.73119e-06	1.96778e-05
ENSG00000131748	STARD3	StAR-related lipid transfer (START) domain containing 3 [Source:HGNC Symbol;Acc:17579]	17	q12	1	37793318	37819737	5160	0.60276	6.91408	20.2675	6.73365e-06	1.96778e-05
ENSG00000087074	PPP1R15A	protein phosphatase 1, regulatory subunit 15A [Source:HGNC Symbol;Acc:14375]	19	q13.33	1	49375649	49379314	3093	-0.655325	6.45075	20.2494	6.79753e-06	1.98492e-05
ENSG00000159346	ADIPOR1	adiponectin receptor 1 [Source:HGNC Symbol;Acc:24040]	1	q32.1	-1	202909951	202927700	3193	-0.631721	10.2068	20.2359	6.84549e-06	1.99739e-05
ENSG00000188554	NBR1	neighbor of BRCA1 gene 1 [Source:HGNC Symbol;Acc:6746]	17	q21.31	1	41322498	41363708	8424	0.716738	6.87056	20.2297	6.868e-06	2.00242e-05
ENSG00000120860	CCDC53	coiled-coil domain containing 53 [Source:HGNC Symbol;Acc:24256]	12	q23.2	-1	102406705	102455927	2593	-0.621951	7.32016	20.1981	6.9821e-06	2.03413e-05
ENSG00000109332	UBE2D3	ubiquitin-conjugating enzyme E2D 3 [Source:HGNC Symbol;Acc:12476]	4	q24	-1	103715540	103790053	10069	0.489499	8.22386	20.1622	7.11439e-06	2.07108e-05
ENSG00000114166	KAT2B	K(lysine) acetyltransferase 2B [Source:HGNC Symbol;Acc:8638]	3	p24.3	1	20081515	20195896	5634	-0.62451	6.48467	20.1408	7.19446e-06	2.09278e-05
ENSG00000158552	ZFAND2B	zinc finger, AN1-type domain 2B [Source:HGNC Symbol;Acc:25206]	2	q35	1	220059959	220074373	3396	-0.516107	7.64545	20.1312	7.23083e-06	2.10025e-05
ENSG00000100453	GZMB	granzyme B (granzyme 2, cytotoxic T-lymphocyte-associated serine esterase 1) [Source:HGNC Symbol;Acc:4709]	14	q12	-1	25100160	25103473	1408	0.767227	7.95315	20.1311	7.2312e-06	2.10025e-05
ENSG00000164919	COX6C	cytochrome c oxidase subunit VIc [Source:HGNC Symbol;Acc:2285]	8	q22.2	-1	100885428	100906290	3066	-0.474581	7.6577	20.1231	7.26125e-06	2.10737e-05
ENSG00000124733	MEA1	male-enhanced antigen 1 [Source:HGNC Symbol;Acc:6986]	6	p21.1	-1	42979832	42981706	1089	-0.651241	6.99058	20.1074	7.32142e-06	2.12321e-05
ENSG00000163479	SSR2	signal sequence receptor, beta (translocon-associated protein beta) [Source:HGNC Symbol;Acc:11324]	1	q22	-1	155978839	155990750	6651	0.523426	7.25782	20.0902	7.38727e-06	2.14068e-05
ENSG00000119655	NPC2	Niemann-Pick disease, type C2 [Source:HGNC Symbol;Acc:14537]	14	q24.3	-1	74942895	74960880	2749	-0.443792	7.44734	20.0755	7.44452e-06	2.15562e-05
ENSG00000133961	NUMB	numb homolog (Drosophila) [Source:HGNC Symbol;Acc:8060]	14	q24.3	-1	73741815	73930348	10760	0.788083	6.59762	20.0633	7.49212e-06	2.16775e-05
ENSG00000132694	ARHGEF11	Rho guanine nucleotide exchange factor (GEF) 11 [Source:HGNC Symbol;Acc:14580]	1	q23.1	-1	156904632	157015162	9392	1.11816	5.61189	20.0196	7.66522e-06	2.21615e-05
ENSG00000133627	ACTR3B	ARP3 actin-related protein 3 homolog B (yeast) [Source:HGNC Symbol;Acc:17256]	7	q36.1	1	152456834	152552463	6024	-0.76439	7.02471	19.9671	7.87864e-06	2.27612e-05
ENSG00000123338	NCKAP1L	NCK-associated protein 1-like [Source:HGNC Symbol;Acc:4862]	12	q13.13	1	54891495	54937726	6300	0.704078	8.08676	19.9478	7.95843e-06	2.29742e-05
ENSG00000100883	SRP54	signal recognition particle 54kDa [Source:HGNC Symbol;Acc:11301]	14	q13.2	1	35451163	35498773	3899	0.683274	6.49161	19.9393	7.99381e-06	2.30588e-05
ENSG00000023228	NDUFS1	NADH dehydrogenase (ubiquinone) Fe-S protein 1, 75kDa (NADH-coenzyme Q reductase) [Source:HGNC Symbol;Acc:7707]	2	q33.3	-1	206979541	207024327	12268	0.709138	5.849	19.9229	8.06293e-06	2.32406e-05
ENSG00000009335	UBE3C	ubiquitin protein ligase E3C [Source:HGNC Symbol;Acc:16803]	7	q36.3	1	156931607	157062066	9218	0.822121	5.81029	19.9063	8.13315e-06	2.34194e-05
ENSG00000115828	QPCT	glutaminyl-peptide cyclotransferase [Source:HGNC Symbol;Acc:9753]	2	p22.2	1	37571717	37600465	2599	1.37946	6.35116	19.9053	8.13729e-06	2.34194e-05
ENSG00000182446	NPLOC4	nuclear protein localization 4 homolog (S. cerevisiae) [Source:HGNC Symbol;Acc:18261]	17	q25.3	-1	79523913	79615495	9562	0.755223	6.29022	19.8801	8.24557e-06	2.3713e-05
ENSG00000012779	ALOX5	arachidonate 5-lipoxygenase [Source:HGNC Symbol;Acc:435]	10	q11.21	1	45869661	45941561	3685	0.941969	7.55476	19.8732	8.27513e-06	2.378e-05
ENSG00000169251	NMD3	NMD3 ribosome export adaptor [Source:HGNC Symbol;Acc:24250]	3	q26.1	1	160822484	160971320	4869	0.837639	5.97377	19.8686	8.2952e-06	2.38197e-05
ENSG00000204568	MRPS18B	mitochondrial ribosomal protein S18B [Source:HGNC Symbol;Acc:14516]	6	p21.33	1	30585486	30594172	1888	0.705794	5.83487	19.8455	8.39615e-06	2.40914e-05
ENSG00000003756	RBM5	RNA binding motif protein 5 [Source:HGNC Symbol;Acc:9902]	3	p21.31	1	50126341	50156454	10368	0.633702	7.34984	19.8171	8.52156e-06	2.44328e-05
ENSG00000115875	SRSF7	serine/arginine-rich splicing factor 7 [Source:HGNC Symbol;Acc:10789]	2	p22.1	-1	38970741	38978636	4045	0.567502	7.72331	19.8108	8.54977e-06	2.44638e-05
ENSG00000065518	NDUFB4	NADH dehydrogenase (ubiquinone) 1 beta subcomplex, 4, 15kDa [Source:HGNC Symbol;Acc:7699]	3	q13.33	1	120315156	120321347	1889	-0.609704	6.37049	19.8105	8.55097e-06	2.44638e-05
ENSG00000111371	SLC38A1	solute carrier family 38, member 1 [Source:HGNC Symbol;Acc:13447]	12	q13.11	-1	46576846	46663800	10013	0.965638	7.24908	19.8104	8.55171e-06	2.44638e-05
ENSG00000108669	CYTH1	cytohesin 1 [Source:HGNC Symbol;Acc:9501]	17	q25.3	-1	76670130	76778379	7754	0.657731	7.78903	19.8058	8.57201e-06	2.45034e-05
ENSG00000245910	SNHG6	small nucleolar RNA host gene 6 (non-protein coding) [Source:HGNC Symbol;Acc:32965]	8	q13.1	-1	67833919	67838633	1247	-0.706497	7.9203	19.7854	8.6643e-06	2.47486e-05
ENSG00000140943	MBTPS1	membrane-bound transcription factor peptidase, site 1 [Source:HGNC Symbol;Acc:15456]	16	q23.3	-1	84087368	84150511	10226	0.840997	6.49623	19.7683	8.74206e-06	2.4952e-05
ENSG00000070540	WIPI1	WD repeat domain, phosphoinositide interacting 1 [Source:HGNC Symbol;Acc:25471]	17	q24.2	-1	66417089	66453654	3402	-0.697237	7.60274	19.7452	8.84841e-06	2.52366e-05
ENSG00000084623	EIF3I	eukaryotic translation initiation factor 3, subunit I [Source:HGNC Symbol;Acc:3272]	1	p35.1	1	32687529	32697205	1725	0.556502	7.69023	19.6795	9.1579e-06	2.60997e-05
ENSG00000174851	YIF1A	Yip1 interacting factor homolog A (S. cerevisiae) [Source:HGNC Symbol;Acc:16688]	11	q13.2	-1	66052051	66056641	2370	0.678774	5.88293	19.6608	9.24779e-06	2.63305e-05
ENSG00000039123	SKIV2L2	superkiller viralicidic activity 2-like 2 (S. cerevisiae) [Source:HGNC Symbol;Acc:18734]	5	q11.2	1	54603588	54721409	6578	0.775501	6.624	19.6598	9.25275e-06	2.63305e-05
ENSG00000135336	ORC3	origin recognition complex, subunit 3 [Source:HGNC Symbol;Acc:8489]	6	q15	1	88299839	88377169	3633	0.752509	6.1397	19.6512	9.29435e-06	2.64291e-05
ENSG00000167632	TRAPPC9	trafficking protein particle complex 9 [Source:HGNC Symbol;Acc:30832]	8	q24.3	-1	140742586	141468678	34988	-0.70187	6.70037	19.6406	9.34633e-06	2.6557e-05
ENSG00000178982	EIF3K	eukaryotic translation initiation factor 3, subunit K [Source:HGNC Symbol;Acc:24656]	19	q13.2	1	39109735	39127595	2785	-0.464735	8.52695	19.6054	9.52006e-06	2.70304e-05
ENSG00000143761	ARF1	ADP-ribosylation factor 1 [Source:HGNC Symbol;Acc:652]	1	q42.13	1	228270361	228286912	3280	-0.531371	9.34906	19.5854	9.6204e-06	2.72949e-05
ENSG00000102362	SYTL4	synaptotagmin-like 4 [Source:HGNC Symbol;Acc:15588]	X	q22.1	-1	99929488	99987110	7518	-0.883052	6.78151	19.5733	9.68124e-06	2.7447e-05
ENSG00000069966	GNB5	guanine nucleotide binding protein (G protein), beta 5 [Source:HGNC Symbol;Acc:4401]	15	q21.2	-1	52413117	52483566	7487	-0.743224	7.81359	19.5595	9.75154e-06	2.76257e-05
ENSG00000085514	PILRA	paired immunoglobin-like type 2 receptor alpha [Source:HGNC Symbol;Acc:20396]	7	q22.1	1	99965153	99997719	2003	0.902673	6.97723	19.5442	9.82978e-06	2.78266e-05
ENSG00000188917	TRMT2B	tRNA methyltransferase 2 homolog B (S. cerevisiae) [Source:HGNC Symbol;Acc:25748]	X	q22.1	-1	100264335	100307105	4152	0.790824	5.91922	19.4848	1.01405e-05	2.86849e-05
ENSG00000137642	SORL1	sortilin-related receptor, L(DLR class) A repeats containing [Source:HGNC Symbol;Acc:11185]	11	q24.1	1	121322912	121504402	19449	0.739554	8.69844	19.459	1.02783e-05	2.90405e-05
ENSG00000114439	BBX	bobby sox homolog (Drosophila) [Source:HGNC Symbol;Acc:14422]	3	q13.12	1	107241783	107530171	11877	-0.462232	7.58847	19.4584	1.02815e-05	2.90405e-05
ENSG00000086102	NFX1	nuclear transcription factor, X-box binding 1 [Source:HGNC Symbol;Acc:7803]	9	p13.3	1	33290509	33371155	7147	0.753883	6.14114	19.453	1.03106e-05	2.91009e-05
ENSG00000172809	RPL38	ribosomal protein L38 [Source:HGNC Symbol;Acc:10349]	17	q25.1	1	72199721	72206794	3829	-0.638683	8.85732	19.4276	1.04486e-05	2.94686e-05
ENSG00000161016	RPL8	ribosomal protein L8 [Source:HGNC Symbol;Acc:10368]	8	q24.3	-1	146015150	146017972	2159	-0.483264	9.9662	19.4258	1.04585e-05	2.94746e-05
ENSG00000169727	GPS1	G protein pathway suppressor 1 [Source:HGNC Symbol;Acc:4549]	17	q25.3	1	80008567	80015346	6155	0.614419	7.05003	19.412	1.05342e-05	2.96661e-05
ENSG00000213672	NCKIPSD	NCK interacting protein with SH3 domain [Source:HGNC Symbol;Acc:15486]	3	p21.31	-1	48701364	48723797	3635	-0.829987	6.05468	19.4003	1.0599e-05	2.98265e-05
ENSG00000115652	UXS1	UDP-glucuronate decarboxylase 1 [Source:HGNC Symbol;Acc:17729]	2	q12.2	-1	106709759	106810795	7145	-0.603574	8.13802	19.3741	1.07454e-05	3.0216e-05
ENSG00000088298	EDEM2	ER degradation enhancer, mannosidase alpha-like 2 [Source:HGNC Symbol;Acc:15877]	20	q11.22	-1	33703167	33865928	3380	0.739468	5.90811	19.3319	1.09856e-05	3.08685e-05
ENSG00000099624	ATP5D	ATP synthase, H+ transporting, mitochondrial F1 complex, delta subunit [Source:HGNC Symbol;Acc:837]	19	p13.3	1	1241749	1244824	2245	-0.489401	7.86681	19.297	1.11884e-05	3.14152e-05
ENSG00000188186	LAMTOR4	late endosomal/lysosomal adaptor, MAPK and MTOR activator 4 [Source:HGNC Symbol;Acc:33772]	7	q22.1	1	99746530	99753567	1933	-0.514676	7.49664	19.2865	1.12499e-05	3.15645e-05
ENSG00000162290	DCP1A	decapping mRNA 1A [Source:HGNC Symbol;Acc:18714]	3	p21.1	-1	53317447	53381654	6154	0.729731	6.05604	19.258	1.14193e-05	3.20163e-05
ENSG00000066136	NFYC	nuclear transcription factor Y, gamma [Source:HGNC Symbol;Acc:7806]	1	p34.2	1	41157320	41237275	5990	0.725897	6.32416	19.2471	1.14848e-05	3.21759e-05
ENSG00000197442	MAP3K5	mitogen-activated protein kinase kinase kinase 5 [Source:HGNC Symbol;Acc:6857]	6	q23.3	-1	136878185	137113656	5304	-0.581277	7.94049	19.2062	1.17334e-05	3.28484e-05
ENSG00000175416	CLTB	clathrin, light chain B [Source:HGNC Symbol;Acc:2091]	5	q35.2	-1	175819456	175843570	2039	-0.580826	6.89402	19.1959	1.17965e-05	3.30007e-05
ENSG00000114354	TFG	TRK-fused gene [Source:HGNC Symbol;Acc:11758]	3	q12.2	1	100428205	100467810	4923	0.62298	5.88782	19.1538	1.206e-05	3.37129e-05
ENSG00000171700	RGS19	regulator of G-protein signaling 19 [Source:HGNC Symbol;Acc:13735]	20	q13.33	-1	62704534	62711323	2010	0.679064	6.42801	19.126	1.22369e-05	3.41824e-05
ENSG00000163719	MTMR14	myotubularin related protein 14 [Source:HGNC Symbol;Acc:26190]	3	p25.3	1	9691117	9744077	6019	0.609838	7.06678	19.1231	1.22555e-05	3.42092e-05
ENSG00000168497	SDPR	serum deprivation response [Source:HGNC Symbol;Acc:10690]	2	q32.3	-1	192699028	192711981	3229	-0.746919	8.0566	19.0863	1.24937e-05	3.48485e-05
ENSG00000140983	RHOT2	ras homolog family member T2 [Source:HGNC Symbol;Acc:21169]	16	p13.3	1	718086	724174	5174	0.671108	7.98147	19.0781	1.25479e-05	3.4974e-05
ENSG00000101310	SEC23B	Sec23 homolog B (S. cerevisiae) [Source:HGNC Symbol;Acc:10702]	20	p11.23	1	18488137	18542059	4039	0.798633	6.68713	19.0654	1.26312e-05	3.51804e-05
ENSG00000105202	FBL	fibrillarin [Source:HGNC Symbol;Acc:3599]	19	q13.2	-1	40325098	40337054	2173	-0.55542	7.40036	19.0445	1.27705e-05	3.55421e-05
ENSG00000133275	CSNK1G2	casein kinase 1, gamma 2 [Source:HGNC Symbol;Acc:2455]	19	p13.3	1	1941188	1981337	4229	0.505369	7.15155	19.0285	1.28778e-05	3.58145e-05
ENSG00000163754	GYG1	glycogenin 1 [Source:HGNC Symbol;Acc:4699]	3	q24	1	148709128	148745419	3475	0.775231	5.76855	18.9999	1.30725e-05	3.63295e-05
ENSG00000152558	TMEM123	transmembrane protein 123 [Source:HGNC Symbol;Acc:30138]	11	q22.2	-1	102267063	102341115	4647	0.53973	6.91817	18.9732	1.32571e-05	3.68155e-05
ENSG00000214253	FIS1	fission 1 (mitochondrial outer membrane) homolog (S. cerevisiae) [Source:HGNC Symbol;Acc:21689]	7	q22.1	-1	100882739	100895597	1795	-0.506267	6.75276	18.9521	1.34045e-05	3.71976e-05
ENSG00000086666	ZFAND6	zinc finger, AN1-type domain 6 [Source:HGNC Symbol;Acc:30164]	15	q25.1	1	80351910	80430735	5065	-0.565384	7.60936	18.9491	1.34255e-05	3.72289e-05
ENSG00000164022	AIMP1	aminoacyl tRNA synthetase complex-interacting multifunctional protein 1 [Source:HGNC Symbol;Acc:10648]	4	q24	1	107236701	107270383	3328	-0.490343	6.60627	18.9414	1.34797e-05	3.73518e-05
ENSG00000082701	GSK3B	glycogen synthase kinase 3 beta [Source:HGNC Symbol;Acc:4617]	3	q13.33	-1	119540170	119813264	8006	-0.65417	6.40881	18.9281	1.35739e-05	3.75855e-05
ENSG00000154832	CXXC1	CXXC finger protein 1 [Source:HGNC Symbol;Acc:24343]	18	q21.1	-1	47808713	47814674	4319	0.537524	6.91755	18.9076	1.37205e-05	3.79637e-05
ENSG00000174175	SELP	selectin P (granule membrane protein 140kDa, antigen CD62) [Source:HGNC Symbol;Acc:10721]	1	q24.2	-1	169558087	169599431	3490	-0.741398	8.79703	18.8996	1.37784e-05	3.80961e-05
ENSG00000130775	THEMIS2	thymocyte selection associated family member 2 [Source:HGNC Symbol;Acc:16839]	1	p35.3	1	28199055	28213196	4620	0.6717	6.57935	18.8919	1.38338e-05	3.82215e-05
ENSG00000261253			16	q24.3	1	89387541	89391518	1360	-0.846471	6.37475	18.8868	1.38712e-05	3.82971e-05
ENSG00000160796	NBEAL2	neurobeachin-like 2 [Source:HGNC Symbol;Acc:31928]	3	p21.31	1	47021173	47051193	9819	-0.459569	8.74163	18.8275	1.4309e-05	3.94772e-05
ENSG00000143924	EML4	echinoderm microtubule associated protein like 4 [Source:HGNC Symbol;Acc:1316]	2	p21	1	42396490	42559688	8357	0.582122	6.91576	18.8076	1.4459e-05	3.98619e-05
ENSG00000174953	DHX36	DEAH (Asp-Glu-Ala-His) box polypeptide 36 [Source:HGNC Symbol;Acc:14410]	3	q25.2	-1	153990335	154042286	10576	-0.487602	7.34104	18.8031	1.44929e-05	3.99265e-05
ENSG00000213983	AP1G2	adaptor-related protein complex 1, gamma 2 subunit [Source:HGNC Symbol;Acc:556]	14	q11.2	-1	24028774	24037279	6897	0.601181	7.05419	18.7456	1.49364e-05	4.11184e-05
ENSG00000101040	ZMYND8	zinc finger, MYND-type containing 8 [Source:HGNC Symbol;Acc:9397]	20	q13.12	-1	45837859	45985567	7684	-0.565448	6.70887	18.7441	1.49483e-05	4.11214e-05
ENSG00000002549	LAP3	leucine aminopeptidase 3 [Source:HGNC Symbol;Acc:18449]	4	p15.32	1	17578815	17609595	3785	0.687517	6.83521	18.7203	1.51359e-05	4.16074e-05
ENSG00000023041	ZDHHC6	zinc finger, DHHC-type containing 6 [Source:HGNC Symbol;Acc:19160]	10	q25.2	-1	114190058	114206672	2404	0.749576	5.91576	18.7014	1.52866e-05	4.19913e-05
ENSG00000121064	SCPEP1	serine carboxypeptidase 1 [Source:HGNC Symbol;Acc:29507]	17	q22	1	55055466	55084129	3853	0.829948	6.93303	18.6803	1.54569e-05	4.24282e-05
ENSG00000186480	INSIG1	insulin induced gene 1 [Source:HGNC Symbol;Acc:6083]	7	q36.2	1	155089486	155101945	3650	-0.58478	7.42355	18.6758	1.54939e-05	4.24991e-05
ENSG00000138073	PREB	prolactin regulatory element binding [Source:HGNC Symbol;Acc:9356]	2	p23.3	-1	27353624	27357543	3221	0.730452	6.31484	18.6744	1.55052e-05	4.24994e-05
ENSG00000061676	NCKAP1	NCK-associated protein 1 [Source:HGNC Symbol;Acc:7666]	2	q32.1	-1	183773843	183903586	22520	-0.936323	6.88042	18.6675	1.55616e-05	4.26233e-05
ENSG00000185624	P4HB	prolyl 4-hydroxylase, beta polypeptide [Source:HGNC Symbol;Acc:8548]	17	q25.3	-1	79801035	79818570	5303	0.53563	8.5661	18.6633	1.55953e-05	4.26577e-05
ENSG00000172046	USP19	ubiquitin specific peptidase 19 [Source:HGNC Symbol;Acc:12617]	3	p21.31	-1	49145479	49158371	5731	0.766061	6.43788	18.6632	1.55966e-05	4.26577e-05
ENSG00000175324	LSM1	LSM1 homolog, U6 small nuclear RNA associated (S. cerevisiae) [Source:HGNC Symbol;Acc:20472]	8	p11.23	-1	38020839	38034248	1690	-0.713129	7.01346	18.6385	1.57998e-05	4.31823e-05
ENSG00000129657	SEC14L1	SEC14-like 1 (S. cerevisiae) [Source:HGNC Symbol;Acc:10698]	17	q25.2	1	75082798	75213179	10846	-0.456061	7.9377	18.636	1.58208e-05	4.31961e-05
ENSG00000153066	TXNDC11	thioredoxin domain containing 11 [Source:HGNC Symbol;Acc:28030]	16	p13.13	-1	11772936	11836734	4292	0.772631	5.94694	18.6351	1.58276e-05	4.31961e-05
ENSG00000125691	RPL23	ribosomal protein L23 [Source:HGNC Symbol;Acc:10316]	17	q12	-1	37004118	37010096	5979	-0.523971	10.0925	18.6238	1.59221e-05	4.34229e-05
ENSG00000162521	RBBP4	retinoblastoma binding protein 4 [Source:HGNC Symbol;Acc:9887]	1	p35.1	1	33116743	33151812	9470	0.601285	7.79939	18.6146	1.59988e-05	4.36007e-05
ENSG00000171862	PTEN	phosphatase and tensin homolog [Source:HGNC Symbol;Acc:9588]	10	q23.31	1	89622870	89731687	10048	0.765709	6.07606	18.6094	1.6043e-05	4.36898e-05
ENSG00000121774	KHDRBS1	KH domain containing, RNA binding, signal transduction associated 1 [Source:HGNC Symbol;Acc:18116]	1	p35.1	1	32479430	32526451	3588	0.739056	7.0927	18.5435	1.6607e-05	4.51935e-05
ENSG00000076108	BAZ2A	bromodomain adjacent to zinc finger domain, 2A [Source:HGNC Symbol;Acc:962]	12	q13.3	-1	56989380	57030600	10918	-0.572016	7.28632	18.5152	1.68555e-05	4.58367e-05
ENSG00000171843	MLLT3	myeloid/lymphoid or mixed-lineage leukemia (trithorax homolog, Drosophila); translocated to, 3 [Source:HGNC Symbol;Acc:7136]	9	p21.3	-1	20341663	20622542	8129	-0.699488	6.33394	18.4655	1.73007e-05	4.7014e-05
ENSG00000175471	MCTP1	multiple C2 domains, transmembrane 1 [Source:HGNC Symbol;Acc:26183]	5	q15	-1	94039446	94620279	12089	-0.668949	7.69324	18.404	1.78687e-05	4.85226e-05
ENSG00000168710	AHCYL1	adenosylhomocysteinase-like 1 [Source:HGNC Symbol;Acc:344]	1	p13.3	1	110527308	110566357	4736	0.688883	6.41977	18.3768	1.8125e-05	4.91834e-05
ENSG00000124214	STAU1	staufen double-stranded RNA binding protein 1 [Source:HGNC Symbol;Acc:11370]	20	q13.13	-1	47729878	47804904	4092	-0.469918	7.14378	18.3644	1.82436e-05	4.947e-05
ENSG00000115053	NCL	nucleolin [Source:HGNC Symbol;Acc:7667]	2	q37.1	-1	232318242	232348352	6929	0.450927	8.89842	18.3227	1.86476e-05	5.05295e-05
ENSG00000067167	TRAM1	translocation associated membrane protein 1 [Source:HGNC Symbol;Acc:20568]	8	q13.3	-1	71485677	71520622	3878	-0.488891	9.61929	18.3001	1.88693e-05	5.10936e-05
ENSG00000114573	ATP6V1A	ATPase, H+ transporting, lysosomal 70kDa, V1 subunit A [Source:HGNC Symbol;Acc:851]	3	q13.2	1	113465866	113530903	5130	0.880352	6.06636	18.2857	1.90129e-05	5.14458e-05
ENSG00000149781	FERMT3	fermitin family member 3 [Source:HGNC Symbol;Acc:23151]	11	q13.1	1	63974150	63991354	3062	-0.615299	11.1952	18.2706	1.91642e-05	5.18183e-05
ENSG00000104365	IKBKB	inhibitor of kappa light polypeptide gene enhancer in B-cells, kinase beta [Source:HGNC Symbol;Acc:5960]	8	p11.21	1	42128820	42189973	10041	0.614385	6.25009	18.2534	1.93377e-05	5.22502e-05
ENSG00000233968			10	p12.31	-1	19999257	20017479	2151	-0.972346	6.67666	18.2476	1.93968e-05	5.23726e-05
ENSG00000134242	PTPN22	protein tyrosine phosphatase, non-receptor type 22 (lymphoid) [Source:HGNC Symbol;Acc:9652]	1	p13.2	-1	114356433	114414381	4503	0.733812	6.52111	18.2352	1.95238e-05	5.26781e-05
ENSG00000127922	SHFM1	split hand/foot malformation (ectrodactyly) type 1 [Source:HGNC Symbol;Acc:10845]	7	q21.3	-1	96110938	96339203	7608	-0.579049	6.70697	18.2206	1.96738e-05	5.30453e-05
ENSG00000126457	PRMT1	protein arginine methyltransferase 1 [Source:HGNC Symbol;Acc:5187]	19	q13.33	1	50179043	50192286	4796	0.505264	7.1199	18.2116	1.97671e-05	5.32591e-05
ENSG00000124783	SSR1	signal sequence receptor, alpha [Source:HGNC Symbol;Acc:11323]	6	p24.3	-1	7268539	7347679	11356	0.624367	6.51335	18.1902	1.999e-05	5.38215e-05
ENSG00000213625	LEPROT	leptin receptor overlapping transcript [Source:HGNC Symbol;Acc:29477]	1	p31.3	1	65886270	65901690	5105	-0.802228	6.87589	18.1545	2.03691e-05	5.48034e-05
ENSG00000176170	SPHK1	sphingosine kinase 1 [Source:HGNC Symbol;Acc:11240]	17	q25.1	1	74372665	74383941	4416	-0.759942	6.12412	18.1422	2.05012e-05	5.51197e-05
ENSG00000198286	CARD11	caspase recruitment domain family, member 11 [Source:HGNC Symbol;Acc:16393]	7	p22.2	-1	2945775	3083579	4707	0.681951	6.76748	18.1354	2.05737e-05	5.52756e-05
ENSG00000204420	C6orf25	chromosome 6 open reading frame 25 [Source:HGNC Symbol;Acc:13937]	6	p21.33	1	31686371	31694491	2937	-0.765348	9.34356	18.1123	2.08251e-05	5.59113e-05
ENSG00000078304	PPP2R5C	protein phosphatase 2, regulatory subunit B', gamma [Source:HGNC Symbol;Acc:9311]	14	q32.31	1	102228135	102394326	14289	0.505905	7.57314	18.1076	2.08768e-05	5.60107e-05
ENSG00000072042	RDH11	retinol dehydrogenase 11 (all-trans/9-cis/11-cis) [Source:HGNC Symbol;Acc:17964]	14	q24.1	-1	68143518	68162531	5518	-0.657239	7.26061	18.0702	2.12913e-05	5.70822e-05
ENSG00000105643	ARRDC2	arrestin domain containing 2 [Source:HGNC Symbol;Acc:25225]	19	p13.11	1	18111941	18124911	4637	0.602888	6.16336	18.0468	2.15536e-05	5.77448e-05
ENSG00000198960	ARMCX6	armadillo repeat containing, X-linked 6 [Source:HGNC Symbol;Acc:26094]	X	q22.1	-1	100870110	100872991	2487	-0.902955	6.08324	18.0388	2.16452e-05	5.79494e-05
ENSG00000075884	ARHGAP15	Rho GTPase activating protein 15 [Source:HGNC Symbol;Acc:21030]	2	q22.2	1	143848931	144525921	7743	0.595613	8.25251	18.0233	2.18215e-05	5.83802e-05
ENSG00000130227	XPO7	exportin 7 [Source:HGNC Symbol;Acc:14108]	8	p21.3	1	21777180	21864096	6911	-0.589526	6.86798	18.01	2.19748e-05	5.8749e-05
ENSG00000114209	PDCD10	programmed cell death 10 [Source:HGNC Symbol;Acc:8761]	3	q26.1	-1	167401086	167452727	3275	-0.555383	8.78469	17.9984	2.2109e-05	5.90663e-05
ENSG00000132530	XAF1	XIAP associated factor 1 [Source:HGNC Symbol;Acc:30932]	17	p13.1	1	6658766	6678966	6668	0.707751	5.95718	17.9786	2.23399e-05	5.96273e-05
ENSG00000156482	RPL30	ribosomal protein L30 [Source:HGNC Symbol;Acc:10333]	8	q22.2	-1	99037079	99058697	4027	0.584977	6.87555	17.9777	2.23504e-05	5.96273e-05
ENSG00000160714	UBE2Q1	ubiquitin-conjugating enzyme E2Q family member 1 [Source:HGNC Symbol;Acc:15698]	1	q21.3	-1	154521053	154531504	4161	-0.60814	7.12756	17.9523	2.26511e-05	6.0387e-05
ENSG00000172354	GNB2	guanine nucleotide binding protein (G protein), beta polypeptide 2 [Source:HGNC Symbol;Acc:4398]	7	q22.1	1	100271154	100276797	2857	-0.615682	6.54845	17.9402	2.27951e-05	6.07282e-05
ENSG00000131469	RPL27	ribosomal protein L27 [Source:HGNC Symbol;Acc:10328]	17	q21.31	1	41150290	41154976	2026	-0.531347	9.55557	17.9279	2.29429e-05	6.10793e-05
ENSG00000140474	ULK3	unc-51 like kinase 3 [Source:HGNC Symbol;Acc:19703]	15	q24.1	-1	75128457	75135687	3516	0.643616	6.66521	17.9035	2.3239e-05	6.18242e-05
ENSG00000111667	USP5	ubiquitin specific peptidase 5 (isopeptidase T) [Source:HGNC Symbol;Acc:12628]	12	p13.31	1	6961292	6975796	3738	0.727562	6.38917	17.8904	2.34004e-05	6.221e-05
ENSG00000180448	HMHA1	histocompatibility (minor) HA-1 [Source:HGNC Symbol;Acc:17102]	19	p13.3	1	1065922	1086627	6497	0.441464	9.89093	17.8828	2.3493e-05	6.24126e-05
ENSG00000196562	SULF2	sulfatase 2 [Source:HGNC Symbol;Acc:20392]	20	q13.13	-1	46285092	46415360	6657	1.02885	6.6428	17.8753	2.35858e-05	6.26152e-05
ENSG00000161057	PSMC2	proteasome (prosome, macropain) 26S subunit, ATPase, 2 [Source:HGNC Symbol;Acc:9548]	7	q22.1	1	102984701	103009842	3538	0.591526	6.61107	17.8674	2.3684e-05	6.2832e-05
ENSG00000137628	DDX60	DEAD (Asp-Glu-Ala-Asp) box polypeptide 60 [Source:HGNC Symbol;Acc:25942]	4	q32.3	-1	169137444	169239958	6750	0.744502	6.38274	17.8475	2.39338e-05	6.34318e-05
ENSG00000143368	SF3B4	splicing factor 3b, subunit 4, 49kDa [Source:HGNC Symbol;Acc:10771]	1	q21.2	-1	149895209	149900236	2245	0.504675	6.49933	17.8462	2.39502e-05	6.34318e-05
ENSG00000178381	ZFAND2A	zinc finger, AN1-type domain 2A [Source:HGNC Symbol;Acc:28073]	7	p22.3	-1	1191707	1200395	2281	-0.763509	6.85155	17.8454	2.39602e-05	6.34318e-05
ENSG00000164096	C4orf3	chromosome 4 open reading frame 3 [Source:HGNC Symbol;Acc:19225]	4	q26	-1	120218207	120225600	2515	-0.654107	7.36571	17.8059	2.44627e-05	6.4717e-05
ENSG00000170348	TMED10	transmembrane emp24-like trafficking protein 10 (yeast) [Source:HGNC Symbol;Acc:16998]	14	q24.3	-1	75598173	75643334	4540	0.635828	6.35671	17.8023	2.45083e-05	6.47926e-05
ENSG00000242485	MRPL20	mitochondrial ribosomal protein L20 [Source:HGNC Symbol;Acc:14478]	1	p36.33	-1	1337288	1342693	2788	-0.536684	6.11072	17.7836	2.47509e-05	6.53886e-05
ENSG00000127507	EMR2	egf-like module containing, mucin-like, hormone receptor-like 2 [Source:HGNC Symbol;Acc:3337]	19	p13.12	-1	14843205	14889353	8622	0.817523	5.97302	17.7646	2.49997e-05	6.6e-05
ENSG00000198793	MTOR	mechanistic target of rapamycin (serine/threonine kinase) [Source:HGNC Symbol;Acc:3942]	1	p36.22	-1	11166592	11322564	12119	0.836756	5.94503	17.7579	2.50876e-05	6.61861e-05
ENSG00000126091	ST3GAL3	ST3 beta-galactoside alpha-2,3-sialyltransferase 3 [Source:HGNC Symbol;Acc:10866]	1	p34.1	1	44171495	44396831	4425	-0.790954	6.80244	17.7453	2.52546e-05	6.65803e-05
ENSG00000139505	MTMR6	myotubularin related protein 6 [Source:HGNC Symbol;Acc:7453]	13	q12.13	-1	25802307	25862147	6192	0.911079	5.65625	17.6919	2.59726e-05	6.84258e-05
ENSG00000103415	HMOX2	heme oxygenase (decycling) 2 [Source:HGNC Symbol;Acc:5014]	16	p13.3	1	4524691	4560348	3793	0.565775	6.52494	17.6731	2.62311e-05	6.90433e-05
ENSG00000111642	CHD4	chromodomain helicase DNA binding protein 4 [Source:HGNC Symbol;Acc:1919]	12	p13.31	-1	6679249	6716642	7474	-0.40171	8.34867	17.6722	2.62434e-05	6.90433e-05
ENSG00000169554	ZEB2	zinc finger E-box binding homeobox 2 [Source:HGNC Symbol;Acc:14881]	2	q22.3	-1	145141648	145282147	17907	-0.606054	6.32244	17.6675	2.6309e-05	6.91681e-05
ENSG00000168538	TRAPPC11	trafficking protein particle complex 11 [Source:HGNC Symbol;Acc:25751]	4	q35.1	1	184580420	184634745	5839	0.882313	6.19155	17.6608	2.64018e-05	6.93641e-05
ENSG00000106868	SUSD1	sushi domain containing 1 [Source:HGNC Symbol;Acc:25413]	9	q32	-1	114803065	114937688	4183	-0.608328	8.14708	17.6466	2.65987e-05	6.98331e-05
ENSG00000111913	FAM65B	family with sequence similarity 65, member B [Source:HGNC Symbol;Acc:13872]	6	p22.3	-1	24797601	25042238	7697	0.458097	8.90004	17.6439	2.66368e-05	6.98849e-05
ENSG00000188976	NOC2L	nucleolar complex associated 2 homolog (S. cerevisiae) [Source:HGNC Symbol;Acc:24517]	1	p36.33	-1	879584	894689	5539	0.641705	6.77622	17.6378	2.67219e-05	7.00296e-05
ENSG00000112306	RPS12	ribosomal protein S12 [Source:HGNC Symbol;Acc:10385]	6	q23.2	1	133135580	133138703	767	-0.489446	10.2808	17.6373	2.67289e-05	7.00296e-05
ENSG00000081154	PCNP	PEST proteolytic signal containing nuclear protein [Source:HGNC Symbol;Acc:30023]	3	q12.3	1	101292939	101313281	3102	-0.591204	8.20624	17.6271	2.68727e-05	7.03259e-05
ENSG00000166086	JAM3	junctional adhesion molecule 3 [Source:HGNC Symbol;Acc:15532]	11	q25	1	133938820	134021896	5451	-0.886894	6.19124	17.6267	2.6879e-05	7.03259e-05
ENSG00000100938	GMPR2	guanosine monophosphate reductase 2 [Source:HGNC Symbol;Acc:4377]	14	q12	1	24701628	24708448	3622	0.598991	6.37868	17.6238	2.692e-05	7.03847e-05
ENSG00000144895	EIF2A	eukaryotic translation initiation factor 2A, 65kDa [Source:HGNC Symbol;Acc:3254]	3	q25.1	1	150264465	150302029	4131	0.591696	6.7777	17.6054	2.71817e-05	7.10201e-05
ENSG00000130958	SLC35D2	solute carrier family 35 (UDP-GlcNAc/UDP-glucose transporter), member D2 [Source:HGNC Symbol;Acc:20799]	9	q22.32	-1	99082988	99145992	2203	-0.720554	7.48217	17.5832	2.75006e-05	7.18041e-05
ENSG00000176853	FAM91A1	family with sequence similarity 91, member A1 [Source:HGNC Symbol;Acc:26306]	8	q24.13	1	124780696	124827692	7246	0.978401	5.59726	17.5742	2.76313e-05	7.20956e-05
ENSG00000182054	IDH2	isocitrate dehydrogenase 2 (NADP+), mitochondrial [Source:HGNC Symbol;Acc:5383]	15	q26.1	-1	90626277	90645736	2814	0.479542	7.32062	17.5559	2.7899e-05	7.27441e-05
ENSG00000108387	SEPT4	septin 4 [Source:HGNC Symbol;Acc:9165]	17	q22	-1	56597611	56618179	8012	-0.95257	7.04501	17.5422	2.80995e-05	7.32167e-05
ENSG00000100897	DCAF11	DDB1 and CUL4 associated factor 11 [Source:HGNC Symbol;Acc:20258]	14	q11.2	1	24583404	24594451	6350	0.654316	5.90105	17.5178	2.84628e-05	7.41074e-05
ENSG00000174780	SRP72	signal recognition particle 72kDa [Source:HGNC Symbol;Acc:11303]	4	q12	1	57333081	57369839	4685	0.449453	7.55722	17.5166	2.84803e-05	7.41074e-05
ENSG00000111554	MDM1	Mdm1 nuclear protein homolog (mouse) [Source:HGNC Symbol;Acc:29917]	12	q15	-1	68666223	68726161	6549	-0.654569	6.74729	17.4883	2.89076e-05	7.51677e-05
ENSG00000184178	SCFD2	sec1 family domain containing 2 [Source:HGNC Symbol;Acc:30676]	4	q12	-1	53739149	54232242	3176	-0.763085	8.16704	17.4154	3.00383e-05	7.80545e-05
ENSG00000117133	RPF1	ribosome production factor 1 homolog (S. cerevisiae) [Source:HGNC Symbol;Acc:30350]	1	p22.3	1	84944942	84963473	1728	0.61362	6.04222	17.39	3.04422e-05	7.90498e-05
ENSG00000150681	RGS18	regulator of G-protein signaling 18 [Source:HGNC Symbol;Acc:14261]	1	q31.2	1	192127587	192154945	2806	-0.704016	11.0599	17.3549	3.10098e-05	8.04688e-05
ENSG00000176393	RNPEP	arginyl aminopeptidase (aminopeptidase B) [Source:HGNC Symbol;Acc:10078]	1	q32.1	1	201951500	201975275	3111	0.644303	6.66926	17.3481	3.11216e-05	8.07038e-05
ENSG00000089737	DDX24	DEAD (Asp-Glu-Ala-Asp) box helicase 24 [Source:HGNC Symbol;Acc:13266]	14	q32.12	-1	94517266	94547591	6007	0.523181	6.71111	17.3413	3.1232e-05	8.09346e-05
ENSG00000133943	C14orf159	chromosome 14 open reading frame 159 [Source:HGNC Symbol;Acc:20498]	14	q32.11	1	91526677	91691976	7262	0.707266	6.27297	17.3276	3.14576e-05	8.14639e-05
ENSG00000106263	EIF3B	eukaryotic translation initiation factor 3, subunit B [Source:HGNC Symbol;Acc:3280]	7	p22.3	1	2393721	2420380	8998	0.566449	7.79458	17.2838	3.21918e-05	8.33082e-05
ENSG00000166295	ANAPC16	anaphase promoting complex subunit 16 [Source:HGNC Symbol;Acc:26976]	10	q22.1	1	73975787	73995618	3969	0.543079	6.15612	17.2684	3.24547e-05	8.39314e-05
ENSG00000132963	POMP	proteasome maturation protein [Source:HGNC Symbol;Acc:20330]	13	q12.3	1	29233241	29253062	1428	-0.469004	7.54739	17.2514	3.27462e-05	8.46278e-05
ENSG00000100503	NIN	ninein (GSK3B interacting protein) [Source:HGNC Symbol;Acc:14906]	14	q22.1	-1	51186481	51297839	13683	-0.448314	8.32279	17.2277	3.3157e-05	8.56311e-05
ENSG00000120742	SERP1	stress-associated endoplasmic reticulum protein 1 [Source:HGNC Symbol;Acc:10759]	3	q25.1	-1	150259781	150321015	5747	-0.420578	7.2842	17.2158	3.33653e-05	8.61106e-05
ENSG00000053371	AKR7A2	aldo-keto reductase family 7, member A2 (aflatoxin aldehyde reductase) [Source:HGNC Symbol;Acc:389]	1	p36.13	-1	19630459	19638640	1781	-0.615834	6.81923	17.2042	3.35686e-05	8.65765e-05
ENSG00000104972	LILRB1	leukocyte immunoglobulin-like receptor, subfamily B (with TM and ITIM domains), member 1 [Source:HGNC Symbol;Acc:6605]	19	q13.42	1	55085346	55148979	5078	0.685896	6.1024	17.1739	3.41086e-05	8.79094e-05
ENSG00000100354	TNRC6B	trinucleotide repeat containing 6B [Source:HGNC Symbol;Acc:29190]	22	q13.1	1	40440821	40731812	19998	-0.529476	6.72228	17.1627	3.43103e-05	8.83693e-05
ENSG00000154889	MPPE1	metallophosphoesterase 1 [Source:HGNC Symbol;Acc:15988]	18	p11.21	-1	11882621	11909222	7630	0.751999	5.71173	17.1611	3.43391e-05	8.83837e-05
ENSG00000181789	COPG1	coatomer protein complex, subunit gamma 1 [Source:HGNC Symbol;Acc:2236]	3	q21.3	1	128968449	128996614	4423	0.559173	7.31824	17.1569	3.4416e-05	8.85216e-05
ENSG00000104763	ASAH1	N-acylsphingosine amidohydrolase (acid ceramidase) 1 [Source:HGNC Symbol;Acc:735]	8	p22	-1	17913934	17942494	5051	-0.481885	9.47807	17.105	3.53687e-05	9.09105e-05
ENSG00000183401	CCDC159	coiled-coil domain containing 159 [Source:HGNC Symbol;Acc:26996]	19	p13.2	1	11455360	11465620	4064	-0.559002	6.16227	17.0962	3.55327e-05	9.12702e-05
ENSG00000125037	EMC3	ER membrane protein complex subunit 3 [Source:HGNC Symbol;Acc:23999]	3	p25.3	-1	10004221	10052800	4270	-0.752356	9.9655	17.0905	3.5641e-05	9.14867e-05
ENSG00000041357	PSMA4	proteasome (prosome, macropain) subunit, alpha type, 4 [Source:HGNC Symbol;Acc:9533]	15	q25.1	1	78832747	78841604	3839	0.460174	7.63473	17.0637	3.61465e-05	9.27215e-05
ENSG00000105402	NAPA	N-ethylmaleimide-sensitive factor attachment protein, alpha [Source:HGNC Symbol;Acc:7641]	19	q13.33	-1	47990894	48018497	5839	-0.490968	8.02297	17.0562	3.62903e-05	9.30277e-05
ENSG00000103051	COG4	component of oligomeric golgi complex 4 [Source:HGNC Symbol;Acc:18620]	16	q22.1	-1	70514471	70557468	4786	0.639098	6.68537	17.0155	3.70767e-05	9.49336e-05
ENSG00000143727	ACP1	acid phosphatase 1, soluble [Source:HGNC Symbol;Acc:122]	2	p25.3	1	264140	278283	4160	-0.486489	7.08438	17.015	3.70853e-05	9.49336e-05
ENSG00000140931	CMTM3	CKLF-like MARVEL transmembrane domain containing 3 [Source:HGNC Symbol;Acc:19174]	16	q21	1	66637777	66647795	3163	0.609312	6.14759	17.0138	3.71088e-05	9.49336e-05
ENSG00000101745	ANKRD12	ankyrin repeat domain 12 [Source:HGNC Symbol;Acc:29135]	18	p11.22	1	9136226	9285983	12269	-0.520429	7.97406	17.0058	3.72655e-05	9.52704e-05
ENSG00000137500	CCDC90B	coiled-coil domain containing 90B [Source:HGNC Symbol;Acc:28108]	11	q14.1	-1	82970139	82997450	6561	-0.793143	6.94463	16.9918	3.75416e-05	9.59115e-05
ENSG00000196305	IARS	isoleucyl-tRNA synthetase [Source:HGNC Symbol;Acc:5330]	9	q22.31	-1	94972489	95056038	7401	0.776237	7.07583	16.9489	3.83997e-05	9.8038e-05
ENSG00000008018	PSMB1	proteasome (prosome, macropain) subunit, beta type, 1 [Source:HGNC Symbol;Acc:9537]	6	q27	-1	170844205	170862429	2256	0.447233	7.33199	16.9375	3.86305e-05	9.8561e-05
ENSG00000075415	SLC25A3	solute carrier family 25 (mitochondrial carrier; phosphate carrier), member 3 [Source:HGNC Symbol;Acc:10989]	12	q23.1	1	98987369	98995946	4685	0.369983	7.84515	16.9232	3.89231e-05	9.92128e-05
ENSG00000174099	MSRB3	methionine sulfoxide reductase B3 [Source:HGNC Symbol;Acc:27375]	12	q14.3	1	65672423	65882024	5791	-0.836665	5.96061	16.9225	3.89382e-05	9.92128e-05
ENSG00000090382	LYZ	lysozyme [Source:HGNC Symbol;Acc:6740]	12	q15	1	69742121	69748014	1764	1.23417	9.30238	16.9193	3.90026e-05	9.93102e-05
ENSG00000169813	HNRNPF	heterogeneous nuclear ribonucleoprotein F [Source:HGNC Symbol;Acc:5039]	10	q11.21	-1	43881065	43904614	3253	0.622854	5.72979	16.9159	3.90739e-05	9.94252e-05
ENSG00000166035	LIPC	lipase, hepatic [Source:HGNC Symbol;Acc:6619]	15	q21.3	1	58702768	58861151	4293	-0.931357	6.35837	16.877	3.98818e-05	0.000101413
ENSG00000107201	DDX58	DEAD (Asp-Glu-Ala-Asp) box polypeptide 58 [Source:HGNC Symbol;Acc:19102]	9	p21.1	-1	32455300	32526322	5225	0.66009	6.50999	16.872	3.99865e-05	0.000101611
ENSG00000163374	YY1AP1	YY1 associated protein 1 [Source:HGNC Symbol;Acc:30935]	1	q22	-1	155629237	155658791	4993	0.585794	5.78092	16.8378	4.07138e-05	0.00010339
ENSG00000066455	GOLGA5	golgin A5 [Source:HGNC Symbol;Acc:4428]	14	q32.12	1	93260576	93306308	3295	0.752095	5.81926	16.8257	4.09747e-05	0.000103983
ENSG00000114861	FOXP1	forkhead box P1 [Source:HGNC Symbol;Acc:3823]	3	p13	-1	71003844	71633140	13359	0.4952	7.88761	16.8235	4.1023e-05	0.000104036
ENSG00000072110	ACTN1	actinin, alpha 1 [Source:HGNC Symbol;Acc:163]	14	q24.1	-1	69340860	69446157	10626	-0.544691	10.8413	16.8114	4.12846e-05	0.00010463
ENSG00000164483	SAMD3	sterile alpha motif domain containing 3 [Source:HGNC Symbol;Acc:21574]	6	q23.1	-1	130465460	130686570	6903	0.68028	6.79731	16.8031	4.14664e-05	0.000104964
ENSG00000012061	ERCC1	excision repair cross-complementing rodent repair deficiency, complementation group 1 (includes overlapping antisense sequence) [Source:HGNC Symbol;Acc:3433]	19	q13.32	-1	45910591	45982086	5576	-0.491885	6.7409	16.8028	4.14717e-05	0.000104964
ENSG00000182463	TSHZ2	teashirt zinc finger homeobox 2 [Source:HGNC Symbol;Acc:13010]	20	q13.2	1	51588946	52111869	12582	-0.587076	8.90916	16.7994	4.15471e-05	0.000105085
ENSG00000144021	CIAO1	cytosolic iron-sulfur protein assembly 1 [Source:HGNC Symbol;Acc:14280]	2	q11.2	1	96931870	96939087	4031	0.575778	5.82785	16.7749	4.20869e-05	0.000106379
ENSG00000182287	AP1S2	adaptor-related protein complex 1, sigma 2 subunit [Source:HGNC Symbol;Acc:560]	X	p22.2	-1	15843929	15873054	5362	-0.629653	8.49068	16.752	4.25981e-05	0.0001076
ENSG00000196683	TOMM7	translocase of outer mitochondrial membrane 7 homolog (yeast) [Source:HGNC Symbol;Acc:21648]	7	p15.3	-1	22852251	22862470	1730	-0.588373	6.61744	16.6875	4.40699e-05	0.000111215
ENSG00000153250	RBMS1	RNA binding motif, single stranded interacting protein 1 [Source:HGNC Symbol;Acc:9907]	2	q24.2	-1	161128662	161350305	11750	0.510026	7.53671	16.6867	4.40881e-05	0.000111215
ENSG00000197943	PLCG2	phospholipase C, gamma 2 (phosphatidylinositol-specific) [Source:HGNC Symbol;Acc:9066]	16	q23.3	1	81772702	81991899	9017	0.66287	7.40107	16.6846	4.41373e-05	0.000111266
ENSG00000081377	CDC14B	cell division cycle 14B [Source:HGNC Symbol;Acc:1719]	9	q22.33	-1	99252523	99382112	10457	-0.740595	7.52669	16.6491	4.49724e-05	0.000113296
ENSG00000108349	CASC3	cancer susceptibility candidate 3 [Source:HGNC Symbol;Acc:17040]	17	q21.1	1	38296571	38328436	6380	0.726995	6.13685	16.6243	4.55631e-05	0.000114708
ENSG00000164088	PPM1M	protein phosphatase, Mg2+/Mn2+ dependent, 1M [Source:HGNC Symbol;Acc:26506]	3	p21.2	1	52279841	52284613	3539	0.641656	6.52238	16.6129	4.58382e-05	0.000115324
ENSG00000095787	WAC	WW domain containing adaptor with coiled-coil [Source:HGNC Symbol;Acc:17327]	10	p12.1	1	28821422	28912041	12188	0.477483	7.58558	16.6058	4.60113e-05	0.000115666
ENSG00000163875	MEAF6	MYST/Esa1-associated factor 6 [Source:HGNC Symbol;Acc:25674]	1	p34.3	-1	37958176	37980375	3487	0.506185	6.44631	16.6048	4.60348e-05	0.000115666
ENSG00000004866	ST7	suppression of tumorigenicity 7 [Source:HGNC Symbol;Acc:11351]	7	q31.2	1	116593292	116870157	6742	-0.755052	7.18491	16.5924	4.63371e-05	0.000116348
ENSG00000115271	GCA	grancalcin, EF-hand calcium binding protein [Source:HGNC Symbol;Acc:15990]	2	q24.2	1	163175350	163228105	3664	0.866759	7.55063	16.5774	4.67032e-05	0.00011719
ENSG00000124588	NQO2	NAD(P)H dehydrogenase, quinone 2 [Source:HGNC Symbol;Acc:7856]	6	p25.2	1	2988221	3019996	2451	-0.558294	6.7434	16.5697	4.68952e-05	0.000117594
ENSG00000076242	MLH1	mutL homolog 1 [Source:HGNC Symbol;Acc:7127]	3	p22.2	1	37034823	37107380	3748	0.608193	6.01162	16.5485	4.74205e-05	0.000118833
ENSG00000124535	WRNIP1	Werner helicase interacting protein 1 [Source:HGNC Symbol;Acc:20876]	6	p25.2	1	2765648	2787186	3877	-0.550361	7.43863	16.547	4.74601e-05	0.000118854
ENSG00000107854	TNKS2	tankyrase, TRF1-interacting ankyrin-related ADP-ribose polymerase 2 [Source:HGNC Symbol;Acc:15677]	10	q23.32	1	93558069	93625033	6157	0.635208	6.58455	16.5326	4.78212e-05	0.000119652
ENSG00000120594	PLXDC2	plexin domain containing 2 [Source:HGNC Symbol;Acc:21013]	10	p12.31	1	20105168	20578785	12567	-0.616372	7.38288	16.5318	4.78419e-05	0.000119652
ENSG00000185651	UBE2L3	ubiquitin-conjugating enzyme E2L 3 [Source:HGNC Symbol;Acc:12488]	22	q11.21	1	21903736	21978323	3838	-0.438239	6.66557	16.4862	4.90058e-05	0.000122482
ENSG00000175224	ATG13	autophagy related 13 [Source:HGNC Symbol;Acc:29091]	11	p11.2	1	46638826	46696368	7315	0.628632	6.46629	16.463	4.96087e-05	0.000123908
ENSG00000119684	MLH3	mutL homolog 3 [Source:HGNC Symbol;Acc:7128]	14	q24.3	-1	75480467	75518235	8363	-0.829323	9.78036	16.4458	5.00616e-05	0.000124957
ENSG00000087206	UIMC1	ubiquitin interaction motif containing 1 [Source:HGNC Symbol;Acc:30298]	5	q35.2	-1	176332006	176449634	4852	-0.510168	7.78812	16.4372	5.02887e-05	0.000125441
ENSG00000054116	TRAPPC3	trafficking protein particle complex 3 [Source:HGNC Symbol;Acc:19942]	1	p34.3	-1	36602173	36615098	3313	0.528698	6.09346	16.4322	5.04201e-05	0.000125686
ENSG00000006715	VPS41	vacuolar protein sorting 41 homolog (S. cerevisiae) [Source:HGNC Symbol;Acc:12713]	7	p14.1	-1	38762563	38971994	7801	-0.565893	7.03158	16.4098	5.10204e-05	0.000127099
ENSG00000108055	SMC3	structural maintenance of chromosomes 3 [Source:HGNC Symbol;Acc:2468]	10	q25.2	1	112327449	112364394	4275	-0.378048	7.93791	16.4059	5.11255e-05	0.000127278
ENSG00000198604	BAZ1A	bromodomain adjacent to zinc finger domain, 1A [Source:HGNC Symbol;Acc:960]	14	q13.2	-1	35221937	35344853	7725	-0.37762	8.63825	16.3934	5.14646e-05	0.000128038
ENSG00000205038	PKHD1L1	polycystic kidney and hepatic disease 1 (autosomal recessive)-like 1 [Source:HGNC Symbol;Acc:20313]	8	q23.1	1	110374706	110542559	13728	-0.783241	6.78259	16.3772	5.1907e-05	0.000129054
ENSG00000069399	BCL3	B-cell CLL/lymphoma 3 [Source:HGNC Symbol;Acc:998]	19	q13.32	1	45250962	45263301	3242	0.689098	6.24183	16.3639	5.22726e-05	0.000129878
ENSG00000175727	MLXIP	MLX interacting protein [Source:HGNC Symbol;Acc:17055]	12	q24.31	1	122516628	122631894	13905	-0.721464	6.3105	16.2782	5.46888e-05	0.000135793
ENSG00000100664	EIF5	eukaryotic translation initiation factor 5 [Source:HGNC Symbol;Acc:3299]	14	q32.32	1	103799881	103811362	8505	-0.34277	8.69009	16.239	5.58339e-05	0.000138545
ENSG00000122557	HERPUD2	HERPUD family member 2 [Source:HGNC Symbol;Acc:21915]	7	p14.2	-1	35672269	35735181	3246	0.746535	5.80207	16.2276	5.61698e-05	0.000139288
ENSG00000140750	ARHGAP17	Rho GTPase activating protein 17 [Source:HGNC Symbol;Acc:18239]	16	p12.1	-1	24930706	25026987	9892	0.733028	6.19359	16.1862	5.74112e-05	0.000142273
ENSG00000136045	PWP1	PWP1 homolog (S. cerevisiae) [Source:HGNC Symbol;Acc:17015]	12	q23.3	1	108079509	108106944	2876	0.544091	6.62009	16.1837	5.74878e-05	0.00014237
ENSG00000077721	UBE2A	ubiquitin-conjugating enzyme E2A [Source:HGNC Symbol;Acc:12472]	X	q24	1	118708501	118718381	3251	0.594005	5.82367	16.1748	5.77579e-05	0.000142946
ENSG00000140395	WDR61	WD repeat domain 61 [Source:HGNC Symbol;Acc:30300]	15	q25.1	-1	78570177	78592136	7279	0.549604	6.32505	16.1655	5.80405e-05	0.000143552
ENSG00000181061	HIGD1A	HIG1 hypoxia inducible domain family, member 1A [Source:HGNC Symbol;Acc:29527]	3	p22.1	-1	42798669	42846023	1940	-0.597014	7.21733	16.1242	5.93205e-05	0.000146622
ENSG00000155099	TMEM55A	transmembrane protein 55A [Source:HGNC Symbol;Acc:25452]	8	q21.3	-1	92006024	92053292	3066	-0.705405	8.31054	16.1049	5.99299e-05	0.000148032
ENSG00000169967	MAP3K2	mitogen-activated protein kinase kinase kinase 2 [Source:HGNC Symbol;Acc:6854]	2	q14.3	-1	128056306	128146041	11508	0.742637	6.31777	16.0922	6.03326e-05	0.00014893
ENSG00000027697	IFNGR1	interferon gamma receptor 1 [Source:HGNC Symbol;Acc:5439]	6	q23.3	-1	137518621	137540586	2680	0.756785	6.77584	16.0898	6.04089e-05	0.000149022
ENSG00000163634	THOC7	THO complex 7 homolog (Drosophila) [Source:HGNC Symbol;Acc:29874]	3	p14.1	-1	63819546	63849579	1784	-0.501544	7.14359	16.0608	6.13414e-05	0.000151224
ENSG00000103197	TSC2	tuberous sclerosis 2 [Source:HGNC Symbol;Acc:12363]	16	p13.3	1	2097466	2138716	11116	0.485473	6.93338	16.0287	6.23884e-05	0.000153705
ENSG00000168036	CTNNB1	catenin (cadherin-associated protein), beta 1, 88kDa [Source:HGNC Symbol;Acc:2514]	3	p22.1	1	41236328	41301587	6606	0.698065	6.40028	16.0259	6.24817e-05	0.000153835
ENSG00000147677	EIF3H	eukaryotic translation initiation factor 3, subunit H [Source:HGNC Symbol;Acc:3273]	8	q24.11	-1	117654369	117779164	6431	0.404371	8.4493	16.0116	6.2954e-05	0.000154898
ENSG00000171298	GAA	glucosidase, alpha; acid [Source:HGNC Symbol;Acc:4065]	17	q25.3	1	78075355	78093678	5156	0.794487	6.98774	15.9263	6.58573e-05	0.000161937
ENSG00000138757	G3BP2	GTPase activating protein (SH3 domain) binding protein 2 [Source:HGNC Symbol;Acc:30291]	4	q21.1	-1	76567966	76649709	7178	-0.521172	7.8798	15.9155	6.62352e-05	0.00016276
ENSG00000102710	SUPT20H	suppressor of Ty 20 homolog (S. cerevisiae) [Source:HGNC Symbol;Acc:20596]	13	q13.3	-1	37583449	37633850	10870	0.658186	6.9964	15.8547	6.83967e-05	0.000167963
ENSG00000229754	CXCR2P1	chemokine (C-X-C motif) receptor 2 pseudogene 1 [Source:HGNC Symbol;Acc:6028]	2	q35	-1	218923878	218930452	2503	-0.683803	6.21419	15.8524	6.848e-05	0.000168059
ENSG00000115484	CCT4	chaperonin containing TCP1, subunit 4 (delta) [Source:HGNC Symbol;Acc:1617]	2	p15	-1	62095224	62115939	2830	0.576917	7.79366	15.8477	6.86506e-05	0.000168359
ENSG00000075142	SRI	sorcin [Source:HGNC Symbol;Acc:11292]	7	q21.12	-1	87834433	87856308	4237	0.478933	6.7837	15.8466	6.86908e-05	0.000168359
ENSG00000124702	KLHDC3	kelch domain containing 3 [Source:HGNC Symbol;Acc:20704]	6	p21.1	1	42981951	42989036	2058	0.494744	6.52622	15.8447	6.87606e-05	0.000168363
ENSG00000182718	ANXA2	annexin A2 [Source:HGNC Symbol;Acc:537]	15	q22.2	-1	60639333	60695082	8822	0.526694	9.07115	15.8441	6.87811e-05	0.000168363
ENSG00000100568	VTI1B	vesicle transport through interaction with t-SNAREs 1B [Source:HGNC Symbol;Acc:17793]	14	q24.1	-1	68113792	68141548	5789	-0.589938	6.28999	15.8413	6.88822e-05	0.000168502
ENSG00000167851	CD300A	CD300a molecule [Source:HGNC Symbol;Acc:19319]	17	q25.1	1	72462555	72480933	2684	0.619211	6.93624	15.8284	6.93539e-05	0.000169547
ENSG00000132676	DAP3	death associated protein 3 [Source:HGNC Symbol;Acc:2673]	1	q22	1	155657751	155708801	4588	0.406045	7.37854	15.8052	7.021e-05	0.000171353
ENSG00000011304	PTBP1	polypyrimidine tract binding protein 1 [Source:HGNC Symbol;Acc:9583]	19	p13.3	1	797075	812327	6969	0.579026	7.12457	15.8043	7.02423e-05	0.000171353
ENSG00000198951	NAGA	N-acetylgalactosaminidase, alpha- [Source:HGNC Symbol;Acc:7631]	22	q13.2	-1	42454358	42466846	3706	0.731877	6.0437	15.8039	7.02565e-05	0.000171353
ENSG00000138641	HERC3	HECT and RLD domain containing E3 ubiquitin protein ligase 3 [Source:HGNC Symbol;Acc:4876]	4	q22.1	1	89442199	89629693	8634	0.725545	5.78427	15.8024	7.03146e-05	0.000171353
ENSG00000116691	MIIP	migration and invasion inhibitory protein [Source:HGNC Symbol;Acc:25715]	1	p36.22	1	12079523	12092102	2821	-0.558361	6.84543	15.8017	7.03399e-05	0.000171353
ENSG00000121316	PLBD1	phospholipase B domain containing 1 [Source:HGNC Symbol;Acc:26215]	12	p13.1	-1	14656595	14721283	2841	1.07607	7.48912	15.801	7.03636e-05	0.000171353
ENSG00000135372	NAT10	N-acetyltransferase 10 (GCN5-related) [Source:HGNC Symbol;Acc:29830]	11	p13	1	34127149	34169217	5242	0.718317	6.1299	15.7997	7.04129e-05	0.000171364
ENSG00000232125	DYTN	dystrotelin [Source:HGNC Symbol;Acc:23279]	2	q33.3	-1	207516345	207583120	2140	-0.962479	5.94436	15.7821	7.10703e-05	0.000172853
ENSG00000179091	CYC1	cytochrome c-1 [Source:HGNC Symbol;Acc:2579]	8	q24.3	1	145149930	145152428	1975	0.492492	6.97095	15.7769	7.12687e-05	0.000173224
ENSG00000050130	JKAMP	JNK1/MAPK8-associated membrane protein [Source:HGNC Symbol;Acc:20184]	14	q23.1	1	59951161	59972128	4350	0.56108	5.98622	15.7631	7.17887e-05	0.000174377
ENSG00000149269	PAK1	p21 protein (Cdc42/Rac)-activated kinase 1 [Source:HGNC Symbol;Acc:8590]	11	q14.1	-1	77032752	77185680	6299	0.82601	6.87897	15.7561	7.20559e-05	0.000174914
ENSG00000162244	RPL29	ribosomal protein L29 [Source:HGNC Symbol;Acc:10331]	3	p21.2	-1	52027616	52029958	1912	0.437932	7.43591	15.7508	7.22581e-05	0.000175293
ENSG00000096060	FKBP5	FK506 binding protein 5 [Source:HGNC Symbol;Acc:3721]	6	p21.31	-1	35541362	35696360	10628	0.754636	7.06566	15.74	7.26702e-05	0.00017618
ENSG00000085733	CTTN	cortactin [Source:HGNC Symbol;Acc:3338]	11	q13.3	1	70244510	70282690	6949	-0.645649	8.14103	15.7271	7.31667e-05	0.000177167
ENSG00000110031	LPXN	leupaxin [Source:HGNC Symbol;Acc:14061]	11	q12.1	-1	58294344	58345693	2467	0.639361	6.08162	15.726	7.32111e-05	0.000177167
ENSG00000102054	RBBP7	retinoblastoma binding protein 7 [Source:HGNC Symbol;Acc:9890]	X	p22.2	-1	16857406	16888537	7392	0.456032	7.42695	15.7258	7.32174e-05	0.000177167
ENSG00000119048	UBE2B	ubiquitin-conjugating enzyme E2B [Source:HGNC Symbol;Acc:12473]	5	q31.1	1	133706870	133727683	3291	-0.438679	7.04305	15.6889	7.46609e-05	0.000180545
ENSG00000115685	PPP1R7	protein phosphatase 1, regulatory subunit 7 [Source:HGNC Symbol;Acc:9295]	2	q37.3	1	242088991	242123067	3781	0.576786	6.67538	15.6729	7.52953e-05	0.000181964
ENSG00000105383	CD33	CD33 molecule [Source:HGNC Symbol;Acc:1659]	19	q13.41	1	51728320	51747115	5975	0.88733	5.68479	15.6635	7.56695e-05	0.000182752
ENSG00000132405	TBC1D14	TBC1 domain family, member 14 [Source:HGNC Symbol;Acc:29246]	4	p16.1	1	6910969	7034845	6184	0.677019	5.83316	15.6148	7.7644e-05	0.000187401
ENSG00000100811	YY1	YY1 transcription factor [Source:HGNC Symbol;Acc:12856]	14	q32.2	1	100704635	100749129	7481	-0.537392	6.15929	15.6116	7.77763e-05	0.000187601
ENSG00000063177	RPL18	ribosomal protein L18 [Source:HGNC Symbol;Acc:10310]	19	q13.33	-1	49118585	49122793	4209	-0.447771	10.2764	15.6033	7.81199e-05	0.000188311
ENSG00000141076	CIRH1A	cirrhosis, autosomal recessive 1A (cirhin) [Source:HGNC Symbol;Acc:1983]	16	q22.1	1	69165194	69265033	5681	0.755284	6.05211	15.5739	7.93442e-05	0.00019114
ENSG00000090266	NDUFB2	NADH dehydrogenase (ubiquinone) 1 beta subcomplex, 2, 8kDa [Source:HGNC Symbol;Acc:7697]	7	q34	1	140390577	140422590	4447	-0.51324	7.10909	15.564	7.97588e-05	0.000192018
ENSG00000168685	IL7R	interleukin 7 receptor [Source:HGNC Symbol;Acc:6024]	5	p13.2	1	35852797	35879705	6060	0.55682	7.63723	15.5555	8.01161e-05	0.000192736
ENSG00000160190	SLC37A1	solute carrier family 37 (glucose-6-phosphate transporter), member 1 [Source:HGNC Symbol;Acc:11024]	21	q22.3	1	43916118	44001550	6814	-0.705486	5.76276	15.5545	8.01587e-05	0.000192736
ENSG00000111786	SRSF9	serine/arginine-rich splicing factor 9 [Source:HGNC Symbol;Acc:10791]	12	q24.31	-1	120899471	120907596	3744	0.382872	7.35948	15.5489	8.03986e-05	0.000193191
ENSG00000108100	CCNY	cyclin Y [Source:HGNC Symbol;Acc:23354]	10	p11.21	1	35535953	35860852	4998	-0.515294	7.83066	15.5158	8.18195e-05	0.000196481
ENSG00000154845	PPP4R1	protein phosphatase 4, regulatory subunit 1 [Source:HGNC Symbol;Acc:9320]	18	p11.22	-1	9546789	9615238	8131	0.778172	5.9389	15.4971	8.26333e-05	0.00019831
ENSG00000187051	RPS19BP1	ribosomal protein S19 binding protein 1 [Source:HGNC Symbol;Acc:28749]	22	q13.1	-1	39925098	39928860	3763	-0.530888	6.4548	15.4867	8.30876e-05	0.000199274
ENSG00000129968	ABHD17A	abhydrolase domain containing 17A [Source:HGNC Symbol;Acc:28756]	19	p13.3	-1	1876809	1885546	6139	-0.418099	7.6925	15.485	8.31609e-05	0.000199324
ENSG00000204590	GNL1	guanine nucleotide binding protein-like 1 [Source:HGNC Symbol;Acc:4413]	6	p21.33	-1	30509154	30524951	8646	-0.620948	6.53316	15.4769	8.35183e-05	0.000200054
ENSG00000196154	S100A4	S100 calcium binding protein A4 [Source:HGNC Symbol;Acc:10494]	1	q21.3	-1	153516089	153522612	1025	-0.479811	8.10702	15.4674	8.39402e-05	0.000200938
ENSG00000174238	PITPNA	phosphatidylinositol transfer protein, alpha [Source:HGNC Symbol;Acc:9001]	17	p13.3	-1	1421012	1466110	4784	0.672987	6.44548	15.4488	8.4772e-05	0.000202786
ENSG00000113140	SPARC	secreted protein, acidic, cysteine-rich (osteonectin) [Source:HGNC Symbol;Acc:11219]	5	q33.1	-1	151040657	151066726	4831	-0.672837	12.3138	15.4477	8.4819e-05	0.000202786
ENSG00000198818	SFT2D1	SFT2 domain containing 1 [Source:HGNC Symbol;Acc:21102]	6	q27	-1	166733216	166756079	3104	-0.475301	7.17259	15.4427	8.50445e-05	0.000203197
ENSG00000135535	CD164	CD164 molecule, sialomucin [Source:HGNC Symbol;Acc:1632]	6	q21	-1	109687717	109703762	6944	0.505643	7.12641	15.4118	8.64479e-05	0.000206421
ENSG00000117305	HMGCL	3-hydroxymethyl-3-methylglutaryl-CoA lyase [Source:HGNC Symbol;Acc:5005]	1	p36.11	-1	24128375	24165110	5658	-0.661522	6.01925	15.3931	8.73086e-05	0.000208345
ENSG00000107949	BCCIP	BRCA2 and CDKN1A interacting protein [Source:HGNC Symbol;Acc:978]	10	q26.2	1	127512115	127542264	4499	0.560104	6.11938	15.3752	8.81373e-05	0.000210154
ENSG00000114904	NEK4	NIMA-related kinase 4 [Source:HGNC Symbol;Acc:11399]	3	p21.1	-1	52744800	52804965	4056	-0.666263	6.18379	15.3743	8.81774e-05	0.000210154
ENSG00000065357	DGKA	diacylglycerol kinase, alpha 80kDa [Source:HGNC Symbol;Acc:2849]	12	q13.2	1	56321103	56347811	10215	0.505069	8.61188	15.3583	8.89311e-05	0.000211818
ENSG00000104897	SF3A2	splicing factor 3a, subunit 2, 66kDa [Source:HGNC Symbol;Acc:10766]	19	p13.3	1	2236520	2248678	3131	-0.576907	6.25766	15.3567	8.90049e-05	0.000211861
ENSG00000155903	RASA2	RAS p21 protein activator 2 [Source:HGNC Symbol;Acc:9872]	3	q23	1	141205889	141334184	5981	0.556347	6.66572	15.2989	9.17715e-05	0.000218309
ENSG00000084463	WBP11	WW domain binding protein 11 [Source:HGNC Symbol;Acc:16461]	12	p12.3	-1	14939410	14956474	3418	0.516643	6.68417	15.2955	9.19376e-05	0.000218568
ENSG00000022267	FHL1	four and a half LIM domains 1 [Source:HGNC Symbol;Acc:3702]	X	q26.3	1	135229559	135293518	4945	-0.680728	7.54653	15.2905	9.21795e-05	0.000219006
ENSG00000146859	TMEM140	transmembrane protein 140 [Source:HGNC Symbol;Acc:21870]	7	q33	1	134832824	134850967	2313	-0.641647	5.97173	15.2886	9.22724e-05	0.000219041
ENSG00000157881	PANK4	pantothenate kinase 4 [Source:HGNC Symbol;Acc:19366]	1	p36.32	-1	2439972	2458039	5079	0.706947	5.95357	15.2878	9.23096e-05	0.000219041
ENSG00000214078	CPNE1	copine I [Source:HGNC Symbol;Acc:2314]	20	q11.22	-1	34213953	34252878	3608	-0.411189	7.7883	15.2797	9.27066e-05	0.000219845
ENSG00000110768	GTF2H1	general transcription factor IIH, polypeptide 1, 62kDa [Source:HGNC Symbol;Acc:4655]	11	p15.1	1	18343842	18388591	6939	0.719291	6.06388	15.2573	9.38131e-05	0.000222331
ENSG00000147443	DOK2	docking protein 2, 56kDa [Source:HGNC Symbol;Acc:2991]	8	p21.3	-1	21766384	21771371	2211	-0.460495	8.11388	15.2555	9.39025e-05	0.000222404
ENSG00000164944	KIAA1429	KIAA1429 [Source:HGNC Symbol;Acc:24500]	8	q22.1	-1	95499921	95565757	10771	0.577063	5.86396	15.2526	9.40477e-05	0.00022249
ENSG00000143164	DCAF6	DDB1 and CUL4 associated factor 6 [Source:HGNC Symbol;Acc:30002]	1	q24.2	1	167905021	168045081	6204	-0.575063	6.6845	15.2524	9.40561e-05	0.00022249
ENSG00000186591	UBE2H	ubiquitin-conjugating enzyme E2H [Source:HGNC Symbol;Acc:12484]	7	q32.2	-1	129470572	129592789	6392	-0.535559	7.17107	15.2402	9.46651e-05	0.000223791
ENSG00000174501	ANKRD36C	ankyrin repeat domain 36C [Source:HGNC Symbol;Acc:32946]	2	q11.1	-1	96514587	96657541	8749	-0.529969	8.98364	15.2366	9.48473e-05	0.000224083
ENSG00000152795	HNRNPDL	heterogeneous nuclear ribonucleoprotein D-like [Source:HGNC Symbol;Acc:5037]	4	q21.22	-1	83343717	83351294	5209	0.413487	8.52828	15.2257	9.53968e-05	0.000225241
ENSG00000213341	CHUK	conserved helix-loop-helix ubiquitous kinase [Source:HGNC Symbol;Acc:1974]	10	q24.31	-1	101948055	101989376	6928	0.823056	5.70386	15.1663	9.84457e-05	0.000232295
ENSG00000140307	GTF2A2	general transcription factor IIA, 2, 12kDa [Source:HGNC Symbol;Acc:4647]	15	q22.2	-1	59930261	59949740	3204	-0.499899	6.76779	15.147	9.94537e-05	0.000234528
ENSG00000130254	SAFB2	scaffold attachment factor B2 [Source:HGNC Symbol;Acc:21605]	19	p13.3	-1	5587010	5624057	6222	-0.360355	7.9825	15.1447	9.95788e-05	0.000234677
ENSG00000138434	SSFA2	sperm specific antigen 2 [Source:HGNC Symbol;Acc:11319]	2	q31.3	1	182756560	182795465	9582	-0.569277	6.88273	15.1395	9.98498e-05	0.000235045
ENSG00000182220	ATP6AP2	ATPase, H+ transporting, lysosomal accessory protein 2 [Source:HGNC Symbol;Acc:18305]	X	p11.4	1	40440146	40465889	2587	0.472785	7.92513	15.1394	9.98585e-05	0.000235045
ENSG00000100345	MYH9	myosin, heavy chain 9, non-muscle [Source:HGNC Symbol;Acc:7579]	22	q12.3	-1	36677327	36784063	8959	-0.566997	11.4688	15.1119	0.000101324	0.000238346
ENSG00000198791	CNOT7	CCR4-NOT transcription complex, subunit 7 [Source:HGNC Symbol;Acc:14101]	8	p22	-1	17086737	17104387	6679	0.542621	6.29972	15.0945	0.00010226	0.000240401
ENSG00000132153	DHX30	DEAH (Asp-Glu-Ala-His) box helicase 30 [Source:HGNC Symbol;Acc:16716]	3	p21.31	1	47844399	47891685	7735	0.507011	6.79788	15.0853	0.000102758	0.000241421
ENSG00000113240	CLK4	CDC-like kinase 4 [Source:HGNC Symbol;Acc:13659]	5	q35.3	-1	178029665	178057616	7924	0.610334	6.57641	15.0207	0.000106337	0.000249675
ENSG00000169220	RGS14	regulator of G-protein signaling 14 [Source:HGNC Symbol;Acc:9996]	5	q35.3	1	176784838	176799602	3797	0.626039	7.14546	15.011	0.000106886	0.000250809
ENSG00000167461	RAB8A	RAB8A, member RAS oncogene family [Source:HGNC Symbol;Acc:7007]	19	p13.12	1	16222439	16245044	5191	-0.489977	7.66332	14.986	0.000108311	0.000253995
ENSG00000143643	TTC13	tetratricopeptide repeat domain 13 [Source:HGNC Symbol;Acc:26204]	1	q42.2	-1	231041989	231114621	4212	0.63392	6.45968	14.9728	0.000109073	0.000255625
ENSG00000166595	FAM96B	family with sequence similarity 96, member B [Source:HGNC Symbol;Acc:24261]	16	q22.1	-1	66965959	66968326	1069	-0.429729	6.6145	14.8976	0.00011351	0.00026586
ENSG00000101608	MYL12A	myosin, light chain 12A, regulatory, non-sarcomeric [Source:HGNC Symbol;Acc:16701]	18	p11.31	1	3247479	3256234	3245	-0.539929	9.93673	14.8683	0.000115281	0.000269842
ENSG00000164258	NDUFS4	NADH dehydrogenase (ubiquinone) Fe-S protein 4, 18kDa (NADH-coenzyme Q reductase) [Source:HGNC Symbol;Acc:7711]	5	q11.2	1	52856463	52979168	1174	-0.547593	6.04432	14.8437	0.000116795	0.000273216
ENSG00000065559	MAP2K4	mitogen-activated protein kinase kinase 4 [Source:HGNC Symbol;Acc:6844]	17	p12	1	11924141	12047147	5714	0.701418	5.63112	14.8128	0.000118729	0.000277569
ENSG00000107959	PITRM1	pitrilysin metallopeptidase 1 [Source:HGNC Symbol;Acc:17663]	10	p15.2	-1	3179920	3215003	6949	0.677221	6.02901	14.7866	0.00012039	0.000281281
ENSG00000174744	BRMS1	breast cancer metastasis suppressor 1 [Source:HGNC Symbol;Acc:17262]	11	q13.2	-1	66104804	66112596	2514	0.512356	6.68299	14.7779	0.000120943	0.000282399
ENSG00000142864	SERBP1	SERPINE1 mRNA binding protein 1 [Source:HGNC Symbol;Acc:17860]	1	p31.3	-1	67873493	67896098	7676	-0.295772	7.74961	14.7742	0.000121185	0.000282789
ENSG00000090686	USP48	ubiquitin specific peptidase 48 [Source:HGNC Symbol;Acc:18533]	1	p36.12	-1	22004791	22110099	9497	-0.45332	7.45865	14.7713	0.00012137	0.000283047
ENSG00000167699	GLOD4	glyoxalase domain containing 4 [Source:HGNC Symbol;Acc:14111]	17	p13.3	-1	660337	685581	4951	0.585562	6.214	14.7539	0.000122493	0.000285491
ENSG00000206341	HLA-H	major histocompatibility complex, class I, H (pseudogene) [Source:HGNC Symbol;Acc:4965]	6	p22.1	1	29855350	29858259	1837	-0.828597	6.94182	14.7445	0.000123104	0.00028674
ENSG00000156136	DCK	deoxycytidine kinase [Source:HGNC Symbol;Acc:2704]	4	q13.3	1	71858255	71896631	3227	0.554254	6.75019	14.7413	0.000123316	0.000287058
ENSG00000141552	ANAPC11	anaphase promoting complex subunit 11 [Source:HGNC Symbol;Acc:14452]	17	q25.3	1	79848666	79858867	4020	-0.514239	6.07113	14.716	0.000124979	0.000290751
ENSG00000108312	UBTF	upstream binding transcription factor, RNA polymerase I [Source:HGNC Symbol;Acc:12511]	17	q21.31	-1	42282401	42298994	6993	0.497619	7.1538	14.7128	0.000125192	0.000291068
ENSG00000119335	SET	SET nuclear oncogene [Source:HGNC Symbol;Acc:10760]	9	q34.11	1	131445703	131458679	4355	-0.332145	7.96475	14.6889	0.000126788	0.000294598
ENSG00000198830	HMGN2	high mobility group nucleosomal binding domain 2 [Source:HGNC Symbol;Acc:4986]	1	p36.11	1	26798941	26802463	2509	0.345322	7.97635	14.6812	0.000127313	0.000295636
ENSG00000170445	HARS	histidyl-tRNA synthetase [Source:HGNC Symbol;Acc:4816]	5	q31.3	-1	140052758	140071609	8436	0.539533	6.77457	14.6486	0.000129532	0.000300527
ENSG00000205531	NAP1L4	nucleosome assembly protein 1-like 4 [Source:HGNC Symbol;Acc:7640]	11	p15.4	-1	2965667	3013607	5194	-0.390469	8.18824	14.6472	0.000129626	0.000300527
ENSG00000065000	AP3D1	adaptor-related protein complex 3, delta 1 subunit [Source:HGNC Symbol;Acc:568]	19	p13.3	-1	2100988	2164464	8618	-0.505405	7.50129	14.6468	0.000129656	0.000300527
ENSG00000135250	SRPK2	SRSF protein kinase 2 [Source:HGNC Symbol;Acc:11306]	7	q22.3	-1	104751151	105039755	6341	-0.453414	7.11606	14.644	0.000129846	0.000300784
ENSG00000104872	PIH1D1	PIH1 domain containing 1 [Source:HGNC Symbol;Acc:26075]	19	q13.33	-1	49949555	49956754	3331	-0.410718	6.979	14.6351	0.000130462	0.000302025
ENSG00000071189	SNX13	sorting nexin 13 [Source:HGNC Symbol;Acc:21335]	7	p21.1	-1	17830385	17980124	16417	0.625458	6.07295	14.6208	0.000131459	0.000304148
ENSG00000015133	CCDC88C	coiled-coil domain containing 88C [Source:HGNC Symbol;Acc:19967]	14	q32.11	-1	91737667	91884188	12426	-0.393917	7.09341	14.6153	0.000131842	0.000304849
ENSG00000090581	GNPTG	N-acetylglucosamine-1-phosphate transferase, gamma subunit [Source:HGNC Symbol;Acc:23026]	16	p13.3	1	1401924	1413352	3672	0.506859	6.809	14.6024	0.000132748	0.000306758
ENSG00000109475	RPL34	ribosomal protein L34 [Source:HGNC Symbol;Acc:10340]	4	q25	1	109541722	109551568	3393	-0.456598	10.0205	14.6	0.000132915	0.000306861
ENSG00000135932	CAB39	calcium binding protein 39 [Source:HGNC Symbol;Acc:20292]	2	q37.1	1	231577560	231685790	5360	0.609879	6.58299	14.5994	0.000132954	0.000306861
ENSG00000095564	BTAF1	BTAF1 RNA polymerase II, B-TFIID transcription factor-associated, 170kDa [Source:HGNC Symbol;Acc:17307]	10	q23.32	1	93683526	93790082	7673	0.597547	7.10973	14.5848	0.000133992	0.000309068
ENSG00000102225	CDK16	cyclin-dependent kinase 16 [Source:HGNC Symbol;Acc:8749]	X	p11.23	1	47077259	47089396	6524	-0.662805	6.64388	14.5525	0.00013631	0.000314225
ENSG00000117335	CD46	CD46 molecule, complement regulatory protein [Source:HGNC Symbol;Acc:6953]	1	q32.2	1	207925402	207968858	8708	0.63167	7.19748	14.5402	0.000137202	0.000316089
ENSG00000099940	SNAP29	synaptosomal-associated protein, 29kDa [Source:HGNC Symbol;Acc:11133]	22	q11.21	1	21213271	21245506	4953	-0.537877	5.97357	14.5205	0.00013864	0.000319208
ENSG00000181090	EHMT1	euchromatic histone-lysine N-methyltransferase 1 [Source:HGNC Symbol;Acc:24650]	9	q34.3	1	140513444	140764468	15257	0.543129	6.53227	14.5037	0.000139881	0.000321871
ENSG00000185721	DRG1	developmentally regulated GTP binding protein 1 [Source:HGNC Symbol;Acc:3029]	22	q12.2	1	31795509	31924726	2113	0.592577	5.99471	14.4939	0.000140614	0.000323361
ENSG00000134153	EMC7	ER membrane protein complex subunit 7 [Source:HGNC Symbol;Acc:24301]	15	q14	-1	34376218	34394149	1538	0.629788	5.85752	14.4902	0.000140891	0.000323802
ENSG00000083520	DIS3	DIS3 mitotic control homolog (S. cerevisiae) [Source:HGNC Symbol;Acc:20604]	13	q22.1	-1	73329540	73356234	7602	0.646754	5.8871	14.4779	0.000141816	0.000325731
ENSG00000149418	ST14	suppression of tumorigenicity 14 (colon carcinoma) [Source:HGNC Symbol;Acc:11344]	11	q24.3	1	130029457	130080271	4350	1.01411	5.54976	14.4744	0.000142076	0.000326131
ENSG00000125912	NCLN	nicalin [Source:HGNC Symbol;Acc:26923]	19	p13.3	1	3185561	3209573	4175	0.615107	5.85168	14.4599	0.000143176	0.000328458
ENSG00000116560	SFPQ	splicing factor proline/glutamine-rich [Source:HGNC Symbol;Acc:10774]	1	p34.3	-1	35641979	35658749	7426	-0.355833	8.16995	14.4527	0.000143721	0.000329509
ENSG00000196235	SUPT5H	suppressor of Ty 5 homolog (S. cerevisiae) [Source:HGNC Symbol;Acc:11469]	19	q13.2	1	39926796	39967310	8191	0.407897	7.56229	14.4514	0.00014382	0.000329537
ENSG00000123739	PLA2G12A	phospholipase A2, group XIIA [Source:HGNC Symbol;Acc:18554]	4	q25	-1	110631145	110651233	5228	-0.661611	7.65699	14.4469	0.000144163	0.000330124
ENSG00000091039	OSBPL8	oxysterol binding protein-like 8 [Source:HGNC Symbol;Acc:16396]	12	q21.2	-1	76745577	76953589	9198	-0.419891	8.26475	14.4417	0.000144563	0.000330841
ENSG00000153786	ZDHHC7	zinc finger, DHHC-type containing 7 [Source:HGNC Symbol;Acc:18459]	16	q24.1	-1	85007787	85045141	3947	0.761534	5.89279	14.4291	0.000145534	0.000332861
ENSG00000119535	CSF3R	colony stimulating factor 3 receptor (granulocyte) [Source:HGNC Symbol;Acc:2439]	1	p34.3	-1	36931644	36948879	8426	0.905277	9.40511	14.4247	0.000145875	0.000333442
ENSG00000047644	WWC3	WWC family member 3 [Source:HGNC Symbol;Acc:29237]	X	p22.2	1	9983602	10112518	7114	-0.541436	6.66424	14.4088	0.000147116	0.000336076
ENSG00000138777	PPA2	pyrophosphatase (inorganic) 2 [Source:HGNC Symbol;Acc:28883]	4	q24	-1	106290234	106395238	4654	0.580463	6.6437	14.3788	0.000149477	0.000341265
ENSG00000007202	KIAA0100	KIAA0100 [Source:HGNC Symbol;Acc:28960]	17	q11.2	-1	26941458	26972472	9235	0.606356	6.46262	14.3763	0.000149677	0.000341273
ENSG00000106397	PLOD3	procollagen-lysine, 2-oxoglutarate 5-dioxygenase 3 [Source:HGNC Symbol;Acc:9083]	7	q22.1	-1	100849258	100861701	5671	0.688549	5.81578	14.3754	0.000149747	0.000341273
ENSG00000155229	MMS19	MMS19 nucleotide excision repair homolog (S. cerevisiae) [Source:HGNC Symbol;Acc:13824]	10	q24.1	-1	99218081	99258551	5855	0.677175	6.97059	14.3753	0.00014975	0.000341273
ENSG00000175550	DRAP1	DR1-associated protein 1 (negative cofactor 2 alpha) [Source:HGNC Symbol;Acc:3019]	11	q13.1	1	65686728	65689032	1737	-0.353668	8.25962	14.3664	0.00015046	0.000342685
ENSG00000147065	MSN	moesin [Source:HGNC Symbol;Acc:7373]	X	q12	1	64808257	64961791	5969	0.382224	9.71557	14.3511	0.00015169	0.000345279
ENSG00000134758	RNF138	ring finger protein 138, E3 ubiquitin protein ligase [Source:HGNC Symbol;Acc:17765]	18	q12.1	1	29671818	29711524	3795	0.687733	5.85029	14.3392	0.000152654	0.000347265
ENSG00000137486	ARRB1	arrestin, beta 1 [Source:HGNC Symbol;Acc:711]	11	q13.4	-1	74975226	75062873	5976	-0.437317	7.6112	14.3339	0.000153081	0.000347961
ENSG00000133639	BTG1	B-cell translocation gene 1, anti-proliferative [Source:HGNC Symbol;Acc:1130]	12	q21.33	-1	92536286	92539673	2622	0.513296	6.77134	14.3329	0.000153161	0.000347961
ENSG00000143437	ARNT	aryl hydrocarbon receptor nuclear translocator [Source:HGNC Symbol;Acc:700]	1	q21.3	-1	150782181	150849244	6516	0.674628	5.94668	14.332	0.000153235	0.000347961
ENSG00000198034	RPS4X	ribosomal protein S4, X-linked [Source:HGNC Symbol;Acc:10424]	X	q13.1	-1	71475529	71497150	2982	-0.42295	10.3948	14.2809	0.000157452	0.000357323
ENSG00000132466	ANKRD17	ankyrin repeat domain 17 [Source:HGNC Symbol;Acc:23575]	4	q13.3	-1	73939093	74124515	12041	-0.472979	7.18623	14.2718	0.00015822	0.000358852
ENSG00000106066	CPVL	carboxypeptidase, vitellogenic-like [Source:HGNC Symbol;Acc:14399]	7	p14.3	-1	29034847	29235067	3340	1.03012	7.76727	14.2701	0.000158363	0.000358964
ENSG00000111679	PTPN6	protein tyrosine phosphatase, non-receptor type 6 [Source:HGNC Symbol;Acc:9658]	12	p13.31	1	7055631	7070479	5009	0.343654	9.97473	14.2685	0.000158495	0.000359048
ENSG00000158050	DUSP2	dual specificity phosphatase 2 [Source:HGNC Symbol;Acc:3068]	2	q11.2	-1	96808905	96811179	1932	0.781447	5.79529	14.2613	0.000159102	0.000360208
ENSG00000187778	MCRS1	microspherule protein 1 [Source:HGNC Symbol;Acc:6960]	12	q13.12	-1	49950327	49961936	3263	0.533868	7.07937	14.2595	0.000159258	0.000360347
ENSG00000159128	IFNGR2	interferon gamma receptor 2 (interferon gamma transducer 1) [Source:HGNC Symbol;Acc:5440]	21	q22.11	1	34775202	34851655	2960	0.73913	6.45558	14.256	0.000159555	0.000360803
ENSG00000178980	SEPW1	selenoprotein W, 1 [Source:HGNC Symbol;Acc:10752]	19	q13.33	1	48281829	48287943	5261	-0.500759	7.73296	14.2503	0.000160038	0.00036168
ENSG00000077232	DNAJC10	DnaJ (Hsp40) homolog, subfamily C, member 10 [Source:HGNC Symbol;Acc:24637]	2	q32.1	1	183580999	183659191	21586	0.604697	7.09358	14.2348	0.000161357	0.000364443
ENSG00000167674		Hepatoma-derived growth factor-related protein 2 [Source:UniProtKB/Swiss-Prot;Acc:Q7Z4V5]	19	p13.3	1	4472284	4502223	4314	-0.574376	6.66209	14.2154	0.000163028	0.000368
ENSG00000124762	CDKN1A	cyclin-dependent kinase inhibitor 1A (p21, Cip1) [Source:HGNC Symbol;Acc:1784]	6	p21.2	1	36644305	36655116	2985	-0.607893	6.60559	14.1861	0.000165585	0.00037355
ENSG00000010278	CD9	CD9 molecule [Source:HGNC Symbol;Acc:1709]	12	p13.31	1	6308881	6347425	3218	-0.63222	9.14229	14.168	0.00016719	0.000376946
ENSG00000116649	SRM	spermidine synthase [Source:HGNC Symbol;Acc:11296]	1	p36.22	-1	11114641	11120081	1898	0.507633	6.83104	14.1553	0.000168321	0.000379272
ENSG00000065615	CYB5R4	cytochrome b5 reductase 4 [Source:HGNC Symbol;Acc:20147]	6	q14.2	1	84569362	84677143	9635	0.582216	7.22403	14.1536	0.00016847	0.000379383
ENSG00000100201	DDX17	DEAD (Asp-Glu-Ala-Asp) box helicase 17 [Source:HGNC Symbol;Acc:2740]	22	q13.1	-1	38879445	38903665	9998	-0.579567	7.38527	14.149	0.000168882	0.000380085
ENSG00000119139	TJP2	tight junction protein 2 [Source:HGNC Symbol;Acc:11828]	9	q21.11	1	71736209	71870124	7277	-0.588952	6.93636	14.1141	0.000172047	0.000386978
ENSG00000165929	TC2N	tandem C2 domains, nuclear [Source:HGNC Symbol;Acc:19859]	14	q32.12	-1	92246095	92333880	6147	0.534455	7.35805	14.1005	0.000173294	0.000389554
ENSG00000155926	SLA	Src-like-adaptor [Source:HGNC Symbol;Acc:10902]	8	q24.22	-1	134048973	134115298	7633	0.484107	6.44687	14.0978	0.000173546	0.000389823
ENSG00000137193	PIM1	pim-1 oncogene [Source:HGNC Symbol;Acc:8986]	6	p21.2	1	37137979	37143202	2977	0.618482	5.94325	14.097	0.000173619	0.000389823
ENSG00000134668	SPOCD1	SPOC domain containing 1 [Source:HGNC Symbol;Acc:26338]	1	p35.2	-1	32256023	32281652	7085	-0.767989	7.11468	14.0901	0.000174257	0.000391023
ENSG00000213445	SIPA1	signal-induced proliferation-associated 1 [Source:HGNC Symbol;Acc:10885]	11	q13.1	1	65405568	65418401	4668	0.391861	8.46597	14.0875	0.000174503	0.000391343
ENSG00000082212	ME2	malic enzyme 2, NAD(+)-dependent, mitochondrial [Source:HGNC Symbol;Acc:6984]	18	q21.2	1	48405419	48474691	3427	0.656006	6.80003	14.077	0.000175478	0.000393298
ENSG00000129354	AP1M2	adaptor-related protein complex 1, mu 2 subunit [Source:HGNC Symbol;Acc:558]	19	p13.2	-1	10683347	10697991	2214	-0.801557	6.17357	14.0623	0.000176855	0.000396152
ENSG00000138363	ATIC	5-aminoimidazole-4-carboxamide ribonucleotide formyltransferase/IMP cyclohydrolase [Source:HGNC Symbol;Acc:794]	2	q35	1	216176540	216214487	3919	0.570233	6.68577	14.0574	0.00017731	0.000396937
ENSG00000110852	CLEC2B	C-type lectin domain family 2, member B [Source:HGNC Symbol;Acc:2053]	12	p13.31	-1	10005583	10022735	2638	0.529309	7.21732	14.042	0.000178776	0.000399983
ENSG00000171863	RPS7	ribosomal protein S7 [Source:HGNC Symbol;Acc:10440]	2	p25.3	1	3622795	3628509	5583	-0.392011	9.58643	14.035	0.000179439	0.00040123
ENSG00000164134	NAA15	N(alpha)-acetyltransferase 15, NatA auxiliary subunit [Source:HGNC Symbol;Acc:30782]	4	q31.1	1	140222609	140341187	9712	0.552778	6.33584	14.0279	0.000180114	0.000402502
ENSG00000136404	TM6SF1	transmembrane 6 superfamily member 1 [Source:HGNC Symbol;Acc:11860]	15	q25.2	1	83776159	83813606	2674	-0.571419	7.38482	14.0196	0.000180913	0.000404049
ENSG00000085265	FCN1	ficolin (collagen/fibrinogen domain containing) 1 [Source:HGNC Symbol;Acc:3623]	9	q34.3	-1	137801431	137809809	1286	0.862669	9.5731	13.9904	0.000183748	0.00041014
ENSG00000113648	H2AFY	H2A histone family, member Y [Source:HGNC Symbol;Acc:4740]	5	q31.1	-1	134669590	134735604	17730	0.565756	6.87514	13.9789	0.000184874	0.000412411
ENSG00000164941	INTS8	integrator complex subunit 8 [Source:HGNC Symbol;Acc:26048]	8	q22.1	1	95825539	95893974	7866	0.563455	6.79328	13.9624	0.000186508	0.000415812
ENSG00000133858	ZFC3H1	zinc finger, C3H1-type containing [Source:HGNC Symbol;Acc:28328]	12	q21.1	-1	72003252	72061505	9670	-0.415228	7.23822	13.9392	0.000188818	0.000420716
ENSG00000134333	LDHA	lactate dehydrogenase A [Source:HGNC Symbol;Acc:6535]	11	p15.1	1	18415935	18429972	6210	0.590852	7.63912	13.9306	0.000189685	0.000422399
ENSG00000005022	SLC25A5	solute carrier family 25 (mitochondrial carrier; adenine nucleotide translocator), member 5 [Source:HGNC Symbol;Acc:10991]	X	q24	1	118602363	118605282	1500	0.393221	7.16106	13.9127	0.000191504	0.0004262
ENSG00000120129	DUSP1	dual specificity phosphatase 1 [Source:HGNC Symbol;Acc:3064]	5	q35.1	-1	172195093	172198198	2019	0.816624	7.66315	13.9114	0.000191629	0.000426229
ENSG00000167526	RPL13	ribosomal protein L13 [Source:HGNC Symbol;Acc:10303]	16	q24.3	1	89627065	89630950	3886	-0.408519	11.6994	13.9025	0.000192546	0.000428017
ENSG00000069849	ATP1B3	ATPase, Na+/K+ transporting, beta 3 polypeptide [Source:HGNC Symbol;Acc:806]	3	q23	1	141594966	141645356	2584	0.532565	6.32268	13.8979	0.000193018	0.000428815
ENSG00000064726	BTBD1	BTB (POZ) domain containing 1 [Source:HGNC Symbol;Acc:1120]	15	q25.2	-1	83685174	83736106	4169	0.576168	5.92535	13.888	0.00019403	0.000430813
ENSG00000099804	CDC34	cell division cycle 34 [Source:HGNC Symbol;Acc:1734]	19	p13.3	1	531714	542097	2172	-0.495705	6.26718	13.8795	0.000194911	0.000432515
ENSG00000128604	IRF5	interferon regulatory factor 5 [Source:HGNC Symbol;Acc:6120]	7	q32.1	1	128577666	128590089	4375	0.748354	5.7242	13.8154	0.000201678	0.00044727
ENSG00000113593	PPWD1	peptidylprolyl isomerase domain and WD repeat containing 1 [Source:HGNC Symbol;Acc:28954]	5	q12.3	1	64859063	64883376	3777	0.542872	6.52703	13.8116	0.000202084	0.000447911
ENSG00000074966	TXK	TXK tyrosine kinase [Source:HGNC Symbol;Acc:12434]	4	p12	-1	48068410	48136273	3472	0.604427	6.5043	13.795	0.000203881	0.00045163
ENSG00000185104	FAF1	Fas (TNFRSF6) associated factor 1 [Source:HGNC Symbol;Acc:3578]	1	p32.3	-1	50905150	51425935	5263	0.635076	6.43696	13.7672	0.000206917	0.000458087
ENSG00000100504	PYGL	phosphorylase, glycogen, liver [Source:HGNC Symbol;Acc:9725]	14	q22.1	-1	51324609	51411454	4798	-0.41909	8.54501	13.7565	0.000208104	0.000460447
ENSG00000136521	NDUFB5	NADH dehydrogenase (ubiquinone) 1 beta subcomplex, 5, 16kDa [Source:HGNC Symbol;Acc:7700]	3	q26.33	1	179322478	179345435	5871	0.591306	5.87417	13.7491	0.000208923	0.00046199
ENSG00000142230	SAE1	SUMO1 activating enzyme subunit 1 [Source:HGNC Symbol;Acc:30660]	19	q13.32	1	47616531	47713886	3389	0.58136	6.21726	13.7287	0.000211203	0.00046676
ENSG00000103496	STX4	syntaxin 4 [Source:HGNC Symbol;Acc:11439]	16	p11.2	1	31044210	31054296	4078	-0.505467	6.58217	13.7197	0.00021222	0.000468736
ENSG00000167004	PDIA3	protein disulfide isomerase family A, member 3 [Source:HGNC Symbol;Acc:4606]	15	q15.3	1	44038590	44065477	4240	0.372953	9.21428	13.6977	0.00021472	0.000473981
ENSG00000197746	PSAP	prosaposin [Source:HGNC Symbol;Acc:9498]	10	q22.1	-1	73576055	73611126	3224	0.469586	11.0676	13.69	0.000215603	0.000475653
ENSG00000159069	FBXW5	F-box and WD repeat domain containing 5 [Source:HGNC Symbol;Acc:13613]	9	q34.3	-1	139834887	139839148	3252	-0.420268	8.08451	13.6808	0.000216653	0.000477692
ENSG00000205542	TMSB4X	thymosin beta 4, X-linked [Source:HGNC Symbol;Acc:11881]	X	p22.2	1	12993227	12995346	1705	-0.751671	13.8327	13.6781	0.00021697	0.000478115
ENSG00000163453	IGFBP7	insulin-like growth factor binding protein 7 [Source:HGNC Symbol;Acc:5476]	4	q12	-1	57896939	57976551	1932	0.71296	5.80831	13.6687	0.000218058	0.000480233
ENSG00000123091	RNF11	ring finger protein 11 [Source:HGNC Symbol;Acc:10056]	1	p32.3	1	51701943	51739127	3122	-0.620561	7.69552	13.6391	0.000221526	0.000487332
ENSG00000010810	FYN	FYN oncogene related to SRC, FGR, YES [Source:HGNC Symbol;Acc:4037]	6	q21	-1	111981535	112194655	7411	0.341975	8.78818	13.639	0.000221538	0.000487332
ENSG00000062716	VMP1	vacuole membrane protein 1 [Source:HGNC Symbol;Acc:29559]	17	q23.1	1	57784553	57919616	6916	0.707095	7.57808	13.6153	0.000224346	0.000493224
ENSG00000166428	PLD4	phospholipase D family, member 4 [Source:HGNC Symbol;Acc:23792]	14	q32.33	1	105391153	105399574	2321	0.760502	5.79735	13.5507	0.000232206	0.000510209
ENSG00000155096	AZIN1	antizyme inhibitor 1 [Source:HGNC Symbol;Acc:16432]	8	q22.3	-1	103838585	103906092	6426	0.599073	7.6504	13.5461	0.000232769	0.00051091
ENSG00000104219	ZDHHC2	zinc finger, DHHC-type containing 2 [Source:HGNC Symbol;Acc:18469]	8	p22	1	17013538	17082308	6735	-0.608147	5.87257	13.5457	0.00023282	0.00051091
ENSG00000165646	SLC18A2	solute carrier family 18 (vesicular monoamine transporter), member 2 [Source:HGNC Symbol;Acc:10935]	10	q25.3	1	119000604	119038941	4125	-0.800408	5.83867	13.5449	0.000232929	0.00051091
ENSG00000003402	CFLAR	CASP8 and FADD-like apoptosis regulator [Source:HGNC Symbol;Acc:1876]	2	q33.1	1	201980827	202041410	22528	-0.382676	6.83113	13.5238	0.000235561	0.000516385
ENSG00000141551	CSNK1D	casein kinase 1, delta [Source:HGNC Symbol;Acc:2452]	17	q25.3	-1	80196899	80231607	11024	0.519629	5.93752	13.4966	0.000238999	0.00052362
ENSG00000185813	PCYT2	phosphate cytidylyltransferase 2, ethanolamine [Source:HGNC Symbol;Acc:8756]	17	q25.3	-1	79858841	79869340	6897	0.588902	5.86484	13.4895	0.000239901	0.000525293
ENSG00000131778	CHD1L	chromodomain helicase DNA binding protein 1-like [Source:HGNC Symbol;Acc:1916]	1	q21.1	1	146714291	146767443	3370	-0.464291	7.97669	13.4776	0.000241433	0.000528343
ENSG00000103005	USB1	U6 snRNA biogenesis 1 [Source:HGNC Symbol;Acc:25792]	16	q21	1	58033450	58055522	7298	0.500075	6.12782	13.4634	0.000243258	0.00053203
ENSG00000131373	HACL1	2-hydroxyacyl-CoA lyase 1 [Source:HGNC Symbol;Acc:17856]	3	p25.1	-1	15602211	15643338	3034	0.646708	6.00103	13.4606	0.000243624	0.000532367
ENSG00000132024	CC2D1A	coiled-coil and C2 domain containing 1A [Source:HGNC Symbol;Acc:30237]	19	p13.12	1	14017014	14041692	5039	0.650673	5.94406	13.4601	0.000243692	0.000532367
ENSG00000112335	SNX3	sorting nexin 3 [Source:HGNC Symbol;Acc:11174]	6	q21	-1	108532426	108582464	1842	-0.453568	8.54154	13.4418	0.000246076	0.000537266
ENSG00000204387	C6orf48	chromosome 6 open reading frame 48 [Source:HGNC Symbol;Acc:19078]	6	p21.33	1	31802385	31807541	1795	-0.447236	6.9445	13.4279	0.000247908	0.000540956
ENSG00000132305	IMMT	inner membrane protein, mitochondrial [Source:HGNC Symbol;Acc:6047]	2	p11.2	-1	86371055	86422893	3986	0.472405	6.4784	13.4228	0.000248585	0.00054212
ENSG00000197879	MYO1C	myosin IC [Source:HGNC Symbol;Acc:7597]	17	p13.3	-1	1367392	1396106	8152	-0.700126	6.9849	13.4104	0.000250233	0.000545402
ENSG00000165283	STOML2	stomatin (EPB72)-like 2 [Source:HGNC Symbol;Acc:14559]	9	p13.3	-1	35099888	35103154	1653	0.503125	6.30284	13.388	0.000253233	0.000551624
ENSG00000115295	CLIP4	CAP-GLY domain containing linker protein family, member 4 [Source:HGNC Symbol;Acc:26108]	2	p23.2	1	29320571	29412509	7775	0.61814	5.9343	13.3845	0.00025371	0.000552346
ENSG00000111674	ENO2	enolase 2 (gamma, neuronal) [Source:HGNC Symbol;Acc:3353]	12	p13.31	1	7022909	7032861	4281	-0.618456	7.26348	13.3522	0.000258119	0.000561623
ENSG00000123609	NMI	N-myc (and STAT) interactor [Source:HGNC Symbol;Acc:7854]	2	q23.3	-1	152126979	152146571	3480	0.466083	7.11417	13.3511	0.000258271	0.000561632
ENSG00000102786	INTS6	integrator complex subunit 6 [Source:HGNC Symbol;Acc:14879]	13	q14.3	-1	51928213	52028400	8817	0.589501	5.91935	13.3337	0.000260679	0.000566545
ENSG00000103335	PIEZO1	piezo-type mechanosensitive ion channel component 1 [Source:HGNC Symbol;Acc:28993]	16	q24.3	-1	88781751	88851619	10855	0.543517	6.83619	13.3239	0.00026204	0.000569176
ENSG00000153574	RPIA	ribose 5-phosphate isomerase A [Source:HGNC Symbol;Acc:10297]	2	p11.2	1	88991162	89050452	1848	0.553941	5.94542	13.2817	0.000268003	0.000581797
ENSG00000168958	MFF	mitochondrial fission factor [Source:HGNC Symbol;Acc:24858]	2	q36.3	1	228189867	228222550	6162	-0.382411	7.43726	13.2782	0.000268512	0.000582569
ENSG00000163162	RNF149	ring finger protein 149 [Source:HGNC Symbol;Acc:23137]	2	q11.2	-1	101887681	101925163	4836	0.603463	7.37038	13.2588	0.000271305	0.000588291
ENSG00000184900	SUMO3	small ubiquitin-like modifier 3 [Source:HGNC Symbol;Acc:11124]	21	q22.3	-1	46225532	46238694	2732	-0.583776	6.22587	13.2555	0.000271779	0.000588984
ENSG00000116824	CD2	CD2 molecule [Source:HGNC Symbol;Acc:1639]	1	p13.1	1	117297007	117311850	1679	0.557543	6.50563	13.2537	0.000272036	0.000589204
ENSG00000105835	NAMPT	nicotinamide phosphoribosyltransferase [Source:HGNC Symbol;Acc:30092]	7	q22.3	-1	105888731	105926772	9049	0.83524	7.51803	13.2382	0.000274299	0.000593767
ENSG00000081870	HSPB11	heat shock protein family B (small), member 11 [Source:HGNC Symbol;Acc:25019]	1	p32.3	-1	54382247	54411602	3236	-0.504506	6.06978	13.227	0.00027594	0.000596979
ENSG00000158864	NDUFS2	NADH dehydrogenase (ubiquinone) Fe-S protein 2, 49kDa (NADH-coenzyme Q reductase) [Source:HGNC Symbol;Acc:7708]	1	q23.3	1	161166894	161184185	3997	0.399224	7.83098	13.2254	0.000276184	0.000597168
ENSG00000136104	RNASEH2B	ribonuclease H2, subunit B [Source:HGNC Symbol;Acc:25671]	13	q14.3	1	51483814	51544592	2591	0.422831	6.92185	13.2236	0.000276445	0.000597392
ENSG00000170006	TMEM154	transmembrane protein 154 [Source:HGNC Symbol;Acc:26489]	4	q31.3	-1	153539784	153601317	11573	0.788468	5.68272	13.2192	0.000277091	0.000598448
ENSG00000082781	ITGB5	integrin, beta 5 [Source:HGNC Symbol;Acc:6160]	3	q21.2	-1	124480795	124620265	6447	-0.60239	9.43642	13.2143	0.000277824	0.00059969
ENSG00000112679	DUSP22	dual specificity phosphatase 22 [Source:HGNC Symbol;Acc:16077]	6	p25.3	1	291630	351355	5686	-0.571367	6.86297	13.2076	0.000278809	0.000601473
ENSG00000165280	VCP	valosin containing protein [Source:HGNC Symbol;Acc:12666]	9	p13.3	-1	35056061	35073246	5438	0.379071	8.54588	13.2065	0.000278977	0.000601494
ENSG00000138433	CIR1	corepressor interacting with RBPJ, 1 [Source:HGNC Symbol;Acc:24217]	2	q31.1	-1	175212750	175260443	3209	-0.4221	7.24361	13.1919	0.000281166	0.00060587
ENSG00000101558	VAPA	VAMP (vesicle-associated membrane protein)-associated protein A, 33kDa [Source:HGNC Symbol;Acc:12648]	18	p11.22	1	9913999	9960018	11880	-0.409195	8.27604	13.1876	0.000281802	0.000606897
ENSG00000112339	HBS1L	HBS1-like (S. cerevisiae) [Source:HGNC Symbol;Acc:4834]	6	q23.3	-1	135281516	135424194	11099	0.553153	6.09088	13.1649	0.000285249	0.000613971
ENSG00000170275	CRTAP	cartilage associated protein [Source:HGNC Symbol;Acc:2379]	3	p22.3	1	33155471	33189265	6695	0.500399	6.57081	13.1636	0.000285436	0.000614026
ENSG00000167315	ACAA2	acetyl-CoA acyltransferase 2 [Source:HGNC Symbol;Acc:83]	18	q21.1	-1	47309869	47340330	3740	0.558988	6.1174	13.1287	0.000290801	0.000625214
ENSG00000136628	EPRS	glutamyl-prolyl-tRNA synthetase [Source:HGNC Symbol;Acc:3418]	1	q41	-1	220141943	220220000	5450	0.453872	7.5855	13.1263	0.00029118	0.000625675
ENSG00000185324	CDK10	cyclin-dependent kinase 10 [Source:HGNC Symbol;Acc:1770]	16	q24.3	1	89747145	89762772	6791	0.534062	6.40637	13.0822	0.00029811	0.000640203
ENSG00000165168	CYBB	cytochrome b-245, beta polypeptide [Source:HGNC Symbol;Acc:2578]	X	p11.4	1	37639264	37672714	4423	0.713126	7.10725	13.0572	0.000302122	0.000648453
ENSG00000155561	NUP205	nucleoporin 205kDa [Source:HGNC Symbol;Acc:18658]	7	q33	1	135242667	135333505	7623	0.649979	6.24447	13.0499	0.000303306	0.000650626
ENSG00000170322	NFRKB	nuclear factor related to kappaB binding protein [Source:HGNC Symbol;Acc:7802]	11	q24.3	-1	129733531	129765485	6335	0.654607	5.75661	13.0286	0.000306763	0.000657671
ENSG00000136270	TBRG4	transforming growth factor beta regulator 4 [Source:HGNC Symbol;Acc:17443]	7	p13	-1	45139699	45151646	5803	0.527356	6.38646	13.0261	0.000307187	0.000658209
ENSG00000054267	ARID4B	AT rich interactive domain 4B (RBP1-like) [Source:HGNC Symbol;Acc:15550]	1	q42.3	-1	235294949	235491534	11073	-0.340512	8.93706	13.0127	0.00030938	0.000662534
ENSG00000148634	HERC4	HECT and RLD domain containing E3 ubiquitin protein ligase 4 [Source:HGNC Symbol;Acc:24521]	10	q21.3	-1	69681665	69835105	15838	0.52896	6.61284	13.011	0.00030966	0.00066276
ENSG00000100266	PACSIN2	protein kinase C and casein kinase substrate in neurons 2 [Source:HGNC Symbol;Acc:8571]	22	q13.2	-1	43231418	43411151	4545	-0.501961	7.28077	13.0046	0.000310732	0.000664679
ENSG00000166598	HSP90B1	heat shock protein 90kDa beta (Grp94), member 1 [Source:HGNC Symbol;Acc:12028]	12	q23.3	1	104323885	104347423	4688	0.444635	9.1496	12.9736	0.000315906	0.000675367
ENSG00000205639	MFSD2B	major facilitator superfamily domain containing 2B [Source:HGNC Symbol;Acc:37207]	2	p23.3	1	24232951	24286191	4438	-0.68977	7.03309	12.96	0.000318222	0.000679936
ENSG00000138593	SECISBP2L	SECIS binding protein 2-like [Source:HGNC Symbol;Acc:28997]	15	q21.1	-1	49280673	49338760	8699	-0.616779	6.29473	12.9577	0.000318602	0.000680364
ENSG00000118873	RAB3GAP2	RAB3 GTPase activating protein subunit 2 (non-catalytic) [Source:HGNC Symbol;Acc:17168]	1	q41	-1	220321635	220445796	10344	0.579244	6.2865	12.9527	0.000319466	0.000681827
ENSG00000163743	RCHY1	ring finger and CHY zinc finger domain containing 1, E3 ubiquitin protein ligase [Source:HGNC Symbol;Acc:17479]	4	q21.1	-1	76404247	76439974	6565	-0.654927	6.47835	12.9341	0.000322653	0.000688241
ENSG00000177239	MAN1B1	mannosidase, alpha, class 1B, member 1 [Source:HGNC Symbol;Acc:6823]	9	q34.3	1	139981379	140003635	8327	0.706384	6.07314	12.932	0.000323019	0.000688635
ENSG00000196839	ADA	adenosine deaminase [Source:HGNC Symbol;Acc:186]	20	q13.12	-1	43248163	43280874	2852	0.536041	6.58555	12.9164	0.000325716	0.000693997
ENSG00000120910	PPP3CC	protein phosphatase 3, catalytic subunit, gamma isozyme [Source:HGNC Symbol;Acc:9316]	8	p21.3	1	22298332	22398652	2896	0.473765	6.68582	12.8439	0.00033858	0.000721001
ENSG00000143198	MGST3	microsomal glutathione S-transferase 3 [Source:HGNC Symbol;Acc:7064]	1	q24.1	1	165600098	165631033	7888	-0.44755	6.49741	12.8086	0.000345028	0.00073432
ENSG00000004142	POLDIP2	polymerase (DNA-directed), delta interacting protein 2 [Source:HGNC Symbol;Acc:23781]	17	q11.2	-1	26673659	26684545	2662	0.630066	6.18338	12.8012	0.000346404	0.000736835
ENSG00000130177	CDC16	cell division cycle 16 [Source:HGNC Symbol;Acc:1720]	13	q34	1	115000362	115038198	3901	-0.430037	7.69825	12.7798	0.000350382	0.000744881
ENSG00000241973	PI4KA	phosphatidylinositol 4-kinase, catalytic, alpha [Source:HGNC Symbol;Acc:8983]	22	q11.21	-1	21061979	21213705	11407	0.485939	7.32313	12.7687	0.000352472	0.000748904
ENSG00000100614	PPM1A	protein phosphatase, Mg2+/Mn2+ dependent, 1A [Source:HGNC Symbol;Acc:9275]	14	q23.1	1	60712470	60765805	11860	-0.581184	6.58436	12.7508	0.000355862	0.000755684
ENSG00000116701	NCF2	neutrophil cytosolic factor 2 [Source:HGNC Symbol;Acc:7661]	1	q25.3	-1	183524698	183560011	2928	0.691064	8.25119	12.7086	0.000363979	0.000772489
ENSG00000100982	PCIF1	PDX1 C-terminal inhibiting factor 1 [Source:HGNC Symbol;Acc:16200]	20	q13.12	1	44563267	44576662	2832	0.46972	7.52891	12.704	0.00036488	0.000773759
ENSG00000156976	EIF4A2	eukaryotic translation initiation factor 4A2 [Source:HGNC Symbol;Acc:3284]	3	q27.3	1	186500994	186507689	6133	0.490925	7.73093	12.7034	0.000364984	0.000773759
ENSG00000183283	DAZAP2	DAZ associated protein 2 [Source:HGNC Symbol;Acc:2684]	12	q13.13	1	51632076	51665146	5731	0.392666	8.10148	12.6999	0.000365668	0.000774776
ENSG00000008130	NADK	NAD kinase [Source:HGNC Symbol;Acc:29831]	1	p36.33	-1	1682671	1711896	5637	0.643673	6.85777	12.6719	0.000371189	0.000786036
ENSG00000136051	KIAA1033	KIAA1033 [Source:HGNC Symbol;Acc:29174]	12	q23.3	1	105501102	105562912	7695	0.516213	7.72086	12.6551	0.000374552	0.000792714
ENSG00000039650	PNKP	polynucleotide kinase 3'-phosphatase [Source:HGNC Symbol;Acc:9154]	19	q13.33	-1	50364461	50371166	3531	-0.541417	6.41742	12.6538	0.000374809	0.000792816
ENSG00000165071	TMEM71	transmembrane protein 71 [Source:HGNC Symbol;Acc:26572]	8	q24.22	-1	133697253	133772958	3329	0.553306	6.5413	12.649	0.000375775	0.000794418
ENSG00000159140	SON	SON DNA binding protein [Source:HGNC Symbol;Acc:11183]	21	q22.11	1	34914924	34949812	13197	-0.406262	7.97624	12.6441	0.000376761	0.00079606
ENSG00000106400	ZNHIT1	zinc finger, HIT-type containing 1 [Source:HGNC Symbol;Acc:21688]	7	q22.1	1	100860949	100867471	5510	-0.446765	6.27505	12.6383	0.000377931	0.000798088
ENSG00000065413	ANKRD44	ankyrin repeat domain 44 [Source:HGNC Symbol;Acc:25259]	2	q33.1	-1	197831741	198175897	9228	0.568323	6.99875	12.6319	0.000379228	0.000800383
ENSG00000151414	NEK7	NIMA-related kinase 7 [Source:HGNC Symbol;Acc:13386]	1	q31.3	1	198126093	198291550	5485	0.590698	6.5525	12.6197	0.000381696	0.000805142
ENSG00000116473	RAP1A	RAP1A, member of RAS oncogene family [Source:HGNC Symbol;Acc:9855]	1	p13.2	1	112084840	112259313	5733	-0.363374	7.41723	12.6132	0.000383041	0.000807531
ENSG00000170606	HSPA4	heat shock 70kDa protein 4 [Source:HGNC Symbol;Acc:5237]	5	q31.1	1	132387654	132442141	5126	0.631931	6.9039	12.611	0.000383493	0.000808037
ENSG00000102893	PHKB	phosphorylase kinase, beta [Source:HGNC Symbol;Acc:8927]	16	q12.1	1	47495034	47735434	11822	-0.470913	8.30705	12.5764	0.000390651	0.000822662
ENSG00000082996	RNF13	ring finger protein 13 [Source:HGNC Symbol;Acc:10057]	3	q25.1	1	149530495	149679926	3635	0.563922	6.86513	12.5631	0.000393444	0.000828085
ENSG00000005483	KMT2E	lysine (K)-specific methyltransferase 2E [Source:HGNC Symbol;Acc:18541]	7	q22.3	1	104654626	104754808	9227	-0.270741	9.23053	12.5445	0.000397375	0.000835895
ENSG00000149499	EML3	echinoderm microtubule associated protein like 3 [Source:HGNC Symbol;Acc:26666]	11	q12.3	-1	62369690	62380237	5490	-0.509644	6.52347	12.5157	0.000403548	0.00084841
ENSG00000187118	CMC1	C-x(9)-C motif containing 1 [Source:HGNC Symbol;Acc:28783]	3	p24.1	1	28283075	28366633	10536	0.563334	5.9889	12.5068	0.000405464	0.000851967
ENSG00000100109	TFIP11	tuftelin interacting protein 11 [Source:HGNC Symbol;Acc:17165]	22	q12.1	-1	26887191	26908471	5431	0.661583	5.79221	12.4876	0.000409652	0.000860292
ENSG00000105993	DNAJB6	DnaJ (Hsp40) homolog, subfamily B, member 6 [Source:HGNC Symbol;Acc:14888]	7	q36.3	1	157128075	157210133	14981	-0.465915	8.86006	12.4757	0.000412277	0.000865327
ENSG00000104412	EMC2	ER membrane protein complex subunit 2 [Source:HGNC Symbol;Acc:28963]	8	q23.1	1	109455830	109499145	3779	-0.600453	6.32527	12.4476	0.000418525	0.000877955
ENSG00000134186	PRPF38B	pre-mRNA processing factor 38B [Source:HGNC Symbol;Acc:25512]	1	p13.3	1	109234945	109244425	5817	-0.466662	6.57042	12.434	0.000421593	0.000883902
ENSG00000108651	UTP6	UTP6, small subunit (SSU) processome component, homolog (yeast) [Source:HGNC Symbol;Acc:18279]	17	q11.2	-1	30187923	30228784	6445	0.556309	6.86895	12.3998	0.000429377	0.000899725
ENSG00000148290	SURF1	surfeit 1 [Source:HGNC Symbol;Acc:11474]	9	q34.2	-1	136218610	136223552	1761	-0.410973	7.04757	12.3939	0.00043074	0.000902085
ENSG00000184752	NDUFA12	NADH dehydrogenase (ubiquinone) 1 alpha subcomplex, 12 [Source:HGNC Symbol;Acc:23987]	12	q22	-1	95290831	95397546	1815	0.48442	6.2942	12.3816	0.000433575	0.000907521
ENSG00000088986	DYNLL1	dynein, light chain, LC8-type 1 [Source:HGNC Symbol;Acc:15476]	12	q24.31	1	120907653	120936296	2957	-0.571901	8.52773	12.3683	0.000436684	0.000913525
ENSG00000204525	HLA-C	major histocompatibility complex, class I, C [Source:HGNC Symbol;Acc:4933]	6	p21.33	-1	31236526	31239907	2507	-0.594751	10.1988	12.3503	0.000440908	0.000921855
ENSG00000044574	HSPA5	heat shock 70kDa protein 5 (glucose-regulated protein, 78kDa) [Source:HGNC Symbol;Acc:5238]	9	q33.3	-1	127997132	128003609	3908	0.769785	7.8548	12.3413	0.000443057	0.000925839
ENSG00000125863	MKKS	McKusick-Kaufman syndrome [Source:HGNC Symbol;Acc:7108]	20	p12.2	-1	10381657	10414870	6953	-0.506483	6.03126	12.3388	0.000443634	0.000926535
ENSG00000119777	TMEM214	transmembrane protein 214 [Source:HGNC Symbol;Acc:25983]	2	p23.3	1	27255778	27264563	4910	0.548972	6.13886	12.3257	0.000446758	0.000932546
ENSG00000145216	FIP1L1	factor interacting with PAPOLA and CPSF1 [Source:HGNC Symbol;Acc:19124]	4	q12	1	54243810	55161439	7169	0.376357	7.42093	12.3095	0.000450651	0.000940156
ENSG00000184432	COPB2	coatomer protein complex, subunit beta 2 (beta prime) [Source:HGNC Symbol;Acc:2232]	3	q23	-1	139074442	139108574	8177	0.449371	7.51881	12.306	0.000451496	0.000941401
ENSG00000124201	ZNFX1	zinc finger, NFX1-type containing 1 [Source:HGNC Symbol;Acc:29271]	20	q13.13	-1	47854483	47894963	9340	-0.497387	6.35693	12.2716	0.000459913	0.000958425
ENSG00000138398	PPIG	peptidylprolyl isomerase G (cyclophilin G) [Source:HGNC Symbol;Acc:14650]	2	q31.1	1	170440850	170497916	7368	-0.388152	8.0196	12.2488	0.000465563	0.000969668
ENSG00000197930	ERO1L	ERO1-like (S. cerevisiae) [Source:HGNC Symbol;Acc:13280]	14	q22.1	-1	53106634	53162618	7548	0.715142	5.87031	12.2376	0.000468357	0.000974952
ENSG00000127528	KLF2	Kruppel-like factor 2 [Source:HGNC Symbol;Acc:6347]	19	p13.11	1	16435628	16438685	2018	0.424403	7.43561	12.2167	0.000473633	0.000985292
ENSG00000163714	U2SURP	U2 snRNP-associated SURP domain containing [Source:HGNC Symbol;Acc:30855]	3	q23	1	142683339	142779567	11297	-0.356816	8.23751	12.2159	0.000473843	0.000985292
ENSG00000105443	CYTH2	cytohesin 2 [Source:HGNC Symbol;Acc:9502]	19	q13.33	1	48972289	48985571	9509	-0.477097	6.54694	12.1968	0.000478721	0.000994891
ENSG00000103249	CLCN7	chloride channel, voltage-sensitive 7 [Source:HGNC Symbol;Acc:2025]	16	p13.3	-1	1494935	1525581	8119	0.60766	6.41946	12.1885	0.000480856	0.000998782
ENSG00000185215	TNFAIP2	tumor necrosis factor, alpha-induced protein 2 [Source:HGNC Symbol;Acc:11895]	14	q32.32	1	103589779	103603776	5029	0.707055	7.39527	12.1677	0.000486249	0.00100943
ENSG00000113318	MSH3	mutS homolog 3 [Source:HGNC Symbol;Acc:7326]	5	q14.1	1	79950467	80172279	4709	0.543246	6.00904	12.1637	0.000487287	0.00101103
ENSG00000163932	PRKCD	protein kinase C, delta [Source:HGNC Symbol;Acc:9399]	3	p21.1	1	53190025	53226733	3396	-0.355124	9.23824	12.1599	0.000488288	0.00101256
ENSG00000140479	PCSK6	proprotein convertase subtilisin/kexin type 6 [Source:HGNC Symbol;Acc:8569]	15	q26.3	-1	101840818	102065405	9348	-0.615328	8.27578	12.1569	0.000489075	0.00101364
ENSG00000136261	BZW2	basic leucine zipper and W2 domains 2 [Source:HGNC Symbol;Acc:18808]	7	p21.1	1	16685756	16746148	3662	0.545922	5.85345	12.1494	0.000491037	0.00101672
ENSG00000204574	ABCF1	ATP-binding cassette, sub-family F (GCN20), member 1 [Source:HGNC Symbol;Acc:70]	6	p21.33	1	30539153	30564956	4523	-0.356477	7.47486	12.1492	0.000491098	0.00101672
ENSG00000079739	PGM1	phosphoglucomutase 1 [Source:HGNC Symbol;Acc:8905]	1	p31.3	1	64058947	64125916	4090	0.596461	5.95842	12.145	0.000492183	0.00101841
ENSG00000108604	SMARCD2	SWI/SNF related, matrix associated, actin dependent regulator of chromatin, subfamily d, member 2 [Source:HGNC Symbol;Acc:11107]	17	q23.3	-1	61909444	61920425	3731	0.499065	6.85234	12.1391	0.000493767	0.00102086
ENSG00000132849	INADL	InaD-like (Drosophila) [Source:HGNC Symbol;Acc:28881]	1	p31.3	1	62208149	62629592	11456	0.635822	6.16427	12.1385	0.000493904	0.00102086
ENSG00000128294	TPST2	tyrosylprotein sulfotransferase 2 [Source:HGNC Symbol;Acc:12021]	22	q12.1	-1	26921458	26992681	3448	-0.450311	8.48782	12.1298	0.000496231	0.00102511
ENSG00000160305	DIP2A	DIP2 disco-interacting protein 2 homolog A (Drosophila) [Source:HGNC Symbol;Acc:17217]	21	q22.3	1	47878812	47989926	13718	0.595831	6.37507	12.127	0.000496973	0.00102609
ENSG00000120265	PCMT1	protein-L-isoaspartate (D-aspartate) O-methyltransferase [Source:HGNC Symbol;Acc:8728]	6	q25.1	1	150070579	150132556	2832	-0.420561	7.95862	12.0886	0.000507309	0.00104686
ENSG00000147162	OGT	O-linked N-acetylglucosamine (GlcNAc) transferase [Source:HGNC Symbol;Acc:8127]	X	q13.1	1	70752933	70795747	9812	0.567892	7.71339	12.0844	0.000508443	0.00104863
ENSG00000186716	BCR	breakpoint cluster region [Source:HGNC Symbol;Acc:1014]	22	q11.23	1	23521891	23660224	12389	-0.47247	7.98933	12.0829	0.000508871	0.00104894
ENSG00000023287	RB1CC1	RB1-inducible coiled-coil 1 [Source:HGNC Symbol;Acc:15574]	8	q11.23	-1	53535016	53658403	7615	0.51665	7.01499	12.0807	0.000509461	0.00104959
ENSG00000129518	EAPP	E2F-associated phosphoprotein [Source:HGNC Symbol;Acc:19312]	14	q13.1	-1	34985135	35008916	2022	0.455479	6.23026	12.0762	0.000510694	0.00105156
ENSG00000197157	SND1	staphylococcal nuclease and tudor domain containing 1 [Source:HGNC Symbol;Acc:30646]	7	q32.1	1	127292234	127732661	6500	0.528439	7.57011	12.0699	0.000512428	0.00105456
ENSG00000072401	UBE2D1	ubiquitin-conjugating enzyme E2D 1 [Source:HGNC Symbol;Acc:12474]	10	q21.1	1	60094735	60130513	3486	0.734689	6.29221	12.0655	0.000513629	0.00105646
ENSG00000085117	CD82	CD82 molecule [Source:HGNC Symbol;Acc:6210]	11	p11.2	1	44585977	44641913	4054	-0.521903	7.47473	12.0457	0.000519125	0.00106718
ENSG00000004059	ARF5	ADP-ribosylation factor 5 [Source:HGNC Symbol;Acc:658]	7	q32.1	1	127228399	127231759	1871	-0.341662	7.95529	12.0385	0.000521141	0.00107075
ENSG00000169032	MAP2K1	mitogen-activated protein kinase kinase 1 [Source:HGNC Symbol;Acc:6840]	15	q22.31	1	66679155	66784650	3759	0.563988	5.90892	12.0167	0.000527261	0.00108274
ENSG00000118816	CCNI	cyclin I [Source:HGNC Symbol;Acc:1595]	4	q21.1	-1	77968311	77997158	3741	0.310988	8.58057	12.0048	0.000530628	0.00108906
ENSG00000198408	MGEA5	meningioma expressed antigen 5 (hyaluronidase) [Source:HGNC Symbol;Acc:7056]	10	q24.32	-1	103544200	103578696	7602	0.414375	7.36882	11.9942	0.000533662	0.00109421
ENSG00000140694	PARN	poly(A)-specific ribonuclease [Source:HGNC Symbol;Acc:8609]	16	p13.12	-1	14529558	14726585	4382	0.577932	6.54302	11.994	0.00053371	0.00109421
ENSG00000223855			7	p22.3	1	560028	564869	3506	-0.688199	7.8502	11.984	0.000536594	0.00109926
ENSG00000151748	SAV1	salvador homolog 1 (Drosophila) [Source:HGNC Symbol;Acc:17795]	14	q22.1	-1	51098776	51135049	5630	-0.57585	6.524	11.9834	0.000536754	0.00109926
ENSG00000184702	SEPT5	septin 5 [Source:HGNC Symbol;Acc:9164]	22	q11.21	1	19701987	19712295	5914	-0.585514	9.96611	11.9799	0.000537784	0.00110078
ENSG00000159348	CYB5R1	cytochrome b5 reductase 1 [Source:HGNC Symbol;Acc:13397]	1	q32.1	-1	202930997	202936408	4504	-0.591501	7.69701	11.9766	0.000538727	0.00110211
ENSG00000135821	GLUL	glutamate-ammonia ligase [Source:HGNC Symbol;Acc:4341]	1	q25.3	-1	182350839	182361341	9032	0.458511	8.33078	11.9635	0.000542521	0.00110928
ENSG00000130725	UBE2M	ubiquitin-conjugating enzyme E2M [Source:HGNC Symbol;Acc:12491]	19	q13.43	-1	59067079	59070327	1831	-0.443218	6.25693	11.9578	0.000544204	0.00111212
ENSG00000171490	RSL1D1	ribosomal L1 domain containing 1 [Source:HGNC Symbol;Acc:24534]	16	p13.13	-1	11929056	11945442	4818	0.345325	8.33532	11.9489	0.000546811	0.00111685
ENSG00000175792	RUVBL1	RuvB-like AAA ATPase 1 [Source:HGNC Symbol;Acc:10474]	3	q21.3	-1	127783621	127872757	6860	0.556497	5.83256	11.937	0.000550301	0.00112337
ENSG00000129347	KRI1	KRI1 homolog (S. cerevisiae) [Source:HGNC Symbol;Acc:25769]	19	p13.2	-1	10663761	10676713	4260	0.580707	6.72726	11.9342	0.000551113	0.00112442
ENSG00000168090	COPS6	COP9 signalosome subunit 6 [Source:HGNC Symbol;Acc:21749]	7	q22.1	1	99686577	99689823	2807	0.365918	7.55597	11.9196	0.000555456	0.00113268
ENSG00000005700	IBTK	inhibitor of Bruton agammaglobulinemia tyrosine kinase [Source:HGNC Symbol;Acc:17853]	6	q14.1	-1	82879700	82957471	8722	0.585456	6.22098	11.9005	0.000561174	0.00114372
ENSG00000233927	RPS28	ribosomal protein S28 [Source:HGNC Symbol;Acc:10418]	19	p13.2	1	8386042	8388224	2119	-0.42096	8.86265	11.8942	0.000563078	0.00114699
ENSG00000023909	GCLM	glutamate-cysteine ligase, modifier subunit [Source:HGNC Symbol;Acc:4312]	1	p22.1	-1	94350761	94374966	5374	-0.586035	6.30399	11.8369	0.000580687	0.00118222
ENSG00000108344	PSMD3	proteasome (prosome, macropain) 26S subunit, non-ATPase, 3 [Source:HGNC Symbol;Acc:9560]	17	q21.1	1	38137050	38154213	4964	0.587695	5.96503	11.8311	0.00058249	0.00118526
ENSG00000150637	CD226	CD226 molecule [Source:HGNC Symbol;Acc:16961]	18	q22.2	-1	67498394	67629039	3957	-0.62233	6.91227	11.8262	0.000584044	0.00118778
ENSG00000214160	ALG3	ALG3, alpha-1,3- mannosyltransferase [Source:HGNC Symbol;Acc:23056]	3	q27.1	-1	183960089	183967336	3464	0.529082	6.02149	11.8123	0.000588402	0.00119601
ENSG00000115524	SF3B1	splicing factor 3b, subunit 1, 155kDa [Source:HGNC Symbol;Acc:10768]	2	q33.1	-1	198254508	198299815	9164	0.423932	9.60959	11.8047	0.000590809	0.00120026
ENSG00000108839	ALOX12	arachidonate 12-lipoxygenase [Source:HGNC Symbol;Acc:429]	17	p13.1	1	6899384	6914055	2616	-0.585693	7.48309	11.7802	0.000598656	0.00121555
ENSG00000183696	UPP1	uridine phosphorylase 1 [Source:HGNC Symbol;Acc:12576]	7	p12.3	1	48128225	48148330	4577	-0.374308	6.92605	11.7765	0.000599838	0.0012173
ENSG00000163468	CCT3	chaperonin containing TCP1, subunit 3 (gamma) [Source:HGNC Symbol;Acc:1616]	1	q22	-1	156278759	156337664	4018	0.438985	7.63327	11.7657	0.000603325	0.00122372
ENSG00000138744	NAAA	N-acylethanolamine acid amidase [Source:HGNC Symbol;Acc:736]	4	q21.1	-1	76831809	76862204	5154	0.582615	7.07492	11.7643	0.000603775	0.00122398
ENSG00000108588	CCDC47	coiled-coil domain containing 47 [Source:HGNC Symbol;Acc:24856]	17	q23.3	-1	61822610	61853711	4537	0.579254	5.94139	11.7493	0.000608673	0.00123325
ENSG00000011258	MBTD1	mbt domain containing 1 [Source:HGNC Symbol;Acc:19866]	17	q21.33	-1	49254786	49337524	7201	-0.692848	6.36115	11.7352	0.000613293	0.00124195
ENSG00000167792	NDUFV1	NADH dehydrogenase (ubiquinone) flavoprotein 1, 51kDa [Source:HGNC Symbol;Acc:7716]	11	q13.2	1	67374323	67380006	4154	-0.440274	7.72535	11.7176	0.000619107	0.00125306
ENSG00000136044	APPL2	adaptor protein, phosphotyrosine interaction, PH domain and leucine zipper containing 2 [Source:HGNC Symbol;Acc:18242]	12	q23.3	-1	105567074	105630016	5124	0.592572	5.88306	11.7058	0.000623065	0.0012604
ENSG00000151092	NGLY1	N-glycanase 1 [Source:HGNC Symbol;Acc:17646]	3	p24.2	-1	25760435	25831530	8326	0.485313	6.5934	11.6707	0.000634924	0.0012837
ENSG00000111860	CEP85L	centrosomal protein 85kDa-like [Source:HGNC Symbol;Acc:21638]	6	q22.31	-1	118781935	119031238	9462	-0.503795	6.26913	11.6558	0.000640029	0.00129334
ENSG00000160221	C21orf33	chromosome 21 open reading frame 33 [Source:HGNC Symbol;Acc:1273]	21	q22.3	1	45553487	45565605	3108	0.514952	6.035	11.6429	0.00064449	0.00130166
ENSG00000075711	DLG1	discs, large homolog 1 (Drosophila) [Source:HGNC Symbol;Acc:2900]	3	q29	-1	196769431	197026171	11001	-0.502756	6.42505	11.6393	0.000645742	0.00130322
ENSG00000186111	PIP5K1C	phosphatidylinositol-4-phosphate 5-kinase, type I, gamma [Source:HGNC Symbol;Acc:8996]	19	p13.3	-1	3630181	3700477	6694	-0.61608	5.93941	11.6379	0.000646228	0.00130322
ENSG00000140497	SCAMP2	secretory carrier membrane protein 2 [Source:HGNC Symbol;Acc:10564]	15	q24.1	-1	75136071	75165706	5000	0.406466	7.27938	11.6373	0.000646423	0.00130322
ENSG00000116750	UCHL5	ubiquitin carboxyl-terminal hydrolase L5 [Source:HGNC Symbol;Acc:19678]	1	q31.2	-1	192981380	193029237	7108	0.549188	6.16848	11.6367	0.000646634	0.00130322
ENSG00000145734	BDP1	B double prime 1, subunit of RNA polymerase III transcription initiation factor IIIB [Source:HGNC Symbol;Acc:13652]	5	q13.2	1	70751442	70863649	12438	-0.418359	7.64032	11.6248	0.00065077	0.00131086
ENSG00000005238	FAM214B	family with sequence similarity 214, member B [Source:HGNC Symbol;Acc:25666]	9	p13.3	-1	35104109	35116338	6409	-0.596374	5.8358	11.5835	0.00066541	0.00133964
ENSG00000197415	VEPH1	ventricular zone expressed PH domain-containing 1 [Source:HGNC Symbol;Acc:25735]	3	q25.32	-1	156977531	157251408	6554	-0.677986	7.00423	11.5805	0.00066646	0.00134104
ENSG00000104974	LILRA1	leukocyte immunoglobulin-like receptor, subfamily A (with TM domain), member 1 [Source:HGNC Symbol;Acc:6602]	19	q13.42	1	55105047	55113555	3587	0.739627	5.55241	11.5738	0.000668881	0.0013452
ENSG00000101224	CDC25B	cell division cycle 25B [Source:HGNC Symbol;Acc:1726]	20	p13	1	3767578	3786762	4149	0.595249	6.29973	11.567	0.000671324	0.0013494
ENSG00000107798	LIPA	lipase A, lysosomal acid, cholesterol esterase [Source:HGNC Symbol;Acc:6617]	10	q23.31	-1	90973326	91174314	4940	0.528051	7.24243	11.5512	0.000677059	0.00136021
ENSG00000246448			4	q31.21	1	144621410	144786225	566	-0.743474	6.43103	11.547	0.000678604	0.00136259
ENSG00000136878	USP20	ubiquitin specific peptidase 20 [Source:HGNC Symbol;Acc:12619]	9	q34.11	1	132596977	132644107	5511	0.57956	6.5293	11.5422	0.000680325	0.00136532
ENSG00000101294	HM13	histocompatibility (minor) 13 [Source:HGNC Symbol;Acc:16435]	20	q11.21	1	30102231	30157370	5701	0.537336	7.19116	11.536	0.000682609	0.00136918
ENSG00000006652	IFRD1	interferon-related developmental regulator 1 [Source:HGNC Symbol;Acc:5456]	7	q31.1	1	112063023	112121072	6481	-0.444777	8.15366	11.5256	0.000686449	0.00137616
ENSG00000184840	TMED9	transmembrane emp24 protein transport domain containing 9 [Source:HGNC Symbol;Acc:24878]	5	q35.3	1	177019159	177023125	2440	0.523236	6.32692	11.4847	0.000701731	0.00140605
ENSG00000116815	CD58	CD58 molecule [Source:HGNC Symbol;Acc:1688]	1	p13.1	-1	117057157	117113661	1783	0.695356	5.83437	11.4744	0.000705626	0.00141311
ENSG00000112146	FBXO9	F-box protein 9 [Source:HGNC Symbol;Acc:13588]	6	p12.1	1	52916789	52965671	8164	-0.349223	7.91448	11.4704	0.00070712	0.00141536
ENSG00000137752	CASP1	caspase 1, apoptosis-related cysteine peptidase [Source:HGNC Symbol;Acc:1499]	11	q22.3	-1	104896170	104972158	3722	0.425219	8.13506	11.4659	0.000708867	0.00141811
ENSG00000008869	HEATR5B	HEAT repeat containing 5B [Source:HGNC Symbol;Acc:29273]	2	p22.2	-1	37195526	37311485	8206	0.522442	6.23246	11.4648	0.000709282	0.00141819
ENSG00000198242	RPL23A	ribosomal protein L23a [Source:HGNC Symbol;Acc:10317]	17	q11.2	1	27046411	27051377	2824	-0.460159	8.64139	11.4595	0.000711284	0.00142144
ENSG00000169895	SYAP1	synapse associated protein 1 [Source:HGNC Symbol;Acc:16273]	X	p22.2	1	16737755	16783459	6418	0.519875	5.92902	11.4476	0.000715866	0.00142985
ENSG00000197386	HTT	huntingtin [Source:HGNC Symbol;Acc:4851]	4	p16.3	1	3076408	3245676	18118	-0.4717	6.73607	11.4445	0.000717044	0.00143145
ENSG00000090520	DNAJB11	DnaJ (Hsp40) homolog, subfamily B, member 11 [Source:HGNC Symbol;Acc:14889]	3	q27.3	1	186285192	186315061	6040	0.476742	6.67954	11.4373	0.00071985	0.0014363
ENSG00000168066	SF1	splicing factor 1 [Source:HGNC Symbol;Acc:12950]	11	q13.1	-1	64532078	64546258	5972	0.455705	7.12118	11.4248	0.000724715	0.00144525
ENSG00000109790	KLHL5	kelch-like family member 5 [Source:HGNC Symbol;Acc:6356]	4	p14	1	39046659	39128477	5144	-0.662102	6.50678	11.3993	0.000734714	0.00146442
ENSG00000156261	CCT8	chaperonin containing TCP1, subunit 8 (theta) [Source:HGNC Symbol;Acc:1623]	21	q21.3	-1	30428126	30446118	3339	0.345942	8.1596	11.3902	0.000738317	0.00147083
ENSG00000131759	RARA	retinoic acid receptor, alpha [Source:HGNC Symbol;Acc:9864]	17	q21.2	1	38465444	38513094	3930	0.61082	5.66549	11.3864	0.000739821	0.00147305
ENSG00000108559	NUP88	nucleoporin 88kDa [Source:HGNC Symbol;Acc:8067]	17	p13.2	-1	5264258	5323480	5294	0.480618	6.68989	11.3543	0.000752738	0.00149798
ENSG00000238201			2	p14	-1	64565201	64568781	404	-0.694158	6.83939	11.3516	0.000753833	0.00149938
ENSG00000135218	CD36	CD36 molecule (thrombospondin receptor) [Source:HGNC Symbol;Acc:1663]	7	q21.11	1	79998891	80308593	9988	-0.48999	9.0422	11.35	0.000754492	0.0014999
ENSG00000132507	EIF5A	eukaryotic translation initiation factor 5A [Source:HGNC Symbol;Acc:3300]	17	p13.1	1	7210318	7215774	2807	0.436837	6.54634	11.3284	0.0007633	0.00151662
ENSG00000132424	PNISR	PNN-interacting serine/arginine-rich protein [Source:HGNC Symbol;Acc:21222]	6	q16.2	-1	99845927	99873207	10870	-0.372222	8.34875	11.3261	0.000764244	0.0015177
ENSG00000167863	ATP5H	ATP synthase, H+ transporting, mitochondrial Fo complex, subunit d [Source:HGNC Symbol;Acc:845]	17	q25.1	-1	73034958	73043080	3231	-0.367677	6.56456	11.3134	0.00076949	0.00152732
ENSG00000104998	IL27RA	interleukin 27 receptor, alpha [Source:HGNC Symbol;Acc:17290]	19	p13.12	1	14142560	14163743	2677	0.456415	6.97967	11.2946	0.000777314	0.00154204
ENSG00000112983	BRD8	bromodomain containing 8 [Source:HGNC Symbol;Acc:19874]	5	q31.2	-1	137475455	137514675	7046	0.450572	6.57055	11.2787	0.000784035	0.00155414
ENSG00000006015	C19orf60	chromosome 19 open reading frame 60 [Source:HGNC Symbol;Acc:26098]	19	p13.11	1	18699495	18703146	3370	-0.417314	7.20919	11.2782	0.000784231	0.00155414
ENSG00000075539	FRYL	FRY-like [Source:HGNC Symbol;Acc:29127]	4	p11	-1	48499378	48782339	18170	0.45303	6.49391	11.2752	0.000785506	0.00155586
ENSG00000171720	HDAC3	histone deacetylase 3 [Source:HGNC Symbol;Acc:4854]	5	q31.3	-1	141000443	141016437	4631	0.385804	6.83669	11.2722	0.00078675	0.00155751
ENSG00000149577	SIDT2	SID1 transmembrane family, member 2 [Source:HGNC Symbol;Acc:24272]	11	q23.3	1	117049449	117068160	9061	0.606544	6.07568	11.2629	0.000790727	0.00156457
ENSG00000158457	TSPAN33	tetraspanin 33 [Source:HGNC Symbol;Acc:28743]	7	q32.1	1	128784712	128808671	2496	-0.52593	9.91011	11.2602	0.000791863	0.001566
ENSG00000139990	DCAF5	DDB1 and CUL4 associated factor 5 [Source:HGNC Symbol;Acc:20224]	14	q24.1	-1	69517598	69619867	8295	0.468567	6.0861	11.2439	0.000798836	0.00157897
ENSG00000135930	EIF4E2	eukaryotic translation initiation factor 4E family member 2 [Source:HGNC Symbol;Acc:3293]	2	q37.1	1	233414762	233448354	7177	0.535471	6.11764	11.2244	0.00080729	0.00159485
ENSG00000071127	WDR1	WD repeat domain 1 [Source:HGNC Symbol;Acc:12754]	4	p16.1	-1	10075963	10118573	7827	-0.362758	10.2081	11.2088	0.000814123	0.00160751
ENSG00000006712	PAF1	Paf1, RNA polymerase II associated factor, homolog (S. cerevisiae) [Source:HGNC Symbol;Acc:25459]	19	q13.2	-1	39876492	39881835	2668	0.515887	6.37816	11.1961	0.000819699	0.00161768
ENSG00000141627	DYM	dymeclin [Source:HGNC Symbol;Acc:21317]	18	q21.1	-1	46570039	46987717	5061	0.545524	6.21676	11.1949	0.000820232	0.00161789
ENSG00000133835	HSD17B4	hydroxysteroid (17-beta) dehydrogenase 4 [Source:HGNC Symbol;Acc:5213]	5	q23.1	1	118788138	118972894	8231	0.531829	6.79812	11.1935	0.000820852	0.00161828
ENSG00000182087	TMEM259	transmembrane protein 259 [Source:HGNC Symbol;Acc:17039]	19	p13.3	-1	1009647	1021117	3974	0.442523	7.55134	11.1517	0.000839557	0.00165429
ENSG00000117625	RCOR3	REST corepressor 3 [Source:HGNC Symbol;Acc:25594]	1	q32.2	1	211431719	211489727	9092	-0.481524	6.52056	11.1477	0.000841346	0.0016561
ENSG00000136717	BIN1	bridging integrator 1 [Source:HGNC Symbol;Acc:1052]	2	q14.3	-1	127805603	127864931	6929	0.41906	7.89659	11.1473	0.000841562	0.0016561
ENSG00000137767	SQRDL	sulfide quinone reductase-like (yeast) [Source:HGNC Symbol;Acc:20390]	15	q21.1	1	45923346	45983492	3088	0.517903	5.9635	11.1468	0.000841779	0.0016561
ENSG00000087502	ERGIC2	ERGIC and golgi 2 [Source:HGNC Symbol;Acc:30208]	12	p11.22	-1	29490285	29534122	5826	0.423399	6.50471	11.1368	0.000846309	0.00166414
ENSG00000071564	TCF3	transcription factor 3 [Source:HGNC Symbol;Acc:11633]	19	p13.3	-1	1609291	1652604	6061	0.59484	6.36178	11.1348	0.00084721	0.00166506
ENSG00000059804	SLC2A3	solute carrier family 2 (facilitated glucose transporter), member 3 [Source:HGNC Symbol;Acc:11007]	12	p13.31	-1	8071826	8088871	6159	0.477003	7.6092	11.1202	0.000853947	0.00167743
ENSG00000196405	EVL	Enah/Vasp-like [Source:HGNC Symbol;Acc:20234]	14	q32.2	1	100437786	100610573	10585	-0.420886	7.61127	11.1158	0.000855948	0.00168049
ENSG00000006114	SYNRG	synergin, gamma [Source:HGNC Symbol;Acc:557]	17	q12	-1	35874900	35969544	14277	0.422054	6.36645	11.1115	0.00085796	0.00168357
ENSG00000135316	SYNCRIP	synaptotagmin binding, cytoplasmic RNA interacting protein [Source:HGNC Symbol;Acc:16918]	6	q14.3	-1	86318053	86353510	7655	-0.383474	6.99774	11.1085	0.000859324	0.00168537
ENSG00000151461	UPF2	UPF2 regulator of nonsense transcripts homolog (yeast) [Source:HGNC Symbol;Acc:17854]	10	p14	-1	11962021	12085169	5906	-0.461376	6.55845	11.0876	0.000869054	0.00170358
ENSG00000006744	ELAC2	elaC ribonuclease Z 2 [Source:HGNC Symbol;Acc:14198]	17	p12	-1	12895708	12921504	6345	0.532773	6.71187	11.0652	0.000879636	0.00172343
ENSG00000138246	DNAJC13	DnaJ (Hsp40) homolog, subfamily C, member 13 [Source:HGNC Symbol;Acc:30343]	3	q22.1	1	132136370	132257876	9562	0.587124	6.60034	11.0639	0.000880249	0.00172375
ENSG00000153201	RANBP2	RAN binding protein 2 [Source:HGNC Symbol;Acc:9848]	2	q12.3	1	109335937	109402267	12302	0.504057	6.10757	11.052	0.000885917	0.00173395
ENSG00000122986	HVCN1	hydrogen voltage-gated channel 1 [Source:HGNC Symbol;Acc:28240]	12	q24.11	-1	111065646	111142755	3595	0.521943	6.40923	11.0389	0.000892183	0.00174532
ENSG00000117395	EBNA1BP2	EBNA1 binding protein 2 [Source:HGNC Symbol;Acc:15531]	1	p34.2	-1	43629846	43736607	3561	0.544693	6.06341	11.0339	0.0008946	0.00174914
ENSG00000060971	ACAA1	acetyl-CoA acyltransferase 1 [Source:HGNC Symbol;Acc:82]	3	p22.2	-1	38144620	38178733	7106	0.406613	6.83811	11.0317	0.00089567	0.00175033
ENSG00000109787	KLF3	Kruppel-like factor 3 (basic) [Source:HGNC Symbol;Acc:16516]	4	p14	1	38665817	38702663	6297	-0.375182	6.63306	11.0303	0.000896342	0.00175075
ENSG00000177189	RPS6KA3	ribosomal protein S6 kinase, 90kDa, polypeptide 3 [Source:HGNC Symbol;Acc:10432]	X	p22.12	-1	20168029	20285523	9302	0.543793	6.62095	11.0276	0.000897654	0.00175241
ENSG00000138085	ATRAID	all-trans retinoic acid-induced differentiation factor [Source:HGNC Symbol;Acc:24090]	2	p23.3	1	27434895	27440046	2019	0.370742	7.06215	11.0085	0.000906926	0.0017696
ENSG00000156304	SCAF4	SR-related CTD-associated factor 4 [Source:HGNC Symbol;Acc:19304]	21	q22.11	-1	33043346	33104388	5901	0.589389	6.1437	10.9958	0.000913204	0.00178094
ENSG00000160991	ORAI2	ORAI calcium release-activated calcium modulator 2 [Source:HGNC Symbol;Acc:21667]	7	q22.1	1	102073553	102097268	11098	-0.582142	5.77408	10.9776	0.000922221	0.0017976
ENSG00000082068	WDR70	WD repeat domain 70 [Source:HGNC Symbol;Acc:25495]	5	p13.2	1	37379314	37753537	7039	-0.504542	6.11426	10.9696	0.000926197	0.00180442
ENSG00000125505	MBOAT7	membrane bound O-acyltransferase domain containing 7 [Source:HGNC Symbol;Acc:15505]	19	q13.42	-1	54677107	54693733	5291	0.858843	5.93654	10.9647	0.000928647	0.00180827
ENSG00000075239	ACAT1	acetyl-CoA acetyltransferase 1 [Source:HGNC Symbol;Acc:93]	11	q22.3	1	107992243	108018503	5584	0.557277	5.92872	10.9556	0.000933224	0.00181552
ENSG00000179889	PDXDC1	pyridoxal-dependent decarboxylase domain containing 1 [Source:HGNC Symbol;Acc:28995]	16	p13.11	1	15068448	15233196	8908	0.45235	6.14884	10.9554	0.000933325	0.00181552
ENSG00000105669	COPE	coatomer protein complex, subunit epsilon [Source:HGNC Symbol;Acc:2234]	19	p13.11	-1	19010323	19030206	2885	-0.272934	8.1604	10.9325	0.000944936	0.00183716
ENSG00000159086	PAXBP1	PAX3 and PAX7 binding protein 1 [Source:HGNC Symbol;Acc:13579]	21	q22.11	-1	34106210	34144169	7212	0.503142	6.07729	10.9247	0.000948894	0.00184391
ENSG00000108465	CDK5RAP3	CDK5 regulatory subunit associated protein 3 [Source:HGNC Symbol;Acc:18673]	17	q21.32	1	46045176	46059140	6070	-0.428561	8.25814	10.9135	0.000954637	0.00185412
ENSG00000163320	CGGBP1	CGG triplet repeat binding protein 1 [Source:HGNC Symbol;Acc:1888]	3	p11.1	-1	88101094	88199035	6490	-0.443517	6.16461	10.908	0.000957501	0.00185874
ENSG00000070610	GBA2	glucosidase, beta (bile acid) 2 [Source:HGNC Symbol;Acc:18986]	9	p13.3	-1	35736863	35749983	5079	0.515887	6.43478	10.9022	0.000960516	0.00186364
ENSG00000114956	DGUOK	deoxyguanosine kinase [Source:HGNC Symbol;Acc:2858]	2	p13.1	1	74153953	74186088	1455	-0.38083	6.2972	10.8606	0.000982302	0.00190493
ENSG00000105254	TBCB	tubulin folding cofactor B [Source:HGNC Symbol;Acc:1989]	19	q13.12	1	36605191	36616849	3326	-0.329877	7.54387	10.8288	0.000999333	0.0019362
ENSG00000099899	TRMT2A	tRNA methyltransferase 2 homolog A (S. cerevisiae) [Source:HGNC Symbol;Acc:24974]	22	q11.21	-1	20099389	20104915	3963	0.539195	5.94409	10.8286	0.000999443	0.0019362
ENSG00000007264	MATK	megakaryocyte-associated tyrosine kinase [Source:HGNC Symbol;Acc:6906]	19	p13.3	-1	3777971	3802127	4138	0.545613	7.21369	10.8243	0.00100174	0.00193967
ENSG00000107223	EDF1	endothelial differentiation-related factor 1 [Source:HGNC Symbol;Acc:3164]	9	q34.3	-1	139756571	139760738	1200	-0.350156	7.70522	10.8133	0.00100773	0.00195026
ENSG00000068366	ACSL4	acyl-CoA synthetase long-chain family member 4 [Source:HGNC Symbol;Acc:3571]	X	q23	-1	108867473	108976632	6415	0.549108	6.14267	10.8113	0.00100884	0.00195141
ENSG00000130956	HABP4	hyaluronan binding protein 4 [Source:HGNC Symbol;Acc:17062]	9	q22.32	1	99212483	99253618	4056	-0.611275	6.26296	10.788	0.00102162	0.00197512
ENSG00000097033	SH3GLB1	SH3-domain GRB2-like endophilin B1 [Source:HGNC Symbol;Acc:10833]	1	p22.3	1	87170259	87213867	6827	-0.393588	7.50534	10.7723	0.00103032	0.00199094
ENSG00000188846	RPL14	ribosomal protein L14 [Source:HGNC Symbol;Acc:10305]	3	p22.1	1	40498783	40503861	2409	0.308018	10.0644	10.7707	0.00103117	0.00199157
ENSG00000119801	YPEL5	yippee-like 5 (Drosophila) [Source:HGNC Symbol;Acc:18329]	2	p23.1	1	30369807	30383399	3421	-0.468553	7.43536	10.7688	0.00103224	0.00199262
ENSG00000068912	ERLEC1	endoplasmic reticulum lectin 1 [Source:HGNC Symbol;Acc:25222]	2	p16.2	1	54014181	54045956	2592	0.439037	6.70365	10.7496	0.00104302	0.0020124
ENSG00000198898	CAPZA2	capping protein (actin filament) muscle Z-line, alpha 2 [Source:HGNC Symbol;Acc:1490]	7	q31.2	1	116451124	116562103	8386	-0.373352	9.33305	10.7415	0.00104759	0.0020202
ENSG00000100941	PNN	pinin, desmosome associated protein [Source:HGNC Symbol;Acc:9162]	14	q21.1	1	39644387	39652422	4201	-0.459059	7.58632	10.7071	0.00106724	0.00205694
ENSG00000074842	C19orf10	chromosome 19 open reading frame 10 [Source:HGNC Symbol;Acc:16948]	19	p13.3	-1	4641386	4670382	1678	0.465755	6.00851	10.7063	0.00106773	0.00205694
ENSG00000132376	INPP5K	inositol polyphosphate-5-phosphatase K [Source:HGNC Symbol;Acc:33882]	17	p13.3	-1	1397865	1420182	5325	0.375699	6.96296	10.6821	0.00108175	0.00208291
ENSG00000189343	RPS2P46	ribosomal protein S2 pseudogene 46 [Source:HGNC Symbol;Acc:35839]	17	p11.2	-1	19349246	19350169	924	0.576294	8.85955	10.6806	0.00108265	0.00208359
ENSG00000144747	TMF1	TATA element modulatory factor 1 [Source:HGNC Symbol;Acc:11870]	3	p14.1	-1	69068978	69101484	7038	-0.419956	6.90334	10.6531	0.00109889	0.00211376
ENSG00000165025	SYK	spleen tyrosine kinase [Source:HGNC Symbol;Acc:11491]	9	q22.2	1	93564069	93660831	5210	0.41329	7.7488	10.6501	0.00110062	0.00211603
ENSG00000137876	RSL24D1	ribosomal L24 domain containing 1 [Source:HGNC Symbol;Acc:18479]	15	q21.3	-1	55473004	55489265	3009	0.553338	6.00826	10.6333	0.00111068	0.00213427
ENSG00000148688	RPP30	ribonuclease P/MRP 30kDa subunit [Source:HGNC Symbol;Acc:17688]	10	q23.31	1	92631473	92668312	6872	0.552276	5.79782	10.6189	0.00111936	0.00214986
ENSG00000113758	DBN1	drebrin 1 [Source:HGNC Symbol;Acc:2695]	5	q35.3	-1	176883609	176901402	5119	-0.632095	6.46762	10.6174	0.00112027	0.00215053
ENSG00000197530	MIB2	mindbomb E3 ubiquitin protein ligase 2 [Source:HGNC Symbol;Acc:30577]	1	p36.33	1	1550795	1565990	8767	-0.433444	6.54856	10.6052	0.0011277	0.0021637
ENSG00000155657	TTN	titin [Source:HGNC Symbol;Acc:12403]	2	q31.2	-1	179390716	179695529	118327	-0.535964	8.32665	10.6014	0.00113002	0.00216707
ENSG00000164167	LSM6	LSM6 homolog, U6 small nuclear RNA associated (S. cerevisiae) [Source:HGNC Symbol;Acc:17017]	4	q31.22	1	147096837	147121152	2605	0.43716	5.79419	10.5993	0.00113133	0.00216848
ENSG00000123636	BAZ2B	bromodomain adjacent to zinc finger domain, 2B [Source:HGNC Symbol;Acc:963]	2	q24.2	-1	160175490	160473203	20370	-0.459443	8.19851	10.5962	0.00113322	0.002171
ENSG00000198276	UCKL1	uridine-cytidine kinase 1-like 1 [Source:HGNC Symbol;Acc:15938]	20	q13.33	-1	62571186	62587769	3105	0.473736	6.34511	10.5296	0.00117478	0.00224949
ENSG00000124772	CPNE5	copine V [Source:HGNC Symbol;Acc:2318]	6	p21.2	-1	36708552	36807778	4067	-0.584041	6.76838	10.5249	0.00117774	0.00225403
ENSG00000107581	EIF3A	eukaryotic translation initiation factor 3, subunit A [Source:HGNC Symbol;Acc:3271]	10	q26.11	-1	120794356	120840316	6048	-0.306055	8.45469	10.495	0.00119697	0.00228968
ENSG00000073921	PICALM	phosphatidylinositol binding clathrin assembly protein [Source:HGNC Symbol;Acc:15514]	11	q14.2	-1	85668727	85780924	5833	0.480872	6.7355	10.4915	0.00119925	0.00229288
ENSG00000197956	S100A6	S100 calcium binding protein A6 [Source:HGNC Symbol;Acc:10496]	1	q21.3	-1	153507075	153508720	971	-0.405938	8.61555	10.4854	0.0012032	0.00229927
ENSG00000107745	MICU1	mitochondrial calcium uptake 1 [Source:HGNC Symbol;Acc:1530]	10	q22.1	-1	74127098	74385899	4254	-0.443972	7.29687	10.4841	0.00120403	0.00229971
ENSG00000114316	USP4	ubiquitin specific peptidase 4 (proto-oncogene) [Source:HGNC Symbol;Acc:12627]	3	p21.31	-1	49315264	49378145	6659	0.367877	7.88179	10.4757	0.00120953	0.00230904
ENSG00000068305	MEF2A	myocyte enhancer factor 2A [Source:HGNC Symbol;Acc:6993]	15	q26.3	1	100017370	100256671	7030	-0.43996	6.02515	10.464	0.00121722	0.00232255
ENSG00000101337	TM9SF4	transmembrane 9 superfamily protein member 4 [Source:HGNC Symbol;Acc:30797]	20	q11.21	1	30697309	30755061	5415	0.602938	5.98828	10.4613	0.00121901	0.0023248
ENSG00000136877	FPGS	folylpolyglutamate synthase [Source:HGNC Symbol;Acc:3824]	9	q34.11	1	130556876	130576606	4040	0.501591	6.03439	10.4429	0.00123122	0.00234691
ENSG00000149091	DGKZ	diacylglycerol kinase, zeta [Source:HGNC Symbol;Acc:2857]	11	p11.2	1	46354455	46402104	10849	-0.356535	8.02238	10.3999	0.00126023	0.00240102
ENSG00000173535	TNFRSF10C	tumor necrosis factor receptor superfamily, member 10c, decoy without an intracellular domain [Source:HGNC Symbol;Acc:11906]	8	p21.3	1	22941868	22974950	2625	0.940885	6.31678	10.3832	0.00127165	0.00242156
ENSG00000185811	IKZF1	IKAROS family zinc finger 1 (Ikaros) [Source:HGNC Symbol;Acc:13176]	7	p12.2	1	50343720	50472799	9784	0.510183	6.25673	10.3733	0.00127853	0.00243344
ENSG00000084693	AGBL5	ATP/GTP binding protein-like 5 [Source:HGNC Symbol;Acc:26147]	2	p23.3	1	27265232	27293490	5283	-0.544535	6.29183	10.3367	0.00130411	0.00248088
ENSG00000014123	UFL1	UFM1-specific ligase 1 [Source:HGNC Symbol;Acc:23039]	6	q16.1	1	96969471	97003152	4539	0.476374	6.37082	10.3295	0.00130919	0.00248872
ENSG00000127831	VIL1	villin 1 [Source:HGNC Symbol;Acc:12690]	2	q35	1	219283815	219318018	6920	-0.659146	7.06286	10.329	0.00130954	0.00248872
[truncated: 1,800 more rows]
